# Supplementary material for: Functional conservation of HIV-1 Gag: implications for rational drug design
Source: Retrovirology. 2013 Oct 31;10:126. doi: 10.1186/1742-4690-10-126 (PMC4228425; doi:10.1186/1742-4690-10-126)
Supplement: Additional file 4 — The Matlab toolbox developed for conservation analysis, inter- and intra-subtype diversity analysis. The full-length gag sequence datasets are also included. [file 1742-4690-10-126-S4.zip]

Archive with 9 entries (9 files):
- Start_ConservationAnalysis.m
- Analysis_Output.txt
- AAConservationIndex.m
- AnalysisIntraSequenceDiversity.m
- AnalysisInterSequenceDiversity.m
- Gag_D_FinalAA.fasta
- ExtractSequenceOut.m
- Gag_J_FinalAA.fasta
- MatlabToolbox_ModelManual.pdf
