# Supplementary material for: Functional conservation of HIV-1 Gag: implications for rational drug design
Source: Retrovirology. 2013 Oct 31;10:126. doi: 10.1186/1742-4690-10-126 (PMC4228425; doi:10.1186/1742-4690-10-126)
Supplement: Additional file 4 — The Matlab toolbox developed for conservation analysis, inter- and intra-subtype diversity analysis. The full-length gag sequence datasets are also included. [file 1742-4690-10-126-S4.zip › Start_ConservationAnalysis.m]

%% If you use our implementation, please cite our paper:
% Guangdi Li, Jens Verheyen, Soo-Yon Rhee, Arnout Voet, Anne-Mieke Vandamme, Kristof Theys,"Functional conservation of HIV-1 gag: implications for rational drug design"
% if you have questions, please send an email to "lowieli@gmail.com"

% This is the example file for three analysis we performed:
% (1) amino acid conservation analysis
% (2) inter-subtype diversity analysis
% (3) intra-subtype diversity analysis

%% prepare input/output parameters

% input1: mutliple sequence alignment (AA), 
% note 1: the first sequence is the reference sequence
% note 2: if you only use analysis (1) and (2), the second sequence input is not necessary.
  InputDir1 = 'Gag_D_FinalAA.fasta';
  InputDir2 = 'Gag_J_FinalAA.fasta';
  
% input2: similarity matrix, the default one is BLOSUM62 with amino acid symbols: 'ARNDCQEGHILKMFPSTWYVBZX*-?'. Note that in matlab, there are several optional matrix, you can choose (e.g. dayhoff, gonnet, nuc44, pam)
  SimilarityMatrix = blosum62;
  
% input3: cutoff for gaps in column, so that these columns are ignored for analysis
  GapCutoff = 0.2;
  
% input3: the option for analysis (1), (2) or (3)
  Option = 2;
  
% output1: conservation index, which save into a text file
  OutputDir = 'Analysis_Output.txt';
 
% extract out sequences
 [ Seq,SeqTitle,SeqID ] = ExtractSequenceOut( InputDir1 );  
 fid = fopen( OutputDir,'w' );
 
 switch Option 
     %% Analysis 1: calculate the conservation index and output the results into text file.
     case 1
         [ LocalResults,TransformMatrix] = AAConservationIndex( Seq, SimilarityMatrix );
     %% Analysis 2: intra-subtype diversity analysis
     case 2
         [ AveDiversity,LocalResults ] = AnalysisIntraSequenceDiversity( Seq,GapCutoff );
         fprintf(fid,'The average intra sequence diversity: %.6f\n',AveDiversity);
     %% Analysis 3: inter-subtype diversity analysis
     case 3
         [ Seq1,SeqTitle,SeqID ] = ExtractSequenceOut( InputDir2 );  
         [ AveDiversity,LocalResults ] = AnalysisInterSequenceDiversity( Seq,Seq1,GapCutoff );
         fprintf(fid,'The average inter sequence diversity: %.6f\n',AveDiversity);     
 end

 %% write out the results
 for p = 1:length(LocalResults),fprintf(fid,'%.6f\n',LocalResults(p));end
 fclose(fid);
 
