# Supplementary material for: Functional conservation of HIV-1 Gag: implications for rational drug design
Source: Retrovirology. 2013 Oct 31;10:126. doi: 10.1186/1742-4690-10-126 (PMC4228425; doi:10.1186/1742-4690-10-126)
Supplement: Additional file 4 — The Matlab toolbox developed for conservation analysis, inter- and intra-subtype diversity analysis. The full-length gag sequence datasets are also included. [file 1742-4690-10-126-S4.zip › AAConservationIndex.m]

function [ CIValue, Matrix ] = AAConservationIndex( Seq,SimilarityMatrix,AASymbol )
% Sum-of-pairs measure
% Evolutionary Conservation of RecA Genes in Relation to Protein Structure and Function

if nargin==1
    SimilarityMatrix = blosum62;
    AASymbol='ARNDCQEGHILKMFPSTWYVBZX*-?';
elseif nargin==2
    AASymbol='ARNDCQEGHILKMFPSTWYVBZX*-?';
end

[ Row,Col ] = size(Seq);
CIValue = -1*ones(1,Col);

%% transform Seq to Int
IntSeq = zeros(Row,Col);
for p = 1:Row
    for q = 1:Col
        IntSeq(p,q) = find(AASymbol==Seq(p,q),1);
    end
end

%% substitution matrix
Matrix = SimilarityMatrix - min(min(SimilarityMatrix)) + 1;
Dim = size(Matrix,1);
for n = 1:Dim
    for m = 1:Dim
        if n == m, continue;end
        Matrix(n,m) = Matrix(n,m)/sqrt(Matrix(n,n)*Matrix(m,m));
    end
end
for n = 1:20,Matrix(n,n)=1;end

parfor p = 1:Col
    CIValue(p) = ObtainLocalSumPair( IntSeq(:,p),Matrix )
end

end

function LocalValue = ObtainLocalSumPair( Seq,Matrix )
LocalValue = 0;
Len = length(Seq); Count = 0;
for n = 1:Len
    for m = n+1:Len
        if Seq(n)<21 && Seq(m) < 21
           Count = Count+1;
           LocalValue = LocalValue + Matrix( Seq(n),Seq(m) );
        end
    end
end
if Count > 0,
    LocalValue = 1-LocalValue/Count;
else
    LocalValue = -1;
end
end
