# Supplementary material for: Functional conservation of HIV-1 Gag: implications for rational drug design
Source: Retrovirology. 2013 Oct 31;10:126. doi: 10.1186/1742-4690-10-126 (PMC4228425; doi:10.1186/1742-4690-10-126)
Supplement: Additional file 4 — The Matlab toolbox developed for conservation analysis, inter- and intra-subtype diversity analysis. The full-length gag sequence datasets are also included. [file 1742-4690-10-126-S4.zip › AnalysisIntraSequenceDiversity.m]

function  [AveDiversity,IntraDiversity,LocalCount,LocalTotal] = AnalysisIntraSequenceDiversity( GenomeSeq, GagpCutoff )
%% the negative value -1 represents the gap columns. 

[ RowA,Col ] = size( GenomeSeq );

if nargin == 2
   MapA = find( GenomeSeq(1,:)~='-' );
end

if nargin == 2
%% do not compare the gap regions
    for p = 1:length(MapA)
        if length( find( GenomeSeq(:,MapA(p))=='-' ) ) > GagpCutoff*RowA 
            MapA(p) = 0;
        end
    end
end

%% intra-subtype diversity
Col = length(MapA);
   LocalCount = -1*ones( 1,Col );  LocalTotal = -1*ones( 1,Col );
   IntraDiversity = -1*ones( 1,Col );
   for i = 1:Col
       [ Count,Total ] = LocalPairwiseIntra( GenomeSeq( :,: ),MapA,i );
       LocalCount( i ) = Count; LocalTotal(i) = Total;
       if Total > 0,  IntraDiversity( i ) = Count/Total;end
   end
   
%% the average intra-subtype diversity
   AveDiversity = sum(LocalCount)/sum(LocalTotal);
end     

function [ Count,Total ] = LocalPairwiseIntra( SeqA,MapA,i )
Count = 0 ; Total = 0;
RowA = size( SeqA,1);
  for p = 2:RowA
      for q = p+1:RowA
          if MapA(i) > 0 && SeqA( p, MapA(i) ) ~='-' && SeqA( q, MapA(i) ) ~='-' && SeqA( p, MapA(i) ) ~='X' && SeqA( q, MapA(i) ) ~='X'
             Total = Total + 1;
             if SeqA( p, MapA(i) ) ~= SeqA( q, MapA(i) )
                Count = Count + 1;
             end
          end
      end
  end    
end
