# Supplementary material for: Functional conservation of HIV-1 Gag: implications for rational drug design
Source: Retrovirology. 2013 Oct 31;10:126. doi: 10.1186/1742-4690-10-126 (PMC4228425; doi:10.1186/1742-4690-10-126)
Supplement: Additional file 4 — The Matlab toolbox developed for conservation analysis, inter- and intra-subtype diversity analysis. The full-length gag sequence datasets are also included. [file 1742-4690-10-126-S4.zip › AnalysisInterSequenceDiversity.m]

function  [ AveDiversity,InterDiversity,LocalCount,LocalTotal ] = AnalysisInterSequenceDiversity( GenomeSeqA,GenomeSeqB, GagpCutoff )
%% if Option = 1, calculate the intra-subtype diversity according to the reference strain in the first one.
[ RowA,ColA ] = size( GenomeSeqA );
[ RowB,ColB ] = size( GenomeSeqB );
if nargin == 3
   MapA = find( GenomeSeqA(1,:)~='-' );
   GenomeSeqA = GenomeSeqA( 2:RowA,: );
   MapB = find( GenomeSeqB(1,:)~='-' );
   GenomeSeqB = GenomeSeqB( 2:RowB,: );
else
   MapA = 1:ColA; MapB = 1:ColB;
end
Len = length(MapA);

if nargin == 3
%% do not compare the gap regions
    for p = 1:length(MapA)
        if length( find( GenomeSeqA(:,MapA(p))=='-' )) > GagpCutoff*RowA,  MapA(p) = 0; end
    end
    for p = 1:length(MapB)
        if length( find( GenomeSeqB(:,MapB(p))=='-' )) > GagpCutoff*RowB,  MapB(p) = 0; end
    end    
end

   LocalCount = zeros( 1,Len );  LocalTotal = zeros( 1,Len );
   InterDiversity = zeros( 1,Len );
   parfor i = 1:Len
       [ Count,Total ] = LocalPairwiseInter( GenomeSeqA, GenomeSeqB, MapA, MapB, i );
       LocalCount( i ) = Count; LocalTotal( i ) = Total;
       if Total > 0,  InterDiversity( i ) = Count/Total;end       
   end
   AveDiversity = sum(LocalCount)/sum(LocalTotal);
end

function [ Count,Total ] = LocalPairwiseInter(SeqA,SeqB,MapA,MapB,i)
Count = 0 ; Total = 0;
RowA = size( SeqA,1);
RowB = size( SeqB,1);
               for p = 2:RowA
                  for q = 2:RowB
                     if MapA(i) > 0 && MapB(i) > 0 && SeqA( p, MapA(i) ) ~='-' && SeqB( q, MapB(i) ) ~='-' && SeqA( p, MapA(i) ) ~='X' && SeqB( q, MapB(i) ) ~='X'
                        Total = Total + 1;
                        if SeqA( p,MapA(i) ) ~= SeqB(q, MapB(i) )
                           Count = Count + 1;
                        end
                     end
                  end
               end
end
