# Supplementary material for: Functional conservation of HIV-1 Gag: implications for rational drug design
Source: Retrovirology. 2013 Oct 31;10:126. doi: 10.1186/1742-4690-10-126 (PMC4228425; doi:10.1186/1742-4690-10-126)
Supplement: Additional file 4 — The Matlab toolbox developed for conservation analysis, inter- and intra-subtype diversity analysis. The full-length gag sequence datasets are also included. [file 1742-4690-10-126-S4.zip › Gag_D_FinalAA.fasta]

>K03455/B/FR/1983/HXB2-LAI-IIIB-BRU
MGARASVLSGGELDRWEKIRLRPGGKKKYKLKHIVWASRELERFAVNPGLLETSEGCRQI
LGQLQPSLQTGSEELRSLYNTVATLYCVHQRIEIKDTKEALDKIEEEQNKSK-KKAQQAA
ADTGHSNQVSQNYPIVQNIQGQMVHQAISPRTLNAWVKVVEEKAFSPEVIPMFSALSEGA
TPQDLNTMLNTVGGHQAAMQMLKETINEEAAEWDRVHPVHAGPIAPGQMREPRGSDIAGT
TSTLQEQIGWMTNNPPIPVGEIYKRWIILGLNKIVRMYSPTSILDIRQGPKEPFRDYVDR
FYKTLRAEQASQEVKNWMTETLLVQNANPDCKTILKALGPAATLEEMMTACQGVGGPGHK
ARVLAEAMSQVTNS-ATIMM-QRGNFRNQRKIVKCFNCGKEGHTARNCRAPRKKGCWKCG
KEGHQMKDCTE-RQANFLGKIWPSYKGRPGNFLQSRP--EPTAP------PEESFRSG-V
ETTTPP-QKQEP----------IDKE-----LYPLTSLRSLFGNDPSSQ*----
>A07108/D/CD/1983/ELI_patent
MGARASVLSGGKLDKWEKIRLRPGGKKKYRLKHIVWASRELERYALNPGLLETSEGCKQI
IGQLQPAIQTGTEELRSLYNTVATLYCVHKGIDVKDTKEALEKMEEEQNKSK-KKAQQAA
ADTGNNSQVSQNYPIVQNLQGQMVHQAISPRTLNAWVKVIEEKAFSPEVIPMFSALSEGA
TPQDLNTMLNTVGGHQAAMQMLKETINEEAAEWDRLHPVHAGPIAPGQMREPRGSDIAGT
TSTLQEQIAWMTSNPPIPVGEIYKRWIIVGLNKIVRMYSPVSILDIRQGPKEPFRDYVDR
FYKTLRAEQASQDVKNWMTETLLVQNANPDCKTILKALGPQATLEEMMTACQGVGGPSHK
ARVLAEAMSQATNSVTTAMM-QRGNFKGPRKIIKCFNCGKEGHIAKNCRAPRKKGCWRCG
KEGHQLKDCTE-RQANFLGRIWPSHKGRPGNFLQSRP--EPTAP------PAESFGFG-E
EIT-PS-QKQEQ----------KDKE-----LYPLTSLKSLFGNDPLSQ*----
>A34828/D/CD/1983/NDK_patent
MGARASVLSGGKLDTWERIRLRPGGKKKYALKHLIWASRELERFTLNPGLLETSEGCKQI
IGQLQPSIQTGSEEIRSLYNTVATLYCVHERIEVKDTKEAVEKMEEEQNKSK-KKTQQAA
AD---SSQVSQNYPIVQNLQGQMVHQAISPRTLNAWVKVIEEKAFSPEVIPMFSALSEGA
TPQDLNTMLNTVGGHQAAMQMLKETINDEAAEWDRLHPVHAGPVAPGQMREPRGSDIAGT
TSTLQEQIAWMTSNPPIPVGEIYKRWIILGLNKIVRMYSPVSILDIRQGPKEPFRDYVDR
FYKTLRAEQASQDVKNWMTETLLVQNANPDCKTILKALGPQATLEEMMTACQGVGGPGHK
ARVLAEAMSQVTGSATAVMM-QRGNFKGPRKSIKCFNCGKEGHTAKNCRAPRKKGCWKCG
REGHQMKDCTE-RQANFLGKIWPSHKGRPGNFLQSRP--EPTAP------PAESFGFG-E
EIT-PS-QKQEQ----------KDKE-----LYPLASLKSLFGNDPSSQ*----
>AB485648/D/SN/1990/SE365
MGARASVLSGGQLDRWEKIRLRPGGKKKYKLKHIVWASRELERFALNPGLLETSEGCRQI
IGQLQPAIQTGSEELRSLYNTIATLYCVHEKIEVKDTKEAVEKMEEERNKSK-KKVQQAT
ADLGNNSQVSQNYPIVQNLQGQMVHQALSPRTLNAWVKVIEEKAFSPEVIPMFTALSEGA
TPQDLNTMLNTVGGHQAAMQMLKETINEEAAEWDRLHPVHAGPIAPGQMREPRGSDIAGT
TSTLQEQIGWMTNNPPIPVGEIYKRWIILGLNKIVRMYSPVSILDIRQGPKEPFRDYVDR
FYKTLRAEQASQEVKNWMTDTLLVQNANPDCKNILKALGPGATLEEMMTACQGVGGPSHK
ARVLAEAMSQATSSAAAIMM-QRGNFKGQRKIVKCFNCGKEGHIARNCKAPRKKGCWKCG
QEGHQMKDCTG-RQANFLGKIWPSSKGRPGNFPQSRP--EPTAP------PTESFGFG-E
EMT-PS-QKQEQAQKQEQ----KDKE-----LYPLASLKSLFGNDPLSQ*----
>AB485650/D/UG/1991/UG270
MGARASVLSGGKLDEWEKIRLRPGGNKKYKLKHLVWASRELERFALNPGLLETSEGCKQI
MGQLQPSIQTGSEEVKSLFNTVATLYCVHERIKVADTKEALDKIEEEQNKSK-KKAQQAT
ADTRNSSQVSQNYPIVQNLQGQMVHQAISPRTLNAWVKVIEEKAFSPEVIPMFSALSEGA
TPQDLNTMLNTVGGHQAAMQMLKETINEEAAEWDRLHPVQAGPIAPGQMREPRGSDIAGT
TSTLQEQVGWMTSNPPIPVGEIYKRWIILGLNKIVRMYSPVSILDIRQGPKEPFRDYVDR
FYKTLRAEQASQDVKNWMTETLLVQNANPDCKTILKALGPAATLEEMMTACQGVGGPSHK
ARVLAEAMSQASNANAAIMM-QRANFKGPKRNIKCFNCGKEGHLAKNCRAPRKKGCWKCG
REGHQMKDCTE-RQANFLGKIWPSHKGRPGNFLQSRP--EPTAP------PAESFGFG-E
EIT-PS-QKQEQ----------KDKE-----LYPSAALKSLFGNDPLLQ*----
>AJ320484/D/UG/1992/92UG001
MGARASVLSGGKLDAWEKIRLRPGGKKKYRLKHIVWASRELERFALNPGLLETSEGCKQI
IGQLQPAVQTGSEELKSLFNTVATLYCVHERIEVKDTKEALEKIEEEQAKSK-KKAQQAT
ADTRNSSQVSQNYPIVQNLQGQMIHQAISPRTLNAWVKVIEEKAFSPEVIPMFTALSEGA
TPQDLNTMLNTVGGHQAAMQMLKETINEEAAEWDRLHPPQAGPVAPGQMREPRGSDIAGT
TSTLQEQIGWMTSNPPVPVGEIYKRWIILGLNKIVRMYSPVSILDIRQGPKEPFRDYVDR
FYKTLRAEQASQDVKNWMTETLLVQNANPDCKTILKALGPGATLEEMMTACQGVGGPSHK
ARVLAEAMSQATNLNGAAMM-QRSNFKGPRKIVKCFNCGKEGHIARNCKAPRKKGCWKCG
SEGHQMKDCTE-RQANFLGKIWPSHKGRPGNFLQNRP--EPTAP------PAESFGFG-E
EIT-PS-QKQEQ----------KNQE-----PQPLTSLRSLFGNDPLLP*----
>AJ488926/D/TD/1999/MN011
MGARASVLSGGKLDDWERIQLRPGGNKKYKLKHIVWASRELERFALNPGLLETSDGCKQI
LGQLQPAIKTGSEELRSLFNTVATLYCVHEKIQVKDTKEALDKIEEEQNKSK-KKAQQVL
ADTGNSNQVSHNYPIVQNLQGQMVHQALSPRTLNAWVKVIEEKAFNPEVIPMFSALSEGA
TPQDLNTMLNTVGGHQAAMQMLKETINEEAAEWDRLHPVHAGPVAPGQMREPRGSDIAGT
TSTLQEQIGWMTSNPPIPVGEIYKRWIILGLNKIVRMYSPVSILDIRQGPKEPFRDYVDR
FYKTLRAEQASQDVKNWMTETLLVQNANPDCKTILKALGPGATLEEMMTACQGVGGPSHK
ARILAEAMSQATSSAAAIMM-QRGNFKNPKRIVKCFNCGKEGHIAKNCRAPRKKGCWKCG
KEGHQMKECTE-RQANFLGKIWPSSKGRPGNFLQSRP--EPTAP------PAESFGFG-E
EIT-PS-QKQEQKD--------KDKE-----LYPLASLKSLFGNDPLSQ*----
>AJ488927/D/TD/1999/MN012
MGARASVLSEGKLDEWERIRLRPGGKKKYRLKHIVWASRELERFALNPGLLETSDGCKQI
LGQLQPAMKTGSEELKSLFNTVATLYCVHERMGVKDTKEALDKIEEEQNKSK-KKAQQAA
ADTGNSSQVSQNYPIVQNLQGQMVHQAISPRTLNAWVKVIEEKAFSPEVIPMFSALSEGA
TPQDLNTMLNTVGGHQAAMQMLKETINEEAAEWDRLHPVQAGPVAPGQMRDPRGSDIAGT
TSTLQEQIAWMTSNPPIPVGEIYKRWIILGLNKIVRMYSPVSILDIRQGPKEPFRDYVDR
FYKTLRAEQASQEVKGWMTETLLVQNANPDCKTILKALGPGATLEEMMTACQGVGGPQHK
ARVLAEAMSQATSNSAAIMM-QRGNFRGPRKTVKCFNCGKEGHIAKNCRAPRKKGCWKCG
KEGHQMKDCTE-RQANFLGKIWPSSKGRPGNFLQSRP--EPTAP------PAESFGFG-E
EIT-PP-QKQEQKD--------KDKE-----LYPLTSLKSLFGSDPLSQ*----
>AY772952/D/KE/1997/M115gag
MGARASVLSGGKLDEWEKIRLRPGGNKKYKLKHLVWASRELERFALNPDLLETSEGCRQI
MGQIQPAIKTGSEELKSLYNTVATLYCVHERIKVADTKEALDKIEEEQTKS--KKAQQAT
ADTRDSSQVSQNYPIVQNLQGQMVHQAISPRTLNAWVKVIEEKAFSPEVIPMFSALSEGA
TPQDLNTMLTTVGGHQAAMQMLKDTINEEAAEWDRLHPVHAGPIAPGQMREPRGSDIAGT
TSTLQEQIAWMTSNPPIPVGEIYKRWIILGLNKIVRMYSPVSILDIKQGPKEPFRDYVDR
FYKTLRAEQGSQDVKNWMTETLLVQNANPDCKTILKALGPGATLEEMMTACQGVGGPGHK
ARILAEAMSQVQH--ANIMM-QRGNFKGPKRIIKCFNCGKEGHIAKNCRAPRKKGCWKCG
REGHQMKDWTE-RQANFLGKIWPSNKGRPGNFLQSRP--EPTAP------PPESFGFG-G
EIT-PS-QKQEQ----------KDKE-----LYPLTSLKSLFGSDPSLQ*----
>AY772956/D/KE/1997/M150gag
MGARASVLSGGKLDEWEKIQLRPGGKKKYKLKHIVWASRELKRFAINPVLLETSGGCKQI
MEQLQPAIKTGSEGIKSLYNTVATLYCVHKGIKVTDTKEALDNIEEEQTKSK-KRAQQAT
ADTRNSSQVSQNYPIVQNLQGQMVHQAISPRTLNAWVKVIEKKAFSPEVIPMFSALSEGA
TPQDLNTMLHTVGGHQAAMQMLKETINEEAAEWDRLHPVHAGPIAPGQVREPRGSDIAGT
TSTLQEQIGWMTGNPPIPVGEIYKRWIILGLNKIVRMYSPVSILDIRQGPKEPFRDYVDR
FYKTLRAEQASQDVKNWMTETLLVQNANPDCKTILKALGPAATLEEMMTACQGVGGPSHK
ARVLAEAMSQATQGKAAVIM-QRGNFKGPKKIIKCFNCGKVEHIAKNCRAPKKRGCWKCK
RKGHQIKECTE-AQANFLGKFWPSLKGRPGNFLQSRP--EPTAP------PAESFGFG-E
EVT-LS-QKQEQ----------KDKD-----LYPVTSLKSLFGNDPSSQ*----
>AY772957/D/KE/1997/M160gag
MGARASVLSGGKLDDWEKIQLRPGGKKRYKLKHIVWASRELERFALNPGLLETTEGCKQI
IGQLQPSIQTGSEELRSLYNTVATLYCVHERIKVKDTKEALDKIEEEQAKSK-KKAQQAT
ADTRNSSQVSQNYPIVQNLQGQMVHQAISPRTLNAWVKVIEEKAFRPEVIPMFSALSEGA
TPQDLNTMLHTVGGHQAAMQMLKETINEEAAEWDRLHPVHAGPIAPGQMREPRGSDIAGT
TSTLQEQIAWMTSNPPIPVGEIYKRWIILGLNKIVRMYSPVSILDIRQGPKEPFRDYVDR
FYKTLRAEQASQDVKNWMTETLLVQNANPDCKTILKALGPAATLEEMMTACQGVGGPSHK
ARVLAEAMSQASTVNAAIMM-QRGNFKGPKRSIKCFNCGKEGHTAKNCRAPRKRGCWKCG
KEGHQMKDCTE-RQANFLGKIWPSNKGRPGNFLQSRP--EPTAP------PAESFGFG-E
EIT-PS-QKQEQ----------KDKE-----LYPFSSLKSLFGNDPLSQ*----
>AY772977/D/KE/1998/M389_clone37
MGARASVLSGGKLDDWEKIQLRPGGKKRYKLKHIVWASRELERFAVNPGLLETSGGCRQI
MEQLQPAIKTGSEGIKSLYNTVATLYCVHEGIKVTDTKEALDKIEEEQNKSR-KRAQQAT
ADTRNSSQVSQNYPIVQNLQGQMVHQAISPRTLNAWVKVIEEKAFSPEVIPMFSALSEGA
TPQDLNTMLNTVGGHQAAMQMLKETINEEAAEWDRLHPVHAGPIVPGQVREPRGSDIAGT
TSTLQEQIGWMTGNPPIPVGEIYKRWIILGLNKIVRMYSPVSILDIRQGPKEPFRDYVDR
FYKTLRAGQASQDVKNWMTETLLVQNANPDCKTILKALGPAATLEEMMTACQGVGGPSHK
ARVLAEAMSQATQGGAAVMM-Q*GNFNGPKRIIKCLNCGKVGHIAKNCRAPRKRGCWKCG
REGHQMKECTE-AQANFLGKFWPSLKGRPGNFLQSRP--EPTAP------PAESFGFG-E
EVA-LS-QKPEQ----------KDKE-----LYPVSSLKSLFGNDPSSQ*----
>AY772980/D/KE/1998/M389_16
MGARASVLSGGKLDDWEKIQLRPGGKKRYKLKHIVWA-RELERFAVNPGLLETSGGCRQI
MEQLQPAIKTGSEGIKSLYNTVATLYCVHEGIKITDTKEALDKIEEEQNKSR-KRAQQAT
ADTRNSSQVSQNYPIVQNLQGQMVHQAVSPRTLNAWVKVIEEKVFSPEVIPMFSALSEGA
TPQDLNTMLNTVGGHQAAMQMLKETINEEAAEWDRLHPVHAGPIVPGQVREPRGSDIAGT
TSTLQEQIGWMTGNPPIPVGEIYKGWIILGLNKIVRMYSPVSILDIRQGPKEPFRDYVDR
FYKTLRAEQASQDVKNWMTETLLVQNANPDCKTILKALGPAATLEEMMTACQGVGGPSHK
ARVLAEAMSQATQGGAAVMM-QRGNFNGPKKIIKCFNCGKVGHIAKNCRAPRKRGCWKCG
REGHQMKECTE-AQANFLGKFWPSLKGRPGNFLQSRP--EPTAP------PAESFGFG-E
EVA-LS-QKPEQ----------KDKE-----LYPVSSLKSLFGNDPLSQ*----
>AY772981/D/KE/1998/M389_clone23
MGARASVLSGGKLDDWEKIQLRPGGKKRYKLKHIVWASRELERFAVNPGLLETSGGCRQI
MEQLQPAIKTGSEGIKSLYNTVATLYCVHEGIKVTDTKEALDKIEEEQNKSR-KRAQQAT
ADTRNSSQVSQNYPIVQNLQGQMVHQAISPRTLNAWVKVIEEKAFSPEVIPMFSALSEGA
TPQDLNTMLNTVGGHQAAMQMLKETINEEAAEWDRLHPVHAGPIAPGQVREPRGSDIAGT
TSTLQEQIGWMTGNPPIPVGEIYKRWIIPGLNKIVRMYSPVSILDIRQGPKEPFRDYVNR
FYKTLRAVQASQDVKNWMTETLLVQNANPDCKTILKALGPAATLEEMMTACQGVGGPSHK
ARVLAEAMSQATQGGAAVMM-QRGNFNGPKKIIKCFNCGKVGHIAKNCRAPRKRGCWKCG
REGHQMKECTE-AQANFLGKFWPSLKGRPGNFLQSRP--EPTAP------PAESFGFG-E
EVA-LS-QKPEQ----------KDKE-----LYPVSSLKSLFGNDPLSQ*----
>AY772982/D/KE/1998/M389_clone9
MGARASVLSGGKLDGWEKIQLRPGGKKRYKLKHIVWASRELGRFAVNPGLLETSGGCRQI
MEQLQPAIKTGSEGIKSLYNTVATLYCVHEGIKVTDTKEALDKIEEEQNKSR-KRAQQAT
ADTRNSSQVSQNYPIVQNLQGQMVHQAISPRTLNAWVKVIEEKAFSPEVIPMFSALSEGA
TPQDLNTMLNTVGGHQAAMQMLKETINEEAAEWDRLHPVHAGPIAPGQVREPRGSDIAGT
TSTLQEQIGWMTGNPPIPVGEIYKRWIILGLNKIVRMYSPVSILDIRQGPKEPFRDYVDR
FYKTLRAEQASQDVKNWMTETLLVQNANPDCKTILKALGPAAALEEMVTACQGVGGPSHK
ARVLAEAMSQATQGGAAVMM-QRGNFNGPKKIIKCFNCGKVGHIAKNCRAPRKRGCWKCG
REGHQMKECTE-AQANFLGKFWPSLKGRPGNFLQSRP--EPTAP------PAESFGFG-E
EVA-LS-QKPEQ----------KDKE-----LYPVSSLKSLFGNDPLSQ*----
>AY773338/D/ZA/1984/R2
MGARASVLSGGKLDAWERIRLRPGGKKKYKLKHIVWASRELERFALNPSLLETAEGCKQI
IGQLQPAVQTGSEELKSLYNTVITLYCVHERIDVKDTKEALEKIEEEQNKSKKKKAQQAA
ADTGNSSQVSQNYPIVQNLQGQMVHQAISPRTLNAWVKVIEEKAFSPEVIPMFSALSEGA
TPQDLNTMLNTVGGHQAAMQMLKETINEEAAEWDRLHPVHAGPIAPGQMREPRGSDIAGT
TSTLQEQIAWMTSNPPIPVGEIYKRWIILGLNKIVRMYSPVSILDIRQGPKEPFRDYVDR
FYKTLRAEQASQDVKNWMTETLLVQNANPDCKTILKALGPQATLEEMMTACQGVGGPSHK
ARVLAEAMSQATNSATAVMM-QRGNFKGQRKIIKCFNCGKEGHIAKNCRAPRKKGCWKCG
REGHQMKECTE-RQANFLGKIWPSHKGRPGNFLQSRP--EPTAP------PSESFGFG-E
EIT-PS-QKQEQ----------KDKE-----LYPLTSLKSLFGSDPLSQ*----
>AY773339/D/ZA/1985/R214
MGARASVLSGGELDRWEKIRLRPGGKKKYKLKHILWASRELERFALNPSLLET-EGCKQI
LGQLQPSLQTGSEELKSLYITVVTLYCVQERIEVKDTKEAS-KMEEEQNKCKKKKAQQAA
ADTGNSSQVSQNY-ILQN-Q-QMVHGAISPRTLNAWVKVIEEKAFSPEGIPMFSAYSEGA
TPQDLNTMLNTVGGHQAAMQMYKETINEEAAEWDRLHPVHAGPIAPGQIREPRGSDIPGT
TSTLQEQIGWITSNPPIPVGEIYKRWIILGFNKIHRMYSPVSILDIRQGPKEPFRDYVYR
FYKTQRAEQASQDGKNWMPETLLVQNANPDCKTILQASGPQATLEEMMTACQGVGGPSHK
ARVLAEAMSQATNS-ATIYC-QRGNFKGQRKIVKCFNCG-E-HIAKNCRAPRK-GCWKCG
REGHQMKDCTE-RQENFLEKILPSHKGRPGNFLQSRP--GPTAP------PLESFGFG-E
EIT-PS-QKQEQ----------KDKE-----LYPLTSLKSLFGSDPLSQ*----
>AY773340/D/ZA/1985/R286
MGARASVLSGGKLDAWERIRLRPGGKKQYKLKHIVWASRELERFALNPGLLETSEGCKQI
IGQLQPSLQTGSEELRSLYLTIATLYCVHARIDVKDTKEALEKIEEEQNKSKKKKAQQAA
ADTGNSSQVSQNYPIVQNLQGQMVHQAISPRTLIAWVKYVEEKAFSPEVIPMFSALSEGA
TPQDLYTMLYTVGGHQAAMQMLKETINEEAAEWDTLHPVHAGPIAPGQMREPRGSAIAGT
TITLQEQIAWMTSNPPIPVGEIYTRWIILGLYKIVRMYIPVSILDIRQGPKEPFTDYVDR
FLKTLRAEQASQDVYNWKTETLLVQNANPDCKTILQALRPQATLEEMLPACQGVGGPSHK
ARVLAEAISQATNS-ATIMMLQRGNFYGQRKIVQCFNCGKEGHIAKNCRAPRKKGCWKCG
REGHQIKECTA-RQATFFGKIWPSQKGRPGNFLQSRP--EPTAP------PAESFGFG-E
EIT-PS-QKQEP----------IDKE-----LYPFTSLKSLFGNDPLSQ*----
>AY773341/D/ZA/1986/R482
MGARASVLSGGKLDAWERIRLRPGGKKKYQLKHIVWASRELERFALNPGLLETSEGCKQI
IEQLQPSIQTGSEELKSLYNTVATLYCVHERIDVKDTKEALEKIEEEQNKSKKKKAQQAE
ADTGNSSQVSQNYPIVQNLQGQMVHQAISPRTLNAWVKVIEEKAFSPEIIPMFSALSEGA
TPQDLNTMLNTVGGHQAAMQMLKETINEEAADWDRLHPVHVGPIAPGQMREPRGSDIAGT
TSTLQEQIAWMTSNPSVPVGEIYKRWIILGLNKIVRMYSPVSILDIRQGPKEPFRDYVDR
FYKTLRAEQASQDVKNWMTETLLVQNANPGCKTILKALGPQATLEEMMTACQGVGGPGHK
ARVLAEAMSQATNLATAVMM-QRGNFKGQRRIIKCFNCGKEGHVAKNCRAPKKKGCWKCG
REGHQMKDCTE-RQANFLRKIWPSHKGRPGNFLQSRP--EPTAP------PEESVGFG-V
ETT-PS-QKQEP----------IDKE-----LYPLSSLKSLFGSDPLSQ*----
>AY887094/D/NL/-/M12020
MGARASVLSGGKLDAWVKIRLRPGGNKKYKLKHIVWASRELERFALNPSLLETSEGCKQI
LGQLQPALKTGSEELRSLYNTVATLYCVHEKIEVRDTKEALDKIEEEQNKSK-KKAQQAA
ADIENSNQVSQNYPLVQNLQGQLVHQALSPRTLNAWVKVVEEKAFNPEVIPMFSALSEGA
TPQDLNTMLNTVGGHQAAMQMLKETINEEAAEWDRLHPVHAGPIAPGQMREPRGSDIAGT
TSTLQEQIGWMTSNPPVPVGEIYKRWIILGLNKIVRMYSPVSILDIRQGPKEPFRDYVDR
FYKTLRAEQASQEVKNWMTDTLLVQNANPDCKTILKALGPGATLEEMMTACQGVGGPGPK
ARVLAEAMSQVTNATAAIMM-QKGNFKGPRKIIKCFNCGKEGHIAKNCRAPRKRGCWKCG
KEGHQMKDCTE-RQANFLGKIWPSHKGRPGNFLQSRP--EPTAP------PAESFRFG-E
EIT-PS-QKQEQKY--------KDED-----LYPSASLKSLFGNDPLSQ*----
>CQ891769/D/UG/1999/3349_patent
MGARASVLSGGKLDEWEKIRLRPGGNKKYRLKHLVWASRELERFALNPGLLETSEGCRQI
IEQLQPSIQTGSEELKSLHNTVVTLYCVHERIKVADTKEALDKIKEEQTKSK-KKAQQAT
AD---SSQVSQNYPIVQNLQGQMVHQSLSPRTLNAWVKVIEEKAFSPEVIPMFSALSEGA
TPTDLNTMLNTVGGHQAAMQMLKETINEEAAEWDRLHPVPAGPVAPGQMREPRGSDIAGT
TSTLQEQIGWMTSNPPIPVGEIYKRWIILGLNKIVRMYSPVSILDIRQGPKEPFRDYVDR
FYKTLRAEQASQDVKNWMTETLLVQNANPDCKTILKALGPAATLEEMMTACQGVGGPSHK
ARVLAEAMSQASNTNAVIMM-QRGNFKG-KKIIKCFNCGKEGHLAKNCRAPRKRGCWKCG
KEGHQMKDCNE-RQANFLGRIWPSHKGRPGNFLQSRP--EPTAP------PAESFGFG-E
EIT-PS-QKQEG----------KE-E-----LYPSASLKSLFGNDP*SQ*----
>CQ891770/D/UG/1999/7412_patent
MGARASVLSGGKLDEWERIRLRPGGNKRYKLKHIVWASRELERFALNPGLLETSEGCKQI
LGQLQPAIQTGSEELKSLYNTVATLYCVHERLKVTDTKEALDKIEEEQTKSK-KKAQQAT
ADTKNSSQVSQNYPIVQNLQGQMVHQAISPRTLNAWVKVIEEKAFSPEVIPMFSALSEGA
TPQDLNTMLNTVGGHQAAMQMLKETINEEAAEWDRLHPVHAGPIAPGQMREPTGSDIAGT
TSTLQEQIGWMTSNPPIPVGEIYKRWIILGLNKIVRMYSPVSILDIKQGPKEPFRDYVDR
FYKTLRAEQASQEVKGWMTETLLVQNANPDCKTILKALGPAATLEEMMTACQGVGGPGHK
ARVLAEAMSQSTNT--AIMM-QRGNFKGPKKSIKCFNCGKEGHTAKNCRAPRKRGCWKCG
REGHQMKDCTE-RQANFLGKIWPSHKGRPGNFLQNRP--EPTAP------PEESFGFG-E
EIT-PS-QKQEK----------KDKE-----LYPVASLKSLFGNDPLSQ*----
>DQ054367/D/KR/2004/04KBH8
MGARASVLSGGKLDT*EKIRLRPGRKKMYKLKHIVWASRELKRFALNPGLLETSKGCRQI
IGQLQPSIQTGSEKLKSLFNTVATLYCVHERINVKDTKEALDKIEEEQNKSK-KKAQQAT
ADTKNNSQVSQNYPIVQNLQGQMVHQPLSPRTLNAWVKVVEEKAFNPEVIPMFTALSEGA
TPQDLNSMLNAVGGHQAAMQMLKETINEEASEWDRLHPVHAGPIAPGQLREPRGSDIAGT
TSTLQDQIGWMTSNPPIPVGEIYKRWIILGLNKIVRMYSPVGILDIKQGPKEPFRDYVDR
FYKTLRAEQASQEVKNWMTETLLVQNANPDCKTILKALGAGASLEEMMTACQGVGGPSHK
ARVLAEAMSQATSSNAAIMM-QRGNFKGPRKIVKCFNCGKEGHIAKNCRAPRKRGCWKCG
KEGHQMKDCTE-RQANFLGKIWPSHNGRPGNFPQSRT--EPTAP------PAESFGFG-E
EIT-PS-QKREQ----------KDNE-----LYPLDSLKSLFGNDPLSK*----
>EF186151/D/UG/2005/MBA1013_090805
MGARASVLSGGKLDEWEKIRLRPGGKKCYRLKHXVWASRELERFALNPGLLETSEGCKQI
LGQLQPAXQTGXEEVKSLYNTVATLYCVHERIKIADTKEALDKIEEEQNKSK-KKAQQAT
ADTGNSSQVSQNYPIVQNLQGQMVHQTLSPRTLNAWVKVIEEKAFSPEVIPMFSALSNGA
TPQDLNDMLNTVGGHQAAMQMLKETINEEAAEWDRLHPVQAGPIAPGQMREPRGSDIAGT
TSSLQEQIQWMTSNPPIPVGEIYKRWIILGLNKIVRMYSPVSILDIRQGPKEPFRDYVDR
FYKTLRAEQASQDVKNWMTETLLIQNANPDCKTILKALGPGATLEEMMTACQGVGGPGHK
ARVLAEAMSQATNANVAIMM-QRGNFKGQRKIIKCFNCGKEGHLARNCRAPRKKGCWKCG
KEGHQMKDCTE-RQANFLGRLWPSHKGRPGNFLQSRP--EPTAP------PAESFGFG-E
EIT-PP-HKQEQ----------KDTE-----LYPVPPLXSLFAXDPLNLX----
>EF633445/D/ZA/1990/R1
MGARASVLSGGRLDAWERIRLRPGGKKQYRLKHIVWASRELERFALNPGLLETSEGCKQI
MAQLQPSIQTGSEELRSLYNTVATLYCVHERIDVKDTQEALDKIEEEQNKSK-KKAQQAA
ADTGNSSQVSQNYPIVQNLQGQMVHQPISPRTLNAWVKVIEEKAFSPEVIPMFSALSEGA
TPQDLNTMLNTVGGHQAAMQMLKETINEEAAEWDRLHPVHAGPIAPGQMREPRGSDIAGT
TSTLQEQIAWMTNNPPIPVGDIYKRWIILGLNKIVRMYSPVSILDIRQGPKEPFRDYVDR
FYKTLRAEQASQDVKNWMTETLLVQNANPDCKTILKALGPQATLEEMMTACQGVGGPGHK
ARVLAEAMSQATNLATAVMM-QRGNFKGQRKIIKCFNCGKEGHIAKNCRAPRKKGCWKCG
REGHQMKDCTE-RQANFLGKIWPSHKGRPGNFLQSRP--EPTAP------PAESFGFG-E
EIT-PS-QKQEQ----------KDKE-----LYPLTSLKSLFGSDPLSQ*----
>EU242072/D/CA/-/BCCFE_HOMER_HIV_GAG_3015
MGARASVLSGGKLDEWEKIRLRPGVNKKYKLKHIVWASRQLERFALNPGLLETSEGCKQI
LEQLQPAVQTGSEELKSLXNTVATLYCVHERIKVADTKEALDKIQEEQTKSK-KKAQQAA
AD---SSQVSQNYPIVQNLQGQMVHQAISPRTLNAWVKVIEEKAFSPEVIPMFSALSEGA
TPQDLNTMLNTVGGHQAAMQMLKETINEEAAEWDRLHPVHAGPNXPGQXREPRGSDIAGT
TSTLQEQIXWMTSNPPIPVGEIYKRWIILGLNKIVRMYSPVSILDIRQGPKEPFRDYVDR
FXKVXRAEQASQXVKNWMTETLLVQNANPDCKTILKALGPAATLEEMMTACQGVGGPSHK
ARVLAEAMSQASNANAAVMM-QRGNFKGPKXNIKCFNCGKEGHTAKNCRAPRKKGCWKCG
REGHQMKDCTE-RQANFLGKIWPSXKXRPGNFLQSRP--EPSAP------PAESFGFG-G
EMT-PS-QKQEQ----------KE-E-----LYPLASLKSLFGNDXSSQ*----
>EU673414/D/CY/2004/CY007
MGARASVLRGGKLDRWETIRLRPGGHKKYQLKHIVWASRELERFAINPGLLETSDGCKQI
LGQLQPALQTSSEEFRSLYNTIATLYCVQAGIEIKDTKEALEKIEEEQNNSK-KKAQQAA
ADTGNSSQVSQNYPIVQNLQGQMVHQAISPRILSAWVKVIEEKAFSPEVIPMFSALSEGA
TPHDLNTMLNTVGGHQAAMQMLKETINEEAAEWDRLHPVHAGPIAPGQMREPRGSDIAGT
TSTLQEQIDWMTSNPPVPVGEIYKRWIILGLNKIVRMYSPVSILDIRQGPKEPFRDYVDR
FYKTLRAEQASQDVKNWMTETLLVQNANPDCKTILKALGPGATLEEMMTACQGVGGPGHK
ARVLAEAMSKSNQ--TAIMM-QRGNFKSPKRIVKCFNCGKEGHIAKNCRAPRKKGCWKCG
KEGHQMKDCTE-RQANFLGKIWSSHKGRPGNFLQNRP--EPTAP------PAESFGFG-E
EIT-PS-QKQEQ----------RDKE-----LYPLTSLRSLFGNDPLSQ*----
>FJ388945/D/CY/2006/CY163
MGARASVLRGGKLDRWETIRLRPGGHKKYQLKHIVWASRELERFAINPGLLETSDGCKQI
LGQLQPALQTSSEEFRSLYNTIATLYCVQAGIEIKDTKEALEKIEEEQNNSK-KKAQQAA
ADTGNSSQVSQNYPIVQNLQGQMVHQAISPRILSAWVKVIEEKAFSPEVIPMFSALSEGA
TPHDLNTMLNTVGGHQAAMQMLKETINEEAAEWDRLHPVHAGPIAPGQMREPRGSDIAGT
TSTLQEQIDWMTSNPPVPVGEIYKRWIILGLNKIVRMYSPVSILDIRQGPKEPFRDYVDR
FYKTLRAEQASQDVKNWMTETLLVQNANPDCKTILKALGPGATLEEMMTACQGVGGPGHK
ARVLAEAMSKSNQ--TAIMM-QRGNFKSPKRIVKCFNCGKEGHIAKNCRAPRKKGCWKCG
KEGHQMKDCTE-RQANFLGKIWSSHKGRPGNFLQNRP--EPTAP------PAESFGFG-E
EIT-PS-QKQEQ----------RDKE-----LYPLTSLRSLFGNDPLSQ*----
>FJ649608/D/FR/-/Vis20
MGARASVLSGGKLDAWEKIRLRPGGKKKYKLKHIVWASRELERFALNPGLLETSEGCRQI
ISQLQPSLKTGSEELKSLYNTVATLYCVHERIEVKDTKEALEKIEEEQNKSK-KKAQQAV
AATGSSNQVSQNFPIVQNLQGQMVHQPLSPRTLNAWVKVIEEKAFSPEVIPMFTALSEGA
TPQDLNTMLNTVGGHQAAMQMLKETINEEAAEWDRLHPVHAGPIAPGQMREPRGSDIAGT
TSTLQEQIGWMTNNPPIPVGEIYKRWIVLGLNKIVRMYSPVSILDIKQGPKEPFRDYVDR
FYKTLRAEQATQEVKNWMTETLLVQNANPDCKTILKALGPGATLEDMMTACQGVGGPGHK
ARVLAEAMSQATN--TAIMM-QRGNFKGPRKSVKCYNCGKEGHTARNCKAPRKRGCWKCG
KEGHQMKDCTE-RQVNFLGKIWPSHKGRPGNFHQSTL--EPTAP------PAESFGFG-E
EIT-PS-QKQEQKDNPSQKQDQKDKE-----LYPLASLKSLFGNDPLSK*----
>GQ430144/D/KE/2000/clone_280
MGARASVLSGGRLDEWERIQLRPGGKKKYRLKHIVWASRELERFALNPGLLETSEGCRQI
LEQLQPAIQTGSEEIKSLFNTVATLYCVHARIKVTDTKEALDKIEEI--K-K-KKAQQAT
ADTKNSSQVSQNYPVVQNLQGQMVHQAISPRTLNAWVKVIEEKAFSPEVIPMFIALSEGA
TPQDLNTMLNTVGGHQAAMQMLKETINEEAAEWDRLHPVHAGPIAPGQMREPRGSDIAGT
TSTLQEQIAWMTNNPPIPVGEIYKKWIIMGLNKIVRMYSPVSILDIRQGPKEPFRDYVDR
FYKTLRAEQASQDVKTWMTETLLVQNANPDCKTILKALGPGATLEEMMTACQGVGGPGHK
ARVLAEAMSQATNV-AAIMM-QRGNFRGQKKTLKCFNCGKEGHIAKNCRAPRKRGCWKCG
KEGHQMKDCTE-RQANFLGKFWPSHKGRPGNFLQSRP--EPTAP------PAESFGFG-E
EVT-PS-QKQEQ----------KDKE-----LYPLASLKSLFGNDPLSQ*----
>GQ430146/D/KE/2000/clone_282
MGARASVLSGGRLDEWERIQLRPGGKKKYRLKHIVWASRELERFALNPGLLETSEGCRQI
LEQLQPAIQTGSEEIKSLFNTVATLYCVHARIKVTDTKEALDKIEEI--K-K-KKAQQAT
ADTKNSSQVSQNYPIVQNLQGQMVHQAISPRTLNAWVKVIEEKAFSPEVIPMFIALSEGA
TPQDLNTMLNTVGGHQAAMQMLKETINEEAAEWDRLHPVHAGPIAPGQMREPRGSDIAGT
TSTLQEQIAWMTNNPPIPVGEIYKKWIIMGLNKIVRMYSPVSILDIRQGPKEPFRDYVDR
FYKTLRAEQASQDVKTWMTETLLVQNANPDCKTILKALGPGATLEEMMTACQGVGGPGHK
ARVLAEAMSQATNV-AAIMM-QRGNFKGQKKTLKCFNCGKEGHIAKNCRAPRKRGCWKCG
KEGHQMKDCTE-RQANFLGKFWPSHKGRPGNFLQSRP--EPTAP------PAESFGFG-E
EIT-PS-QRQEQ----------KDKE-----LYPLASLKSLFGNDPLSQ*----
>GQ430147/D/KE/2000/clone_283
MGARASVLSGGRLDEWERIQLRPGGKKKYRLKHIVWAGRELERFALNPGLLETSEGCRQI
LEQLQPAIQTGSEEIKSLFNTVATLYCVHARIKVTDTKEALDKIEEI--K-K-KKAQQAT
ADTKNSSQVSQNYPIVQNLQGQMVHQAISPRTLNAWVKVIEEKAFSPEVIPMFIALSEGA
TPQDLNTMLNTGGGHQAAMQMLKETINEEAAEWDRLHPVHAGPIAPGQMREPRGSDIAGT
TSTLQEQIAWMTNNPPVPVGEIYKKWIIMGLNKIVRMYSPVSILDIRQGPKEPFRDYVDR
FYKTLRAEQASQDVKTWMTETLLVQNANPDCKTILKALGPGATLEEMMTACQGVGGPGHK
ARVLAEAMSQATNV-AAIMM-QRGNFKGQKKTLKCFNCGKEGHIAKNCRAPRKRGCWKCG
KEGHQMKDCTE-RQANFLGKFWPSHKGRPGNFLQSRP--EPTAP------PAESFGFG-E
EVT-PS-QKQEQ----------KDKE-----LYPLASLKSLFGNDPLSQ*----
>GQ430148/D/KE/2000/clone_284
MGARASVLSGGRLDEWERIQLRPGGKKKYRLKHIVWASRELERFALNPGPLETSEGCRQI
LEQLQPAIQTGSEEIKSLFNTVATLYCVHARIKVTDTKEALDKIEEI--KNK--*AQQAT
ADTKNSIQVSQNYPVVQNLQGQMVHQAISPRTLNAWVKVIEEKAFSPEVIPMFIALSEGA
TPQDLNTMLNTVGGHQAAMQMLKETINEEAAEWDRLHPVHAGPIAPGQMREPRGSDIAGT
TSTLQEQIAWMTNNPPIPVGEIYKKWIIMGLNKIVRMYSPVSILDIRQGPKEPFRDYVDR
FYKTLRAEQASQDVKTWMTETLLVQNANPDCKTILKALGPGATLEEMMTACQGVGGPGHK
ARVLAEAMSQATNV-AAIMM-QRGNFKGQKKTLKCFNCGKEGHIAKNCRAPRKRGCWKCG
KEGHQMKDCTK-RQANFLGKFWPSHKGRPGNFLQSRP--EPTAP------PAESFGFG-E
EVT-PS-QKQEQ----------KDKE-----LYPLASLKSLFGNDPLSQ*----
>GQ430149/D/KE/2000/clone_285
MGARASVLSGGRLDEWERIQLQPGGKKKYRLKHIVWASRELERFALNPGLLETSEGCRQI
LEQLQPAIQTGSEEIKSLFNTVATLYCVHARIKVTDTKEALDKIEEI--K-K-KKAQQAT
ADTKNSSQVSQNYPVVQNLQGQMVHQAISPRTLNAWVKVIEEKAFSPEVTPMFIALSEGA
TPQDLNTMLNTVGGHQAAMQMLKETINEEAAEWDRLHPVHAGPIAPGQMREPRGSDIAGT
TSTLQEQIAWMTNNPPVPVGEIYKKWIIMGLNKIVRMYSPVSILDIRQGPKEPFRDYVDR
FYKTLRAEQASQDVKTWMTETLLVQNANPDCKTILKALGPGATLEEMMTACQGVGGPGHK
ARVLAEAMSQATNV-AAIMM-QRGNFKGQKKTLKCFNCGKEGHIAKNCRAPRKRGCWKCG
KEGHQMKDCTE-RQANFLGKFWPSHKGRPGNFLQSRP--EPTAP------PAESFGFG-E
EVT-PS-QKQEQ----------KDKE-----LYPLASLKSLFGNDPLSQ*----
>GQ430150/D/KE/2000/clone_286
MGARASVLSGGRLDEWERIQLRPGGKKKYRLKHIVWASRELERFALNPGLLETSEGCRQI
LEQLQPAIQTGSEEIKSLFNTVATLYCVHARIKVTDTKEALDKIEEI--K-K-KKAQQAT
ADTKNSSQVSQNYPIVQNLQGQMVHQAITPRTLNAWVKVVEEKAFGPEVIPMFIALSEGA
TPQDLNTMLNTVGGHQAAMQMLKETINEEAAEWDRLHPVHAGPVAPGQMREPRGSDIAGT
TSTLQEQIAWMTNNPPVPVGEIYKKWIIMGLNKIVRMYSPVSILDIRQGPKEPFRDYVDR
FYKTLRAEQASQDVKTWMTETLLVQNANPDCKTILKALGPGATLEEMMTACQGVGGPGHK
ARVLAEAMSQATNV-AAIMM-QRGNFKGQKKTLKCFNCGKEGHIAKNCRAPRKRGCWKCG
KEGHQMKDCTE-RQANFLGKFWPSHKGRPGNFLQSRP--EPTAP------PAESFGFG-E
EVT-PS-QKQEQ----------KDKE-----LYPLASLKSLFGNDPLSQ*----
>GQ430151/D/KE/2000/clone_287
MGARASVLSGGRLDEWERIQLRPGGKKKYRLKHIVWASRELERFALNPGLLETSEGCRQI
LEQLQPAIQTGSEEIKSLFNTVATLYCVHARIKVTDTKEALDKIEEI--K-K-KKAQQAT
ADTKNSSQVSQNYPIVQNLQGQMVHQAISPRTLNAWVKVIEEKAFSPEVIPMFIALSEGA
TPQDLNTMLNTVGGHQAAMQMLKETINEEAAEWDRLHPVHAGPIAPGQMREPRGSDIAGT
TSTLQEQIAWMTNNPPVPVGEIYKKWIIMGLNKIVRMYSPVSILDIRQGPKEPFRDYVDR
FYKTLRAEQASQDVKTWMTETLLVQNANPDCKTILKALGPGATLEEMMTACQGVGGPGHK
ARVLAEAMSQATNV-AAIMM-QRGNFKGQKKTLKCFNCGKEGHIAKNCRAPRKRGCWKCG
KEGHQMKDCTE-RQANFLGKFWPSHKGRPGNFLQSRP--EPTAP------PAESFGFG-E
EVT-PS-QKQEQ----------KDKE-----LYPLASLKSLFGNDPLLQ*----
>GQ430152/D/KE/2000/clone_288
MGARASVLSGGRLDEWERIQLRPGGKKKYRLKHIVWASRELERFALNPGLLETSEGCRQI
LEQLQPAIQTGSEEIKSLFNTVATLYCVHARIKVTDTKEALDKIEEI--K-K-KKAQQAT
ADTKNSSQVSQNYPVVQNLQGQMVHQAISPRTLNAWVKVIEEKAFSPEVIPMFIALSEGA
TPQDLNTMLNTVGGHQAAMQMLKETINEEAAEWDRLHPVHAGPIAPGQMREPRGSDIAGT
TSTLQEQIAWMTNNPPIPVGEIYKKWIIMGLNKIVRMYSPVSILDIRQGPKEPFRDYVDR
FYKTLRAEQASQDVKTWMTETLLVQNANPDCKTILKALGPGATLEEMMTACQGVGGPGHK
ARVLAEAMSQATNV-AAIMM-QRGNFKGQKKTLKCFNCGKEGHIAKNCRAPRKRGCWKCG
KEGHQMKDCTE-RQANFLGKFWPSHKGRPGNFLQSRP--EPTAL------PAESFGFG-E
EIT-PS-QKQEQ----------KDKE-----LYPLASLKSLFGNDPLSQ*----
>GQ430153/D/KE/2000/clone_289
MGARASVLSGGRLDEWERIQLRPGGKKKYRLKHIVWASRELERFALNPGLLETSEGCRQI
LEQLQPAIQTGSEEIKSLFNTVATLYCVHARIKVTDTKEALDKIEEI--K-K-KKAQQAT
ADTKNSSQVSQNYPIVQNLQGQMVHQAISPRTLNAWVKVIEEKAFSPEVIPMFIALSEGA
TPQDLNTMLNTVGGHQAAMQMLKETINEEAAEWDRLHPVHAGPIAPGQMREPRGSDIAGT
TSTLQEQIAWMTNNPPVPVGEIYKKWIIMGLNKIVRMYSPVSILDIRQGPKEPFRDYVDR
FYKTLRAEQASQDVKTWMTETLLVQNANPDCKTILKALGPGATLEEMMTACQGVGGPGHK
ARVLAEAMSQATNV-AAIMM-QRGNFKGQKKTLKCFNCGKEGHIAKNCRAPRKRGCWKCG
KEGHQMKDCTE-RQANFLGKFRPSHKGRPGNFLQSRP--EPTAP------PAESFGFG-E
EIT-PS-QKQEQ----------KDKE-----LYPLASLKSLFGNDPLSQ*----
>GQ430154/D/KE/2000/clone_290
MGARASVLSGGRLDEWERIQLRPGGKKKYRLKHIVWASRELERFALNPGLLETSEGCRQI
LEQLQPAIQTGSEEIKSLFNTVATLYCVHARIKVTDTKEALDKIEEI--K-K-KKAQQAT
ADTKNSSQVSQNYPIVQNLQGQMVHQAITPRTLNAWVKVVEEKAFSPEVIPMFIALSEGA
TPQDLNTMLNTVGGHQAAMQMLKETINEEAAEWDRLHPVHAGPVAPGQMREPRGSDIAGT
TSTLQEQIAWMTNNPPVPVGEIYKKWIIMGLNKIVRMYSPVSILDIRQGPKEPFRDYVDR
FYKTLRAEQASQDVKTWMTETLLVQNANPDCKTILKALGPGATLEEMMTACQGVGGPGHK
ARVLAEAMSQATNV-AAIMM-QRGNFKGQKKTLKCFNCGKEGHIAKNCRAPRKRGCWKCG
KEGHQMKDCTE-RQANFLGKFWPSHKGRPGNFLQSRP--EPTAP------PAESFGFG-E
EVT-PS-QKQEQ----------KDKE-----LYPLASLKSLFGNDPLSQ*----
>GQ430155/D/KE/2000/clone_291
MGARASVLSGGRLDEWERIQLRPGGKKKYRLKHIVWASRELERFALNPGLLETSEGCRQI
LEQLQPAIQTGSEEIKSLFNTVATLYCVHARIKVTDTKEALDKIEEI--K-K-KKAQQAT
ADTKNSSQVSQNYPIVQNLQGQMVHQAITPRTLNAWVKVVEEKAFSPEVIPMFIALSEGA
TPQDLNTMLNTVGGHQAAMQMLKETINEEAAEWDRLHPVHAGPVAPGQMREPRGSDIAGT
TSTLQEQIAWMTNNPPVPVGEIYKKWIIMGLNKIVRMYSPVSILDIRQGPKEPFRDYVDR
FYKTLRAEQASQDVKTWMTETLLVQNANPDCKTILKALGPGATLEEMMTACQGVGGLGHK
ARVLAEAMSQATNV-AAIMM-QRGNFRGQKKTLKCFNCGKEGHIAKNCRAPRKRGCWKCG
KEGHQMKDCTE-RQANFLGKFWPSHKGRPGNFLQSRP--EPTAP------PAESFGFG-E
EVT-PS-QKQEQ----------KDKE-----LYPLASLKSLFGNDPLSQ*----
>GQ430156/D/KE/2000/clone_292
MGARASVLSGGRLDEWERIQLRPGGKKKYRLKHIVWASRELERFALNPGLLETSEGCRQI
LEQLQPAIQTGSEEIKSLFNTVATLYCVHARIKVTDTKEALDKIEEI--K-K-KKAQQAT
ADTKNSSQVSQNYPIVQNLQGQMVHQAITPRTLNAWVKVVEEKAFSPEVIPMFIALSEGA
TPQDLNTMLNTVGGHQAAMQMLKETINEEAAEWDRLHPVHAGPVAPGQMREPRGSDIAGT
TSTLQEQIAWMTNNPPVPVGEIYKKWIIMGLNKIVRMYSPVSILDIRQGPKEPFRDYVDR
FYKTLRAEQASQDVKTWMTETLLVQNANPDCKTILKALGPGATLEEMMTACQGVGGPGHK
ARVLAEAMSQATNV-AAIMM-QRGNFKGQKKTLKCFNCGKEGHIAKNCRAPRKRGCWKCG
KEGHQMKDCTE-RQANFLGKFWPSHKGRPGNFLQSRP--EPTAP------PAESFGFG-E
EVT-PS-QKQEQ----------KDKE-----LYPLASLKSLFGNDPLSQ*----
>GQ430157/D/KE/2000/clone_293
MGARASVLSGGRLDEWERIQLRPGGKKKYRLKHIVWASRELERFALNPGLLETSEGCRQI
LEQLQPAIQTGSEEIKSLFNTVATLYCVHARIKVTDTKEALDKIEEI--K-K-KKAQQAT
ADTKNSSQVSQNYPIVQNLQGQMVHQAITPRTLNAWVKVVEEKAFSPEVIPMFIALSEGA
TPQDLNTMLNTVGGHQAAMQMLKETINEEAAEWDRLHPVHAGPVAPGQMREPRGSDIAGT
TSTLQEQIAWMTNNPPVPVGEIYKKWIIMGLNKIVRMYSPVSILDIRQGPKEPFRDYVDR
FYKTLRAEQASQDVKTWMTETLLVQNANPDCKTILKALGPGATLEEMMTACQGVGGPGHK
ARVLAEAMSQATNV-AAIMM-QRGNFRGQKKTLKCFNCGKEGHIAKNCRAPRKRGCWKCG
KEGHQMKDCTE-RQANFLGKFWPSHKGRPGNFLQSRP--EPTAP------PAESFGFG-E
EVT-PS-QKQEQ----------KDKE-----LYPLASLKSLFGNDPLSQ*----
>GQ430158/D/KE/2000/clone_294
MGARASVLSGGRLDEWERIQLRPGGKKKYRLKHIVWASRELERFALNPGLLETSEGRRQI
LEQLQPAIQTGSEEIKSLFNTVATLYCVHARIKVTDTKEALDKIEEI--K-K-KKAQQAT
ADTKNSSQVSQNYPIVQNLQGQMVHQAISPRTLNAWVKVIEEKAFSPEVIPMFIALSEGA
TPQDLNTMLNTAGGHQAAMQMLKETINEEVAEWDRLHPVHAGPIAPGQMREPRGSDIAGT
TSTLQEQIAWMTNNPPVPVGEIYKKWIIMGLNKIVRMYSPVSILDIRQGPKEPFRDYVDR
FYKTLRAEQASQDVKTWMTETLLVQNANPDCKTILKALGPGATLEEMMTACQGVGGPGHK
ARVLAEAMSQATNV-AAIMM-QRGNFKGQKKTLKCFNCGKEGHIAKNCRAPRKRGCWKCG
KEGHQMKDCTE-RQANFLGKFWPSHKGRPGNFLQSRP--EPTAP------PAESFGFG-E
EVT-PS-QKQEQ----------KDKE-----LYPLASLKSLFGNDPLSQ*----
>GQ430159/D/KE/2000/clone_295
MGARASVLSGGRLDEWERIQLRPGGKKKYRLKHIVWASRELERFALNPGLLETSEGCRQI
LEQLQPAIQTGSEEIKSLFNTVATLYCVHARIKVTDTKEALDKIEEI--K-K-KKAQQAT
ADTKNSSQVSQNYPVVQNLQGQMVHQAISPRTLNAWVKVVEEKAFSPEVIPMFIALSEGA
TPQDLNTMLNTVGGHQAAMQMLKETINEEAAEWDRLHPVHAGPIAPGQMREPRGSDIAGT
TSTLQEQIAWMTNNPPVPVGEIYKKWIIMGLNKIVRMYSPVSILDIRQGPKEPFRDYVDR
FYKTLRAEQASQDVKTWMTETLLVQNANPDCKTILKALGPGATLEEMMTACQGVGGPGHK
ARVLAEAMSQATNV-AAIMM-QRGNFKGQKKTLKCFNCGKEGHIAKNCRAPRKRGCWKCG
KEGHQMKDCTE-RQANFLGKFWPSHKGRPGNFLQSRP--EPTAP------PAESFEFG-E
EVT-PS-QKQEQ----------KDKE-----LYPLASLKSLFGNDPLSQ*----
>GQ430160/D/KE/2000/clone_296
MGARASVLSGGRLDEWERIQLRPGGKKKYRLKHIVWASRELERFALNPGLLETSEGCRQI
LEQLQPAIQTGSEEIKSLFNTVATLYCVHARIKVTDTKEALDKIEEI--K-K-KKAQQAT
ADTKNSSQVSQNYPIVQNLQGQMVHQAISPRTLNAWVKVIEEKAFSPEVIPMFIALSEGA
TPQDLNTMLNTVGGHQAAMQMLKETINEEAAEWDRLHPVHAGPIAPGQMREPRGSDIAGT
TSTLQEQIAWMTNNPPVPVGEIYKKWIIMGLNKIVRMYSPVSILDIRQGPKEPFRDYVDR
FYKTLRAEQASQDVKTWMTETLLVQNANPDCKTILKALGPGATLEEMMTACQGVGGPGHK
ARVLAEAMSQATNV-AAIMM-QRGNFKGQKKTLKCFNCGKEGHIAKNCRAPRKRGCWKCG
KEGHQMKDCTE-RQANFLGKFWPSHKGRPGNFLQSRP--EPTAP------PAESFGFG-E
EVT-PS-QKQEQ----------KDKE-----LYPLASLKSLFGNDPLSQ*----
>GQ430161/D/KE/2000/clone_297
MGARASVLSGGRLDEWERIQLRPGGKKKYRLKHIVWASRELERFALNPGLLETSEGCRQI
LEQLQPAIQTGSEEIKSLFNTVATLYCVHARIKVTDTKEALDKIEEI--K-K-KKAQQAT
ADTKNSSQVSQNYPVVQNLQGQMVHQAISPRTLNAWVKVIEEKAFSPEVIPMFIALSEGA
TPQDLNTMLNTVGGHQAAMQMLKETINEEAAEWDRLHPVHAGPIAPGQMREPRGSDIAGT
TSTLQEQIAWMTNNPPVPVGEIYKKWIIMGLNKIVRMYSPVSILDIRQGPKEPFRDYVDR
FYKTLRAEQASQDVKTWMTETLLVQNANPDCKTILKALGPGATLEEMMTACQGVGGPGHK
ARVLAEAMSQATNV-AAIMM-QRGNFKGQKKTLKCFNCGKEGHIAKNCRAPRKRGCWKCG
KEGHQMKDCTE-RQANFLGKFWPSHKGRPGNFLQSRP--EPTAP------PAESFGFG-E
EVT-PS-QKQEQ----------KDKE-----LYPLASLKSLFGNDPLSQ*----
>GQ430162/D/KE/2000/clone_298
MGARASVLSGGRLDEWERIQLRPGGKKKYRLKHIVWASRELERFALNPGLLETSEGCRQI
LEQLQPAIQTGSEEIKSLFNTVAALYCVHARIKVTDTKEALDKIEEI--K-K-KKAQQAT
ADTKNSSQVSQNYPIVQNLQGQMVHQAISPRTLNAWVKVIEEKAFSPEVIPMFIALSEGA
TPQDLNTMLNTVGGHQAAMQMLKETINEGAAEWDRLHPVHAGPIAPGQMREPRGSDIAGT
TSTLQEQIAWMTNNPPVPVGEIYKKWIIMGLNKIVRMYSPVSILDIRQGPKEPFRDYVDR
FYKTLRAEQASQDVKTWMTETLLVQNANPDCKTILKALGPGATLEEMMTACQGVGGPGHK
ARVLAEAMSQATNV-AAIMM-QRGNFRGQKKTLKCFNCGKEGHIAKNCRAPRKRGCWKCG
KEGHQMKDCTE-RQANFLGKFWPSHKGRPGNFLQSRP--EPTAP------PTESFGFG-E
EVT-PS-QKQEQ----------KDKE-----LYPLASLKSLFGNDPLSQ*----
>GQ430163/D/KE/2000/clone_299
MGARASVLSGGRLDEWERIQLRPGGKKKYRLKHIVWASRELERFALNPGLLETSEGCRQI
LEQLQPAIQTGSEEIKSLFNTVATLYCVHARIKVTDTKEALDKIEEI--K-K-KKAQQAT
ADTKNSSQVSQNYPIVQNLQGQMVHQAISPRTLNAWVKVIEEKAFSPEVIPMFIALSEGA
TPQDLNTMLNTVGGHQAAMQMLKETINEEAAEWDRLHPVHAGPIAPGQMREPRGSDIAGT
TSTLQEQIAWMTNNPPVPVGEIYKKWIIMGLNKIVRMYSPVSILDIRQGPKEPFRDYVDR
FYKTLRAEQASQDVKTWMTETLLVQNANPDCKTILKALGPGATLEEMMTACQGVGGPGHK
ARVLAEAMSQATNV-AAIMM-QRGNFKGQKKTLKCFNCGKEGHIAKNCRAPRKRGCWKCG
KEGHQMKDCTE-RQANFLGKFWPSHKGRPGNFLQSRP--EPTAP------PAESFGFG-E
EVT-PS-QKQEQ----------KDKE-----LYPLASLKSLFGNDPLSQ*----
>GQ430164/D/KE/2000/clone_300
MGARASVLSGGRLDEWERIQLRPGGKKKYRLKHIVWASRELERFALNPGLLETSEGCRQI
LEQLQPAIQTGSEEIKSLFNTVATLYCVHARIKVTDTKEALDKIEEI--K-K-KKAQQAT
ADTKNSSQVSQNYPIVQNLQGQMVHQAISPRTLNAWVKVIEEKAFSPEVIPMFIALSEGA
TPQDLNTMLNTVGGHQAAMQMLKETINEEVAEWDRLHPVHAGPIAPGQMREPRGSDIAGT
TSTLQEQIAWMTNNPPVPVGEIYKKWIIMGLNKIVRMYSPVSILDIRQGPKEPFRDYVDR
FYKTLRAEQASQDVKTWMTETLLVQNANPDCKTILKALGPGATLEEMMTACQGVGGPGHK
ARVLAEAMSQATNV-AAIMM-QRGNFKGQKKTLKCFNCGKEGHIAKNCRAPRKRGCWKCG
KEGHQMKDCTE-RQANFLGKFWPSHKGRPGNFLQSRP--EPTAP------PAESFGFG-E
EVT-PS-QKQEQ----------KDKE-----LYPLASLKSLFGNDPLSQ*----
>GQ430165/D/KE/2000/clone_301
MGARASVLSGGRLDEWERIQLRPGGKKKYRLKHIVWASRELERFALNPGLLETSEGCRQI
LERLQPAIQTGSEEIKSLFNTVATLYCVHARIKVTDTKEALDKIEEI--K-K-KKAQQAT
ADTKNSSQVSQNYPIVQNLQGQMVHQAISPRTLNAWVKVIEEKAFSPEVIPMFIALSEGA
TPQDLNTMLNTVGGHQAAMQMLKETINEEVAEWDRLHPVHAGPIAPGQMREPGGSDIAGT
TSTLQEQIAWMTNNPPVPVGEIYKKWIIMGLNKIVRMYRPVSILDIRQGPKEPFRDYVDR
FYKTLRAEQASQDVKTWMTETLLVQNANPDCKTILKALGPGATLEEMMTACQGVGGPGHK
ARVLAEAMSQATNV-AAIMM-QRGNFKGQKKTLKCFNRGKEGHIAKNCRAPRKRGCWKCG
KEGHQMKDCTE-RQANFLGKFWPSHKGRPGNFLQSRP--EPTAP------PAESFGFG-E
EVT-PS-QKQEQ----------KDKE-----LYPLASLKSLFGNDPLSQ*----
>GQ430166/D/KE/2000/clone_302
MGARASVLSGGRLDEWERIQLRPGGKKKYRLKHIVWASRELERFALNPGLLETSEGCRQI
LEQLQPAIQTGSEEIKSLFNTVATLYCVHARIKVTDTKEALDKIEEI--K-K-KKAQQAT
ADTKNSSQVSQNYPVVQNLQGQMVHQAISPRTLNAWVKVIEEKAFSPEVIPMFIALSEGA
TPQDLNTMLNTVGGHQAAMQMLKETINEEAAEWDRLHPVHAGPIAPGQMREPRGSDIAGT
TSTLQEQIAWMTNNPPVPVGEIYKKWIIMGLNKIVRMYSPVSILDIRQGPKEPFRDYVDR
FYKTLRAEQASQDVKTWMTETLLVQNANPDCKTILKALGPGATLEEMMTACQGVGGPGHK
ARVLAEAMSQATNV-AAIMM-QRGNFKGQKKTLKCFNCGKEGHIAKNCRAPRKRGCWKCG
KEGHQMKDCTE-RQANFLGKFWPSHKGRPGNFLQSRP--EPTAP------PAESFGFG-E
EVT-PS-QKQEQ----------KDKE-----LYPLASLKSLFGNDPLSQ*----
>GQ430167/D/KE/2000/clone_303
MGARASVLSGGRLDEWERIQLRPGGKKKYRLKHIVWASRELERFALNPGLLETSEGCRQI
LEQLQPAIQTGSEEIKSLFNTVATLYCVHARIKVTDTKEALDKIEEI--K-K-KKAQQAT
ADTKNSSQVSQNYPIVQNLQGQMVHQAISPRTLNAWVKVIEEKAFSPEVIPMFIALSEGA
TPQDLNTMLNTVGGHQAAMQML-ETINEEVA-WDRLHPVHAGPIAPGQMREPRGSDIAGT
TSTLQEQIAWMTNNPPVPVGEIYKKWIIMGLNKIVRMYSPVSILDIRQGPKEPFRDYVDR
FYKTLRAEQASQDVKTWMTETLLVQNANPDCKTILKALGPGATLEEMMTACQGVGGPGHK
ARVLAEAMSQATNV-AAIMM-QRGNFKGQKKTLKCFNCGKEGHIAKNCRAPRKRGCWKCG
KEGHQMKDCTE-RQANFLGKFWPSHKGRPGNFLQSRP--EPTAP------PAESFGFG-E
EVT-PS-QKQEQ----------KDKE-----LYPLASLKSLFGNDPLSQ*----
>GQ430168/D/KE/2000/clone_304
MGARASVLSGGRLDEWERIQLRPGGKKKYRLKHIVWASRELERFALNPGLLETSEGCRQI
LEQLQPAIQTGSEEIKSLFNTVATLYCVHARIKVTDTKEALDKIEEI--K-K-KKAQQAT
ADTKNSSQVSQNYPIVQNLQGQMVHQAISPRTLNAWVKVIEEKAFSPEVIPMFIALSEGA
TPQDLNTMLNTVGGHQAAMQMLKETINEEVAEWDRLHPVHAGPIAPGQMRAPRGSDIAGT
TSTLQEQIAWMTNNPPVPVGEIYKKWIIMGLNKIVRMYSPVSILDIRQGPKEPFRDYVDR
FYKTLRAEQASQDVKTWMTETLLVQNANPDCKTILKALGPGATLEEMMTACQGVGGPGHK
ARVLAEAMSQATNV-AAIMM-QRGNFKGQKKTLKCFNCGKEGHIAKNCRAPRKRGCWKCG
KEGHQMKDCTE-RQANFLGKFWPSHKGRPGNFLQSRP--EPTAP------PAESFGFG-E
EVT-PS-QKQER----------KDKE-----LYPLASLKSLFGNDPLSQ*----
>GQ430169/D/KE/2000/clone_305
MGARASVLSGGRLDEWERIQLRPGGKKKYRLKHIVWASRELERFALNPGLLETSEGCRQI
LEQLQPAIQTGSEEIKSLFNTVATLYCVHARIKVTDTKEALDKIEEI--K-K-KKAQQAT
ADTKNSSQVSQNYPVVQNLQGQMVHQAISPRTLNAWVKVIEEKAFSPEVIPMFIALSEGA
TPQDLNTMLNTVGGHQAAMQMLKETINEEAAEWDRLHPVHAGPIAPGQMREPRGSDIAGT
TSTLQEQIAWMTNNPPIPVGEIYKKWIIMGLNKIVRMYSPVSILDIRQGPKEPFRDYVDR
FYKTLRAEQASQDVKTWMTETLLVQNANPDCKTILKALGPGATLEEMMTACQGVGGPGHK
ARVLAEAMSQATNV-AAIMM-QRGNFKGQKKTLKCFNCGKEGHIAKNCRAPRKRGCWKCG
KEGHQMKDCTE-RQANFLGKFWPSHKGRPGNFLQSRP--EPTAP------PAESFGFG-E
EIT-PS-QKQEQ----------KDKE-----LYPLASLKSLFGNDPLSQ*----
>GQ430170/D/KE/2000/clone_306
MGARASVLSGGRLDEWERIQLRPGGKKKYRLKHIVWASRELERFALNPGLLETSEGCRQI
LEQLQPAIQTGSEEIKSLFNTVATLYCVHARIKVTDTKEALDKIEEI--K-K-KKAQQAT
ADTKNSSQVSQNYPVVQNLQGQMVHQAISPRTLNAWVKVIEEKAFSPEVIPMFSALSEGA
TPQDLNPMLNTVGGHQAAMQMLKETINEEAAEWDRLHPVHAGPIAPGQMREPRGSDIAGT
TSTLQEQIAWMTNNPPVPVGEIYKKWIIMGLNKIVRMYSPVSILDIRQGPKEPFRDYVDR
FYKTLRAEQASQDVKTWMTETLLVQNANPDCKTILKALGPGATLEEMMTACQGVGGPGHK
ARVLAEAMSQATNV-AAIMM-QRGNFRGQKKTLKCFNCGKEGHIAKNCRAPRKRGCWKCG
KEGHQMKDCTE-RQANFLGKFWPSHKGRPGNFLQSRP--EPTAP------PAESFGFG-E
EIT-PS-QKQEQ----------KDKE-----LYPLASLKSLFGNDPLSQ*----
>GQ430171/D/KE/2000/clone_307
MGARASVLSGGRLDEWERIQLRPGGKKKYRLKHIVWASRELERFALNPGLLETSEGCRQI
LEQLQPAIQTGSEEIKSLFNTVATLYCVHARIKVTDTKEALDKIEEI--K-K-KKAQQAT
ADTKNSSQVSQNYPIVQNLQGQMVHQAISPRTLNAWVKVIEEKAFSPEVIPMFIALSEGA
TPQDLNTMLNTVGGHQAAMQMLKETINEEVAEWDRLHPVHAGP-APGQMRAPRGSDIAGT
TSTLQEQIAWMTNNPPVPVGEIYKKWIIMGLNKIVRMYSPVSILDIRQGPKEPFRDYVDR
FYKTLRAEQASQDVKTWMTETLLVQNANPDCKTILKALGPGATLEEMMTACQGVGGPGHK
ARVLAEAMSQATNV-AAIMM-QRGNFKGQKKTLKCFNCGKEGHIAKNCRAPRKRGCWKCG
KEGHQMKDCTE-RQANFLGKFWPSHKGRPGNFLQSRP--EPTAP------PAESFGFG-E
EVT-PS-QKQER----------KDKE-----LYPLASLKSLFGNDPLSQ*----
>GQ430172/D/KE/2000/clone_308
MGARASVLSGGRLDEWERIQLRPGGKKKYRLKHIVWASRELERFALNPGLLETSEGCRQI
LEQLQPAIQTGSEEIKSLFNTVATLYCVHARIKVTDTKEALDKIEEI--K-K-KKAQQAT
ADTKNSSQVSQNYPIVQNLQGQMVHQAITPRTLNAWVKVVEEKAFSPEVIPMFIALSEGA
TPQDLNTMLNTVGGHQAAMQMLKETINEEAAEWDRLHPVHAGPVAPGQMREPRGSDIAGT
TSTLQEQIAWMTNNPPVPVGEIYKKWIIMGLNKIVRMYSPVSILDIRQGPKEPFRDYVDR
FYKALRAEQASQDVKTWMTETLLVQNANPDCKTILKALGPGATLEEMMTACQGVGGPGHK
ARVLAEAMSQATNV-AAIMM-QRGNFRGQKKTLKCFNCGKEGHIAKNCRAPRKRGCWKCG
KEGHQMKDCTE-RQANFLGKFWPSHKGRPGNFLQSRP--EPTAP------PAESFGFG-E
EVT-PS-QKQEQ----------KDKE-----LYPLASLKSLFGNDPLSQ*----
>GQ430173/D/KE/2000/clone_309
MGARASVLSGGRLDEWERIQLRPGGKKKYRLKHIVWASRELERFALNPGLLETSEGCRQI
LEQLQPAIQTGSEEIKSLFNTVATLYCVHARIKVTDTKEALDKIEEI--K-K-KKAQQAT
AGTKNSSQVSQNYPIVQNLQGQMVHQAISPRTLNAWVKVIEEKAFSPEVIPMFIALSEGA
TPQDLNTMLNTVGGHQAAMQMLKETINEEAAEWDRLHPVHAGPIAPGQMREPGGSDIAGT
TSTLQEQIAWMTNNPPIPVGEIYKKWIIMGLNKIVRMYSPVSILDIRQGPKEPFRDYVDR
FYKTLRAEQASQDVKTWMTETLLVQNANPDCKTILKALGPGATLEEMMTACQGVGGPGHK
ARVLAEAMSQATNV-AAIMM-QRGNFKGQKKTLKCFNCGKEGHIAKNCRAPRKRGCWKCG
KEGHQMKDCTE-RQANFLGKFWPSHKGRPGNFLQSRP--EPTAP------PAESFGFG-E
EIT-PS-QKQEQ----------KDKE-----LYPLASLKSLFGNDPLSQ*----
>GQ430174/D/KE/2000/clone_310
MGARASVLSGGRLDEWERIQLRPGGKKKYRLKHIVWASRELERFALNPGLLETSEGCRQI
LEQLQPAIQTGSEEIKSLFNTVATLYCVHARIKVTDTKEALDKIEEI--K-K-KKAQQAT
ADTKNSSQVSQNYPVVQNLQGQMVHQAISPRTLNAWVKVIEEKAFSPEVIPMFIALSEGA
TLQDLNTMLNTVGGHQAAMQMLKETINEEAAEWDRLHPVHAGPIAPGQMREPRGSDIAGT
TSTLQEQIAWMTNNPPIPVGEIYKKWIIMGLNKIVRMYSPVSILDIRQGPKEPFRDYVDR
FYKTLRAEQASQDVKTWMTETLLVQNANPDCKTILKALGPGATLEEMMTACQGVGGPGHK
ARVLAEAMSQATNV-AAIMM-QRGNFKGQKKTLKCFNCGKEGHIAKNCRAPRKRGCWKCG
KEGHQMKDCTE-RQASFLGKFWPSHKGRPGNFLQSRP--EPTAP------PAESFGFG-E
EIT-PS-QKQEQ----------KDKE-----LYPLASLKSLFGNDPLSQ*----
>GQ430175/D/KE/2000/clone_311
MGARASVLSGGRLDEWERIQLRPGGKKKYRLKHIVWASRELERFALNPGLLETSEGCRQI
LEQLQPAIQTGSEEIKSLFNAVATLYCVHARIKVTDTKEALDKIEEI--K-K-KKAQQAT
ADTKNSSQVSQNYPIVQNLQGQMVHQAISPRTLNAWVKVIEEKAFSPEVIPMFIALSEGA
TPQDLNTMLNTVGGHQAAMQMLKETINEEAAEWDRLHPVHAGPIAPGQMREPRGSDIAGT
TSTLQEQIAWMTNNPPIPVGEIYKKWIIMGLNKIVRMYSPVSILDIRQGPKEPFRDYVDR
FYKTLRAEQASQDVKTWMTETLLVQNANPDCKTILKALGPGATLEEMMTACQGVGGPGHK
ARVLAEAMSQATNV-AAIMM-QRGNFKGQKKTLKCFNCGKEGHIAKNCRAPRKRGCWKCG
KEGHQMKDCTE-RQANFLGKFWPSHKGRPGNFLQSRP--EPTAP------PAESFGFG-E
EVT-PS-QKQEQ----------KDKE-----LYPLASLKSLFGNDPLSQ*----
>GQ430211/D/KE/1987/clone_347
MGASASVLSGGKLDEWEKIQLRPGGNKRYKLKHIVWASRELERFALNPGLLETSEGCKQI
LGQLQPAIQTGSEELKSLYNTVATLFCVHARIKVTDTKEALDKIEEEQAKSK-KKAQQAT
ADTRNSSQVSQNYPIVQNLQGQMVHQAISPRTLNAWVKVIEEKAFSPEVIPMFSALSEGA
TPQDLNTMLNTVGGHQAAMQMLKETINEEAAEWDRIHPVHAGPNAPGQMREPRGSDIAGT
TSTLQEQIAWMTSNPPIPVGEIYKRWIILGLNKIVRMYSPVSILDIRQGPKEPFRDYVDR
FYKTLRAEQASQDVKNWMTETLLVQNANPDCKTILKALGPAATLEEMMTACQGVGGPSHK
ARVLAEAMSQASNA-AAIMM-QRGNFKGPKKSIKCFNCGKEGHIAKNCRAPRKRGCWKCG
REGHQMKDCTE-RQANFLGKIWPSLKGRPGNFLQSRP--EPTAP------PAESFGFG-E
EIT-PS-QKQEK----------KDKE-----LYPLTSLKSLFGNDPSSQ*----
>GQ430263/D/KE/1987/clone_399
MGARASVISGGQLDEWEKIRLRPGGNKKYRLKHLVWASRELERFALNPGLLETSEGCKQI
MGQLQPAIQTGSEELKSLYNTVATLYCVHARIKVADTKEALDKIEEEQTKSK-KKAQHAA
ADTGNSSQVSQNYPIVQNLQGQMVHQAISPRTLNAWVKVVEEKAFSPEVIPMFSALSEGA
TPQDLNTMLNTVGGHQAAMQMLKETINEEAAEWDRLHPVHAGPIAPGQMREPRGSDIAGT
TSTLQEQIAWMTSNPPIPVGEIYKRWIILGLNKIVRMYSPVSILDIRQGPKEPFRDYVDR
FYKTLRAEQASQDVKNWMTETLLVQNANPDCRTILKALGPAATLEEMMTACQGVGGPSHK
ARVLAEAMSQASNS-AAIMM-QRGNFKGPRRIIKCFNCGKEGHIAKNCRAPRKRGCWKCG
KEGHQMKDCNE-RQANFLGKIWPSQKGRPGNFLQSRP--EPTAP------PAESFRFG-E
EKT-PSQQGQEQ----------KDKE-----LYPLTSLKSLFGSDPLLQ*----
>GQ430264/D/KE/1987/clone_400
MGARASVISGGQLDEWKKIRLRAGGNKKYRLKHLVWASRELERFALNPGLLETSEGCKQI
MGQLQPAIQTGSEELKSLYNTVATLYCVHARIKVADTKEALDKIEEEQTKSK-KKAQHAA
ADTGNSSQVSQNYPIVQNLQGQMVHQAISPRTLNAWVKVVEEKAFSPEVIPMFSALSEGA
TPQDLNTMLNTVGGHQAAMQMLKETINEEAAEWDRLHPVHAGPIAPGQMREPRGSDIAGT
TSTLQEQIAWMTSNPPIPVGEIYKRWIILGLNKIVRMYSPVSILDIRQGPKEPFRDYVDR
FYKTLRAEQASQDVKNWMTETLLVQNANPDCRTILKALGPAATLEEMMTACQGVGGPSHK
ARVLAEAMSQASNS-AAIMM-QRGNFKGPRRIIKCFNCGKEGHIAKNCRAPRKRGCWKCG
KEGHQMKDCNE-RQANFLGKIWPSQKGRPGNFLQSRP--EPTAP------PAESFRFG-E
EKT-PSQQEQEQ----------KDKE-----LYPLTSLKSLFGSDPLLQ*----
>GQ430265/D/KE/1987/clone_401
MGARASVISGGQLDEWEKIRLRPGGNKKYRLKHLVWASRELERFALNPGLLEASEGCKQI
MGQLQPAIQTGSEELKSLYNTVATLYCVHARIKVADTKEALDKIEEEQTKSK-KKAQHAA
ADTGNSSQVSQNYPIVQNLQGQMVHQAISPRTLNAWVKVVEEKAFSPEVIPMFSALSEGA
TPQDLNTMLNTVGGHQAAMQMLKETINEEAAEWDRLHPVHAGPIAPGQMRGPRGSDIAGT
TSTLQEQIAWMTSNPPIPVGEIYKRWIILGLNKIVRMYSPVSILDIRQGPKEPFRDYVDR
FYKTLRAEQASQDVKNWMTETLLVQNANPDCRTILKALGPAATLEEMMTACRGVGGPSHK
ARVLAEAMSQASNS-AAIMM-QRGNFKGPRRIIKCFNCGKEGHIAKNCRAPRKRGCWKCG
KEGHQMKDCNE-RQANFLGKIWPSQKGRPGNFLQSRP--EPTAP------PAESFRFG-E
EKT-PSQQEQEQ----------KDKE-----LYPLTSLKSLFGSDPLLQ*----
>GQ430266/D/KE/1987/clone_402
MGARASVISGGQLDEWEKIRLRPGGNKKYRLKHLVWASRELERFALNPGLLETSEGCKQI
MGQLQPAIQTGSEELKSLYNTVATLYCVHARIKVADTKEALDKIEEEQTKSK-KKAQHAA
ADTGNSSQVSQNYPIVQNLQGQMVHQAISPRTLNAWVKVVEEKAFSPEVIPMFSALSEGA
TPQDLNTMLNTVGGHQAAMQMLKETINEEAAEWDRLHPVHAGPIAPGQMREPRGSDIAGT
TSTLQEQIAWMTSNPPIPVGEIYKRWIILGLNKIVRMYSPVSILDIRQGPKEPFRDYVDR
FYKTLRAEQASQDVKNWMTETLLVQNANPDCRTILKALGPAATLEEMMTACQGVGGPSHK
ARVLAEAMSQASNS-AAIMM-QRGNFKGPRRIIKCFNCGKEGHIAKNCRAPRKRGCWKCG
KEGHQMKDCNE-RQANFLGKIWPSQKGRPGNFLQSRP--EPTAP------PAESFRFG-E
EKT-PSQQEQEQ----------KDKE-----LYPLTSLKSLFGSDPLLQ*----
>GQ430267/D/KE/1987/clone_403
MGARASVISGGQLDEWEKIRLRPGGNKKYRLKHLVWASRELERFALNPGLLETSEGCKQI
MGQLQPAIQTGSEELKSLYNTVATLYCVHARIKVADTKEALDKIEEEQTKSK-KKAQHAA
ADTGNSSQVSQNYPIVQNLQGQMVHQAISPRTLNAWVKVVEEKAFSPEVIPMFSALSEGA
TPQDLNTMLNTVGGHQAAMQMLKETINEEAAEWDRLHPVHAGPIAPGQMREPRGSDIAGT
TSTLQEQIAWMTSNPPIPVGEIYKRWIILGLNKIVRMYSPVSILDIRQGPKEPFRDYVDR
FYKTLRAEQASQDVKNWMTETLLVQNANPDCRTILKALGPAATLEEMMTACQGVGGPSHK
ARVLAEAMSQASNS-AAIMM-PRGNFKGPRRIIKCFNCGKEGHIAKNCRAPRKRGCWKCG
KEGHQMKDCNE-RQANFLGKIWPSQKGRPGNFLQSRP--EPTAP------PAESFRFG-E
EKT-PSQQEQEQ----------KDKE-----LYSLTSLKSLFGSDPLLQ*----
>GQ430268/D/KE/1987/clone_404
MGARASVISGGQLDEWEKIRLRPGGNKKYRLKHLVWASRELERFALNPGLLETSEGCKQI
MGQLQPAIQTGSEELKSLYNTVATLYCVHARIKVADTKEALDKIEEEQTKSK-KKAQHAA
ADTGNSSQVSQNYPIVQNLQGQMVHQAISPRTLNAWVKVVEEKAFSPEVIPMFSALSEGA
TPQDLNTMLNTVGGHQAAMQMLKETINEEAAEWDRLHPVHAGPIAPGQMREPRGSDIAGT
TSTLQEQIAWMTSNPPIPVGEIYKRWIILGLNKIVRMYSPVSILDIRQGPKEPFRDYVDR
FYKTLRAEQASQDVKNWMTETLLVQNANPDCRTILKALGPAATLEEMMTACQGVGGPSHK
ARVLAEAMSQASNS-AAIMM-QRGNFKGPRRIIKCFNCGKEGHIAKNCRAPRKRGCWKCG
KEGHQMKDCNE-RQANFLGKIWPSQKGRPGNFLQSRP--EPTAP------PAESFRFG-E
EKT-PSQQEQEQ----------KDKE-----LYPLTSLKSLFGSDPLLQ*----
>GQ430269/D/KE/1987/clone_405
MGARASVISGGQLDEWEKIRLRPGGNKKYRLKHLVWASRELERFALNPGLLETSEGCKQI
MGQLQPAIQTGSEELKSLYNTVATLYCVHARIKVADTKEALDKIEEEQTKSK-KKAQHAA
ADTGNSSQVSQNYPIVQNLQGQMVHQAISPRTLNAWVKVVEEKAFSPEVIPMFSALSEGA
TPQDLNTMLNTVGGHQAAMQMLKETINEEAAEWDRLHPVHAGPIAPGQMREPRGSDIAGT
TSTLQEQIAWMTSNPPIPVGEIYKRWIILGLNKIVRMYSPVSILDIRQGPKEPFRDYVDR
FYKTLRAEQASQDVKNWMTETLLVQNANPDCRTILKALGPAATLEEMMTACQGVGGPSHK
ARVLAEAMSQASNP-AAIMM-QRGNFKGPRRIIKCFNCGKEGHIAKNCRAPRKRGCWKCG
KEGHQMKDCNE-RQANFLGKIWPSQKGRPGNFLQSRP--EPTAP------PAESFRFG-E
EKT-PSQQEQEQ----------KDKE-----LYPLTSLKSLFGSDPLLQ*----
>GQ430270/D/KE/1987/clone_406
MGARASVISGGQLDEWEKIRLRPGGNKKYRLKHLVWASRELERFALNPGLLETSEGCKQI
MGQLQPAIQTGSEELKSLYNTVATLYCVHARIKVADTKEALDKIEEEQTKSK-KKAQHAA
ADTGNSSQVSQNYPIVQNLQGQMVHQAISPRTLNAWVKVVEEKAFSPEVIPMFSALSEGA
TPQDLNTMLNTVGGHQAAMQMLKETINEEAAEWDRLHPVHAGPIAPGQMREPRGSDIAGT
TSTLQEQIAWMTSNPPIPVGEIYKRWIILGLNKIVRMYSPVSILDIRQGPKKPFRDYVDR
FYKTLRAEQASQDVKNWMTETLLVQNANPDCRTILKALGPAATLEEMMTACQGVGGPSHK
ARVLAEAMSQASNS-AAIMM-QRGNFKGPRRIIKCFNCGKEGRIAKNCRAPRKRGCWKCG
KEGHQMKDCNE-RQANFLGKIWPSQKGRPGNFLQSRP--EPTAP------PAESFRFG-E
EKT-PSQQEQEQ----------KDKE-----LYPLTSLKSLFGSDPLLQ*----
>GQ430271/D/KE/1987/clone_407
MGARASVISGGQLDEWEKIRLRPGGNKKYRLKHLVWASRELERFALNPGLLETSEGCKQI
MGQLQPAIQTGSEELKSLYNTVATLYCVHARIKVADTKEALDKIEEEQTKSK-KKAQHAA
ADTGNSSQVSQNYPIVQNLQGQMVHQAISPRTLNAWVKVVEEKAFSPEVIPMFSALSEGA
TPQDLNTMLNTVGGHQAAMQMLKETINEEAAEWDRLHPVHAGPIAPGQMREPRGSDIAGT
TSTLQEQIAWMTSNPPIPVGEIYKRWIILGLNKIVRMYSPVSILDIRQGPKEPFRDYVDR
FYKTLRAEQASQDVKNWMTETLLVQNANPDCRTILKALGPAATLEEMMTACQGVGGPSHK
ARVLAEAMSQASNS-AAIMM-QRGNFKGPRRIIKCFNCGKEGHIAKNCRAPRKRGCWKCG
KEGHQMKDCNE-RQANFLGKIWPSQKGRPGNFLQSRP--EPTAP------PAESFRFG-E
EKT-PSQQEQEQ----------KDKE-----LYPLTSLKSLFGSDPLLQ*----
>GQ430272/D/KE/1987/clone_408
MGARASVISGGQLDEWEKIRLRPGGNKKYRLKHLVWASRELERFALNPGLLETSEGCKQI
MGQLQPAIQTGSEELKSLYNTVATLYCVHARIKVADTKEALDKIEEEQTKSK-KKAQHAA
ADTGNSSQVSQNYPIVQNLQGQMVHQAISPRTLNAWVKVVEEKAFSPEVIPMFSALSEGA
TPQDLNTMLNTVGGHQAAMQMLKETINEEAAEWDRLHPVHAGPIAPGQMREPRGSDIAGT
TSTLQEQIAWMTSNPPIPVGEIYKRWIILGLNKIVRMYSPVSILDIRQGPKEPFRDYVDR
FYKTLRAEQASQDVKNWMTETLLVQNANPDCRTILKALGPAATLEEMMTACQGVGGPSHK
ARVLAEAMSQASNS-AAIMM-QRGNFKGPRRIIKCFNCGKEGHIAKNCRAPRKRGCWKCG
KEGHQMKDCNE-RQANFLGKIWPSQKGRPGNFLQSRP--EPTAP------PAESFRFG-E
EKT-PSQQEQEQ----------KDKE-----LYPLTSLKSLFGSDPLLQ*----
>GQ430273/D/KE/1987/clone_409
MGARASVISGGQLDEWEKIRLRPGGNKKYRLKHLVWASRELERFALNPGLLETSEGCKQI
MGQLQPAIQTGSEELKSLYNTVATLYCVHARIKVADTKEALDKIEEEQTKSK-KKAQHAA
ADTGNSSQVSQNYPIVQNLQGQMVHQAISPRTLNAWVKVVEEKAFSPEVIPMFSALSEGA
TPQDLNTMLNTVGGHQAAMQMLKETINEEAAEWDRLHPVHAGPIAPGQMREPRGSDIAGT
TSTLQEQIAWMTSNPPIPVGEIYKRWIILGLNKIVRMYSPVSILDIRQGPKEPFRDYVDR
FYKTLRAEQASQDVKNWMTETLLVQNANPDCRTILKALGPAATLEEMMTACQGVGGPSHK
ARVLAEAMSQASNS-AAIMM-QRGNFKGPRRIIKCFNCGKEGHIAKNCRAPRKRGCWKCG
KEGHQMKDCNE-RQANFLGKIWPSQKGRPGNFLQSRP--EPTAP------PAESFRFG-E
EKT-PSQQEQEQ----------KDKE-----LYPLTSLKSLFGSDPLLQ*----
>GQ430274/D/KE/1987/clone_410
MGARASVISGGQLDEWEKIRLRPGGNKKYRLKHLVWASRELERFALNPGLLETSEGCKQI
MGQLQPAIQTGSEELKSLYNTVATLYCVHARIKVADTKEALDKIEEEQTKSK-KKAQHAA
ADTGNSSQVSQNYPIVQNLQGQMVHQAISPRTLNAWVKVVEEKAFSPEVIPMFSALSEGA
TPQDLNTMLNTVGGHQAAMQMLKETINEEAAEWDRLHPVHAGPIAPGQMREPRGSDIAGT
TSTLQEQIAWMTSNPPIPVGEIYKRWIILGLNKIVRMYSPVSILDIRQGPKEPFRDYVDR
FYKTLRAEQASQDVKNWMTETLLVQNANPDCRTILKALGPAATLEEMMTACQGVGGPSHK
ARVLAEAMSQASNS-AAIMM-QRGNFKGPRRIIKCFNCGKEGHIAKNCRAPRKRGCWKCG
KEGHQMKDCNE-RQANFLGKIWPSQKGRPGNFLQSRP--EPTAP------PAESFRFG-E
EKT-PSQQEQER----------KDKE-----LYPLTSLKSLFGSDPLLQ*----
>GQ430275/D/KE/1987/clone_411
MGARASVISGGQLDEWEKIRLRPGGNKKYRLKHLVWASRELERFALNPGLLETSEGCKQI
MGQLQPAIQTGSEELKSLYNTVATLYCVHARIKVADTKEALDKIEEEQTKSK-KKAQHAA
ADTGNSSQVSQNYPIVQNLQGQMVHQAISPRTLNAWVKVVEEKAFSPEVIPMFSALSEGA
TPQDLNTMLNTVGGHQAAMQMLKETINEEAAEWDRLHPVHAGPIAPGQMREPRGSDIAGT
TSTLQEQIAWMTSNPPIPVGEIYKRWIILGLNKIVRMYSPVSILDIRQGPKEPFRDYVDR
FYKTLRAEQASQDVKNWMTETLLVQNANPDCRTILKALGPAATLEEMMTACQGVGGPSHK
ARVLAEAMSQASNS-AAIMM-QRGNFKGPRRIIKCFNCGKEGHIAKNCRAPRKRGCWKCG
KEGHQMKDCNE-RQANFLGKIWPSQKGRPGNFLQSRP--EPTAP------PAESFRFG-E
EKT-PSQQEQEQ----------KDKE-----LYPLTSLKSLFGSDPLLQ*----
>GQ430276/D/KE/1987/clone_412
MGARASVISGGQLDEWEKIRLRPGGNKKYRLKHLVWASRELERFALNPGLLETSEGCKQI
MGQLQPAIQTGSEELKSLYNTVATLYCVHARIKVADTKEALDKIEEEQTKSK-KKAQHAA
ADTGNSSQVSQNYPIVQNLQGQMVHQAISPRTLNAWVKVVEEKAFSPEVIPMFSALSEGA
TPQDLNTMLNTVGGHQAAMQMLKETINEEAAEWDRLHPVHAGPIAPGQMREPRGSDIAGT
TSTLQEQIAWMTSNPPIPVGEIYKRWIILGLNKIVRMYSPVSILDIRQGPKEPFRDYVDR
FYKTLRAEQASQDVKNWMTETLLVQNANPDCRTILKALGPAATLEEMMTACQGVGGPSHK
ARVLAEAMSQASNS-AAIMM-QRGNFKGPRRIIKCFNCGKEGHIAKNCRAPRKRGCWKCG
KEGHQMKDCNE-RQANFLGKIWPSQKGRPGNFLQSRP--EPTAP------PAESFRFG-E
EKT-PSQQEQEQ----------KDKE-----LYPLTSLKSLFGSDPLLQ*----
>GQ430277/D/KE/1987/clone_413
MGARASVISGGQLDEWEKIRLRPGGNKKYRLKHLVWASRELERFALNPGLLETSEGCKQI
MGQLQPAIQTGSEELKSLYNTVATLYCVHARIKVADTKEALDKIEEEQTKSK-KKAQHAA
ADTGNSSQVSQNYPIVQNLQGQMVHQAISPRTLNAWVKVVEEKAFSPEVIPMFSALSEGA
TPQDLNTMLNTVGGHQAAMQMLKETINEEAAEWDRLHPVHAGPIAPGQMREPRGSDIAGT
TSTLQEQIAWMTSNPPIPVGEIYKRWIILGLNKIVRMYSPVSILDIRQGPKEPFRDYVDR
FYKTLRAEQASQDVKNWMTETLLVQNANPDCRTILKALGPAATLEEMMTACQGAGGPSHK
ARVLAEAMSQASNS-AAIMM-QRGNFKGPRRIIKCFNCGKEGHIAKNCRAPRKRGCWKCG
KEGHQMKDCNE-RQANFLGKIWPSQKGRPGNFLQSRP--EPTAP------PAESFRFG-E
EKT-PSQQEQEQ----------KDKE-----LYPLTSLKSLFGSDPLLQ*----
>GQ430278/D/KE/1987/clone_414
MGARASVISGGQLDEWEKIRLRPGGNKKYRLKHLVWASRELERFALNPGLLETSEGCKQI
MGQLQPAIQTGSEELKSLYNTVATLYCVHARIKVADTKEALDKIEEEQTKSK-KKAQHAA
ADTGNSSQVSQNYPIVQNLQGQMVHQAISPRTLNAWVKVVEEKAFSPEVIPMFSALSEGA
TPQDLNTMLNTVGGHQAAMQMLKETINEEAAEWDRLHPVHAGPIAPGQMREPRGSDIAGT
TSTLQEQIAWMTSNPPIPVGEIYKRWIILGLNKIVRMYSPVSILDIRQGPKEPFRDYVDR
FYKTLRAEQASQDVKNWMTETLLVQNANPDCRTILKALGPAATLEEMMTACQGVGGPSHK
ARVLAEAMSQASNS-AAIMM-QRGNFKGPRRIIKCFNCGKEGHIAKNCRAPRKRGCWKCG
KEGHQMKDCNE-RQANFLGKIWPSQKGRPGNFLQSRP--EPTAP------PAESFRFG-E
EKT-PSQQEQEQ----------KDKE-----LYPLTSLKSLFGSDPLLQ*----
>GQ430279/D/KE/1987/clone_415
MGARASVISGGQLDEWEKIRLRPGGNKKYRLKHLVWASRELERFALNPGLLETSEGCKQI
MGQLQPAIQTGSEELKSLYNTVATLYCVHARIKVADTKEALDKIEEEQTKSK-KKAQHAA
ADTGNSSQVSQNYPIVQNLQGQMVHQAISPRTLNAWVKVVEEKAFSPEVIPMFSALSEGA
TPQDLNTMLNTVGGHQAAMQMLKETINEEAAEWDRLHPVHAGPIAPGQMREPRGSDIAGT
TSTLQEQIAWMTSNPPIPVGEIYKRWIILGLNKIVRMYSPVSILDIRQGPKEPFRDYVDR
FYKTLRAEQASQDVKNWMTETLLVQNANPDCRTILKALGPAATLEEMMTACQGVGGPSHK
ARVLAEAMSQASNS-AAIMM-QRGNFKGPRRIIKCFNCGKEGHIAKNCRAPRKRGCWKCG
KEGHQMKDCNE-RQANFLGKIWPSQKGRPGNFPQSRP--EPTAP------PAESFRFG-E
EKT-PSQQEQEQ----------KDKE-----LYPLTSLKSLFGSDPLLQ*----
>GQ430280/D/KE/1987/clone_416
MGARASVISGGQLDEWEKIRLRPGGNKKYRLKHLVWASRELERFALNPGLLETSEGCKQI
MGQLQPAIQTGSEELKSLYNTVATLYCVHARIKVADTKEALDKIEEEQTKSK-KKAQHTA
ADTGNSSQVSQNYPIVQNLQGQMVHQAISPRTLNAWVKVVEEKAFSPEVIPMFSALSEGA
TPQDLNTMLNTVGGHQAAMQMLKETINEEAAEWDRLHPVHAGPIAPGQMREPRGSDIAGT
TSTLQEQIAWMTSNPPIPVGEIYKRWIILGLNKIVRMYSPVSILDIRQGPKEPFRDYVDR
FYKTLRAEQASQDVKNWMTGTLLVQNANPDCRTILKALGPAATLEEMMTACQGVGGPSHK
ARVLAEAMSQASNS-AAIMM-QRGNFKGPRRIIKCFNCGKEGHIAKNCRAPRKRGCWKCG
KEGHQMKDCNE-RQANFLGKIWPSQKGRPGNFLQSRP--EPTAP------PAESFRFG-E
EKT-PSQQEQEQ----------KDKE-----LYPLTSLKSLFGSDPLLQ*----
>GQ430281/D/KE/1987/clone_417
MGARASVISGGQLDEWEKIRLRPGGNKRYRLKHLVWASRELERFALNPGLLETSEGCKQI
MGQLQPAIQTGSEELKSLYNTVATLYCVHARIKVADTKEALDKIEEEQTKSK-KKAQHAA
ADTGNSSQVSQNYPIVQNLQGQMVHQAISPRTLNAWVKVVEEKAFSPEVIPMFSALSEGA
TPQDLNTMLNTVGGHQAAMQMLKETINEEAAEWDRLHPVHAGPIAPGQMREPRGSDIAGT
TSTLQEQIAWMTSNPPIPVGEIYKRWIILGLNKIVRMYSPVSILDIRQGPKEPFRDYVDR
FYKTLRAEQASQDVKNWMTETLLVQNANPDCRTILKALGPAATLEEMMTACQGVGGPSHK
ARVLAEAMSQASNS-AAIMM-QRGNFKGPRRIIKCFNCGKEGHIAKNCRAPRKRGCWKCG
KEEHQMKDCNE-RQANFLGKIWPSQKGRPGNFLQSRP--EPTAP------PAESFRFG-E
EKT-PSQQGQEQ----------KDKE-----LYPLTSLKSLFGSDPLLQ*----
>GQ430282/D/KE/1987/clone_418
MGARASVISGGQLDEWEKIRLRPGGNKKYRLKHLVWASRELERFALNPGLLETSEGCKQI
MGQLQPAIQTGSEELKSLYNTVATLYCVHARIKVADTKEALDKIEEEQTKSK-KKAQHAA
ADTGNSSQVSQNYPIVQNLQGQMVHQAISPRTLNAWVKVVEEKAFSPEVIPMFSALSEGA
TPQDLNTMLNTVGGHQAAMQMLKETINEEAAEWDRPHPVHAGPIAPGQMREPRGSDIAGT
TSTLQEQIAWMTSNPPIPVGEIYKRWIILGLNKIVRMYSPVSILDIRQGPKEPFRDYVDR
FYKTLRAEQASQDVKNWMTETLLVQNANPDCRTILKALGPAATLEEMMTACQGVGGPSHK
ARVLAEAMSQASNS-AAIMM-QRGNFKGPRRIIRCFNCGKEGHIAKNCRAPRKRGCWKCG
KEGHQMKDCNE-RQANFLGKIWPSQKGRPGNFLQSRP--EPTAP------PAESFRFG-E
EKT-PSQQEQEQ----------KDKE-----LYPLTSLKSLFGSDPLLQ*----
>GQ430283/D/KE/1987/clone_419
MGARASVISGGQLDEWEKIRLRPGGNKKYRLKHLVWASRELERFALNPGLLETSEGCKQI
MGQLQPAIQTGSEELKSLYNTVATLYCVHARIKVADTKEALDKIEEEQTKSK-KKAQHAA
ADTGNSSQVSQNYPIVQNLQGQMVHQAISPRTLNAWVKVVEEKAFSPEVIPMFSALSEGA
TPQDLNTMLNTVGGHQAAMQMLKETINEEAAEWDRLHPVHAGPIAPGQMREPRGSDIAGT
TSTLQEQIAWMTSNPPIPVGEIYKRWIILGLNKIVRMYSPVSILDIRQGPKEPFRDYVDR
FYKTLRAEQASQDVKNWMTETLLVQNANPDCRTILKALGPAATLEEMMTACQGVGGPSHK
ARVLAEAMSQASNS-AAIMM-QRGNFKGPRRIIKCFNCGKEGHIAKNCRAPRKRGCWKCG
KEGHQMKDCNE-RQANFLGKIWPSQKGRPGNFLQSRP--EPTAP------PAESFRFG-E
EKT-PSQQEQEQ----------KDKE-----LYPLTSLKSLFGSDPLLQ*----
>GQ430284/D/KE/1987/clone_420
MGARASVISGGQLDEWEKIRLRPGGNKRYRLKHLVWASRELERFALNPGLLETSEGCKQI
MGQLQPAIQTGSEELKSLYNTVATLYCVHARIKVADTKEALDKIEEEQTKSK-KKAQHAA
ADTGNSSQVSQNYPIVQNLQGQMVHQAISPRTLNAWVKVVEEKAFSPEVIPMFSALSEGA
TPQDLNTMLNTVGGHQAAMQMLKETINEEAAEWDRLHPVHAGPIAPGQMREPRGSDIAGT
TSTLQEQIAWMTSNPPIPVGEIYKRWIILGLNKIVRMYSPVSILDIRQGPKEPFRDYVDR
FYKTLRAEQASQDVKNWMTETLLVQNANPDCRTILKALGPAATLEEMMTACQGVGGPSHK
ARVLAEAMSQASNS-AAIMM-QRGNFKGPRRIIKCFNCGKEGHIAKNCRAPRKRGCWKCG
KEEHQMKDCNE-RQANFLGKIWPSQKGRPGNFLQSRP--EPTAP------PAESFRFG-E
EKT-PSQQGQEQ----------KDKE-----LYPLTSLKSLFGSDPLLQ*----
>GQ430285/D/KE/1987/clone_421
MGARASVISGGQLDEREKIRLRPGGNKKYRLKHLVWASRELERFALNPGLLETSEGCKQI
MGQLQPAIQTGSEELKSLCNTVATLYCVHARIKVADTKEALDKIEEEQTKSK-KKAQHAA
ADTGNSSQVSQNYPIVQNLQGQMVHQAISPRTLNAWVKVVEEKAFSPEVIPMFSALSEGA
TPQDLNTMLNTVGGHQAAMQMLKETINEEAAEWDRLHPVHAGPIAPGQMREPRGSDIAGT
TSTLQEQIAWMTSNPPIPVGEIYKRWIILGLNKIVRMYSPVSILDIRQGPKEPFRDYVDR
FYKTLRAEQASQDVKNWMTETLLVQNANPDCRTILKALGPAATLEEMMTACQGVGGPSHK
ARVLAEAMSQASNS-AAIMM-QRGNFKGPRRIIKCFNCGKEGHIAKNCRAPRKRGCWKCG
KEGHQMKDCNE-RQANFLGKIWPSQKGRPGNFLQSRP--EPTAP------PAESFRFG-E
EKT-PSQQEQEQ----------KDKE-----LYPLTSLKSLFGSDPLLQ*----
>GQ430286/D/KE/1987/clone_422
MGARASVISGGQLDEWEKIRLRPGGNKKYRLKHLVWASRELERFALNPGLLETSEGCKQI
MGQLQPAIQTGSEELKSLYNTVATLYCVHARIKVADTKEALDKIEEEQTKSK-KKAQHAA
ADTGNSSQVSQNYPIVQNLQGQMVHQAISPRTLNAWVKVVEEKAFSPEVIPMFSALSEGA
TPQDLNTMLNTVGGHQAAMQMLKETINEEAAEWDRLHPVHAGPIAPGQMREPRGSDIAGT
TSTLQEQIAWMTSNPPIPVGEIYKRWIILGLNKIVRMYSPVSILDIRQGPKEPFRDYVDR
FYKTLRAEQASQDVKNWMTETLLVQNANPDCRTILKALGPAATLEEMMTACQGVGGPSHK
ARVLAEAMSQASNS-AAIMM-QRGNFKGPRRIIKCFNCGKEGHIAKNCRAPRKRGCWKCG
KEGHQMKDCNE-RQANFLGKIWPSQKGRPGNFLQSRP--EPTAP------PAESFRFG-E
EKT-PSQQEQEQ----------KDKE-----LYPLTSLKSLFGSDPLLQ*----
>GQ430287/D/KE/1987/clone_423
MGARASVISGGQLDEWEKIRLRPGGNKKYRLKHLVWASRELERFALNPGLLETSEGCKQI
MGQLQPAIQTGSEELKSLYNTVATLYCVHARIKVADTKEALDKIEEEQTKSK-KKAQHAA
ADTGNSSQVSQNYPIVQNLQGQMVHQAISPRTLNAWVKVVEEKAFSPEVIPMFSALSEGA
TPQDLNTMLNTVGGHQAAMQMLKETINEEAAEWDRLHPVHAGPIAPGQMREPRGSDIAGT
TSTLQEQIAWMTSNPPIPVGEIYKRWIILGLNKIVRMYSPVSILDIRQGPKEPFRDYVDR
FYKTLRAEQAPQDVKNWMTETLLVQNANPDCRTILKALGPAATLEEMMTACQGVGGPSHK
ARVLAEAMSQASNS-AAIMM-QRGNFKGPRRIIKCFNCGKEGHIAKNCRAPRKRGCWKCG
KEGHQMKDCNE-RQANFLGKIWPSQKGRPGNFLQSRP--EPTAP------PAESFRFG-E
EKT-PSQQEQEQ----------KDKE-----LYPLTSLKSLFGSDPLLQ*----
>GQ430288/D/KE/1987/clone_424
MGARASVISGGQLDEWEKIRLRPGGNKKYRLKHLVWASRELERFALNPGLLETSEGCKQI
MGQLQPAIQTGSEELKSLYNTVATLYCVHARIKVADTKEALDKIEEEQTKSK-KKAQHAA
ADTGNSSQVSQNYPIVQNLQGQMVHQAISPRTLNAWVKVVEEKAFSPEVIPMFSALSEGA
TPQDLNTMLNTVGGHQAAMQMLKETINEEAAEWDRLHPVHAGPIAPGQMREPRGSDIAGT
TSTLQEQIAWMTSNPPIPVGEIYKRWIILGLNKIVRMYSPVSILDIRQGPKEPFRDYVDR
FYKTLRAEQASQDVKNWMTETLLVQNANPDCRTILKALGPAATLEEMMTACQGAGGPSHK
ARVLAEAMSQASNS-AAIMM-QRGNFKGPRRIIKCFNCGKEGHIAKNCRAPRKRGCWKCG
KEGHQMKDCNE-RQANFLGKIWPSQKGRPGNFLQSRP--EPTAP------PAESFRFG-E
EKT-PSQQEQEQ----------KDKE-----LYPLTSLKSLFGSDPLLQ*----
>GQ430289/D/KE/1987/clone_425
MGARASVISGGQLDEWEKIRLRPGGNKKYRLKHLVWASRELERFALNPGLLETSEGCKQI
MGQLQPAIQTGSEELKSLYNTVATLYCVHARIKVADTKEALDKIEEEQTKSK-KKAQHAA
ADTGNSSQVSQNYPIVQNLQGQMVHQAISPRTLNAWVKVVEEKAFSPEVIPMFSALSEGA
TPQDLNTMLNTVGGHQAAMQMLKETINEEAAEWDRLHPVHAGPIAPGQMREPRGSDIAGT
TSTLQEQIAWMTSNPPIPVGEIYKRWIILGLNKIVRMYSPVSILDIRQGPKEPFRDYVDR
FYKTLRAEQASQDVKNWMTETLLVQNANPDCRTILKALGPAATLEEMMTACQGVGGPSHK
ARVLAEAMSQASNS-AAIMM-QRGNFKGPRRIIKCFNCGKEGHIAKNCRAPRKRGCWKCG
KEGHQMKDCNE-RQANFLGKIWPSQKGRPGNFLQSRP--EPTAP------PAESFRFG-E
EKT-PSQQEQEQ----------KDKE-----LYPLTSLKSLFGSDPLLQ*----
>GQ430290/D/KE/1987/clone_426
MGARASVISGGQLDEWEKIRLRPGGNKKYRLKHLVWASRELERFALNPGLLETSEGCKQI
MGQLQPAIQTGSEELKSLYNTVATLYCVHARIKVADTKEALDKIEEEQTKSK-KKAQHAA
ADTGNSSQVSQNYPIVQNLQGQMVHQAISPRTLNAWVKVVEEKAFSPEVIPMFSALSEGA
TPQDLNTMLNTVGGHQAAMQMLKETINEEAAEWDRLHPVHAGPIAPGQMREPRGSDIAGT
TSTLQEQIAWMTSNPPIPVGEIYKRWIILGLNKIVRMYSPVSILDIRQGPKEPFRDYVDR
FYKTLRAEQASQDVKNWMTETLLVQNANPDCRTILKALGPAATLEEMMTACQGVGGPSHK
ARVLAEAMSQASNS-AAIMM-QRGNFKGPRRIIKCFNCGKEGHIAKNCRAPRKRGCWKCG
KEGHQMKDCNE-RQANFLGKIWPSQKGRPGNFLQSRP--EPTAP------PAESFRFG-E
EET-PSQQEQEQ----------KDKE-----LYPLTSLKSLFGSDPLLQ*----
>GQ430291/D/KE/1987/clone_427
MGARASVISGGQLDEWEKIRLRPGGNKKYRLKHLVWASRELERFALNPGLLETSEGCKQI
MGQLQPAIQTGSEELKSLYNTVATLYCVHARIKVADTKEALDKIEEEQTKSK-KKAQHAA
ADTGNSSQVSQNYPIVQNLQGQMVHQAISPRTLNAWVKVVEEKAFSPEVIPMFSALSEGA
TPQDLNTMLNTVGGHQAAMQMLKETINEEAAEWDRLHPVHAGPIAPGQMREPRGSDIAGT
TSTLQEQIAWMTSNPPIPVGEIYKRWIILGLNKIVRMYSPVSILDIRQGPKEPFRDYVDR
FYKTLRAEQASQDVKNWMTETLLVQNANPDCRTILKALGPAATLEEMMTACQGVGGPSHK
ARVLAEAMSQASNS-AAIMM-QRGNFKGPRRIIKCFNCGKEGHIAKNCRAPRKRGCWKCG
KEGHQMKDCNE-RQANFLGKIWPSQKGRPGNFLQSRP--EPTAP------PAESFRFG-E
EET-PSQQEQEQ----------KDKE-----LYPLTSLKSLFGSDPLLQ*----
>GQ430292/D/KE/1987/clone_428
MGARASVISGGQLDEWEKIRLRPGGNKKYRLKHLVWASRELERFALNPGLLETSEGCKQI
MGQLQPAIQTGSEELKSLYNTVATLYCVHARIKVADTKEALDKIEEEQTKSK-KKAQHAA
ADTGNSSQVSQNYPIVQNLQGQMVHQAISPRTLNAWVKVVEEKAFSPEVIPMFSALSEGA
TPQDLNTMLNTVGGHQAAMQMLKETINEEAAEWDRLHPVHAGPIAPGQMREPRGSDIAGT
TSTLQEQIAWMTSNPPIPVGEIYKRWIILGLNKIVRMYSPVSILDIRQGPKEPFRDYVDR
FYKTLRAEQASQDVKNWMTETLLVQNANPDCRTILKALGPAATLEEMMTACQGVG-PSHK
ARVLAEAMSQASNS-AAIMM-QRGNFKGPRRIIKCFNCGKEGHIAKNCRAPRKRGCWKCG
KEGHQMKDCNE-RQANFLGKIWPSQKGRPGNFLQSRP--EPTAP------PAESFRFG-E
EKT-PSQQEQEQ----------KDKE-----LYPLTSLKSLFGSDPLLQ*----
>GQ430325/D/KE/1988/clone_461
MGARASVLSGGKLDEWEKIRLRPGGSKKYKLKHLVWASRELERFAINPGLLETTEGCKQI
LEKLQPAIQTGSEEVKSLYNTVATLYCVHERIKVADTKEALDKIEEEQTKSK-KKAQQAT
ADTRNSSQVSQNYPIVQNLQGQMVHQSLSPRTLNAWVKVIEEKAFSPEVIPMFSALSEGA
TPQDLNTMLNTVGGHQAAMQMLKETINEEAAEWDRLHPVHAGPIAPGQMREPRGSDIAGT
TSTLQEQIGWMTNNPPIPVGEIYKRWIILGLNKIVRMYSPVSILDIRQGPKEPFRDYVDR
FYKTLRAEQASQDVKNWMTETLLVQNANPDCKTILKALGPAATLEEMMTACQGVGGPGHK
ARVLAEAMSQVTSG-AAIMM-QRGNFKGPKKILKCFNCGKEGHIARNCRAPRKKGCWKCG
GEGHQMKDCTE-RQANFLGKIWPSHKGRPGNFLQSRP--EPTAP------PAESFGFG-E
EIT-PA-QKQE*----------KDKE-----LYPLTSLKSLFGNDPSSQ*----
>GQ430326/D/KE/1988/clone_462
MGARASVLSGGKLDEWEKIRLRPGGSKKYRLKHLVWASKELERFAINPGPLETTEGCKQI
LGQLQPSIQTGSEEIKSLYNTVATLYCVHERIKVTDTKEALDKIEEEQTKSK-KKAQQAT
ADTGNSSQVSQNYPIVQNLQGQMVHQSLSPRTLNAWVKVIEEKAFSPEVIPMFSALSEGA
TPQDLNTMLNTVGGHQAAMQMLKETINEEAAEWDRLHPVHAGPIAPGQMREPRRSDIAGT
TSTLQEQIGWMTNNPPIPVGEIYKRWIILGLNKIVRMYSPVSILDIRQGPKEPFRDYVDR
FYKTLRAEQASQDVKNWMTETLLVQNANPDCKTILKALGPAATLEEMMTACQGVGGPGHK
ARVLAEAMSQVTSG-AAIMM-QRGNFKGPKKILKCFNCGKEGHIARNCRAPRKKGCWKCG
GEGHQMKDCTE-RQANFLGKIWPSHKGRPGNFLQSRP--EPTAP------PAESFGFG-E
EIT-PA-QKQEQ----------KDKE-----LYPLTSLKSLFGNDPSSQ*----
>GQ430327/D/KE/1988/clone_463
MGARASVLSGGKLDEWEKIRLRPGGSKKYRLKHLVWASKELERFAINPGLLETTEGCKQI
LGQLQPSIQTGPEEIKSLYNTVATLYCVHERIKVTDTKEALDKIEEEQTKSK-KKAQQAT
ADTGNSSQVSQNYPIVQNLQGQMVHQSLSPRTLNAWVKVIEEKAFSPEVIPMFSALSEGA
TPQDLNTMLNTVGGHQAAMQMLKETIDEEAAEWDRLHPVHAGPIAPGQMREPRGSDIAGT
TSTLQEQIGWMTNNPPIPVGEIYKRWIILGLNKIVRMYSPVSILDIRQGPKEPFRDYVDR
FYKTLRAEQASQDVKNWMTETLLVQNANPDCKTILKALGPAATLEEMMTACQGVGGPGHK
ARVLAEAMSQVTSG-AAIMM-RRGNFKGPKKILKCFNCGKEGHIARNCRAPRKKGCWKCG
REGHQMKDCTE-RQANFLGKIWPSHKGRPGNFLQSRP--EPTAP------PAESFGFG-E
EIT-PA-QKQEQ----------KDKE-----LYPLTSLKSLFGNDPSSQ*----
>GQ430328/D/KE/1988/clone_464
MGARASVLSGGKLDEWEKIRLRPGGSKKYRLKHLVWASKELERFAINPGLLETTEGCKQI
LGQLQPSIQTGSEEIKSLYNTVATLYCVHERIKVTDTKEALDKIEEEQTKSK-KKAQQAT
ADTRNSSQVSQNYPIVQNLQGQMVHQSLSPRTLNAWVKVIEEKAFSPEVIPMFSALSEGA
TPQDLNTMLNTVGGHQAAMQMLKETINEEAAEWDRLHPVHAGPIAPGQMREPRGSDIAGT
TSTLQEQIGWMTNNPPIPVGEIYKRWIILGLNKIVRMYSPVSILDIRQGPKEPFRDYVDR
FYKTLRAEQASQDVKNWMTETLLVQNANPDCKTILKALGPAATLEEMMTACQGVGGPGHK
ARVLAEAMSQVTSG-AAIMM-QRGNFKGPKKILKCFNCGKEGHIARNCRAPRKKGCWKCG
REGHQMKDCTE-RQANFLGKIWPSHKGRPGNFLQSRP--EPTAP------PAESFGFG-E
EIT-PA-QKQEQ----------KDKG-----LYPLTSLKSLFGNDPSSQ*----
>GQ430329/D/KE/1988/clone_465
MGARASVLSGGKLDEWEKIRLRPGGSKKYRLKHLVWASKELERFAINPGPLETTEGCKQI
LGQLQPSIQTGSEEIKSLYNTVATLYCVHERIKVTDTKEALDKIEEEQTKSK-KKAQQAT
ADTGNSSQVSQNYPIVQNLQGQMVHQSLSPRTLNAWVKVIEEKAFSPEVIPMFSALSEGA
TPQDLNTMLNTVGGHQAAMQMLKETINEEAAEWDRLHPVHAGPIAPGQMREPRRSDIAGT
TSTLQEQIGWMTNNPPIPVGEIYKRWIILGLNKIVRMYSPVSILDIRQGPKEPFRDYVDR
FYKTLRAEQASQDVKNWMTETLLVQNANPDCKTILKALGPAATLEEMMTACQGVGGPGHK
ARVLAEAMSQVTSG-AAIMM-QRGNFKGPKKILKCFNCGKEGHIARNCRAPRKKGCWKCG
GEGHQMKDCTE-RQANFLGKIWPSHKGRPGNFLQSRP--EPTAP------PAESFGFG-E
EIT-PA-QKQEQ----------KDKE-----LYPLTSLKSLFGNDPSSQ*----
>GQ430330/D/KE/1988/clone_466
MGARASVLSGGKLDEWEKIRLRPGGSKKYKLKHLVWASRELERFAINPGLLETSEGCKQI
LGQLQPAIQTGSEEVKSLYNTVATLYCVHERIKVADTKEALDKIEEEQTKSK-KKAQQAT
ADTRNSSQVSQNYPIVQNLQGQMVHQSLSPRTLNAWVKVIEEKAFSPEVIPMFSALSEGA
TPQDLNTMLNTVGGHQAAMQMLKETINEEAAEWDRLHPVHAEPIAPGQMREPRGSDIAGT
TSTLQEQIGWMTNNPPIPVGEIYKRWIILGLNKIVRMYSPVSILDIRQGPKEPFRDYVDR
FYKTLRAEQASQDVKNWMTETLLVQNADPDCKTILKALGPAATLEEMMTACQGVGGPGHK
ARVLAEAMSQVTSG-AAIMM-QRGNFKGPKKILKCFNCGKEGHIARNCRAPRKKGCWKCG
REGHQMKDCTE-RQANFLGKIWPSHKGRPGNFPQSRP--EPTAP------PAESFGFG-E
EIT-PA-QKQEQ----------KDKE-----LYPLTSLKSLFGNDPSSQ*----
>GQ430331/D/KE/1988/clone_467
MGARASVLSGGKLDEWEKIRLRPGGSKKYRLKHLVWASKELERFAINPGPLETTEGCKQI
LGQLQPSIQTGSEEIKSLYNTVATLYCVHERIKVTDTKEALDKIEEEQTKSK-KKAQQAT
ADTGNSSQVSQNYPIVQNLQGQMVHQSLSPRTLNAWVKVIEEKAFSPEVIPMFSALSEGA
TPQDLNTMLNTVGGHQAAMQMLKETINEEAAEWDRLHPVHAGPIAPGQMREPRRSDIAGT
TSTLQEQIGWMTNNPPIPVGEIYKRWIILGLNKIVRMYSPVSILDIRQGPKEPFRDYVDR
FYKTLRAEQASQDVKNWMTETLLVQNANPDCKTILKALGPAATLEEMMTACQGVGGPGHK
ARVLAEAMSQVTSG-AAIMM-QRGNFKGPKKILKCFNCGKEGHIARNCRAPRKKGCWKCG
GEGHQMKDCTE-RQANFLGKIWPSHKGRPGNFLQSRP--EPTAP------PAESFGFG-E
EIT-PA-QKQEQ----------KDKE-----LYPLTSLKSLFGNDPSSQ*----
>GQ430332/D/KE/1988/clone_468
MGARASVLSGGKLDEWEKIRLRPGGSKKYKLKHLVWASRELERFAINPGLLETTEGCKQI
LEKLQPAIQTGSEEVKSLYNTVATLYCVHERIKVADTKETLDEIEEEQTKSK-KKAQQAT
ADTRNSSQVSQNYPIVQNLQGQMVHQSLSPRTLNAWVKVIEEKAFSPEVIPMFSALSEGA
TPQDLNTMLNTVGGHQAAMQMLKETINEEAAEWDRLHPVHAGPIAPGQMREPRGSDIAGT
TSTLQEQIGWMTNNPPIPVGEIYKRWIILGLNKIVRMYSPVSILDIRQGPKEPFRDYVDR
FYKTLRAEQASQDVKNWMTETLLVQNANPDCKTILKALGPAATLEEMMTACQGVGGPGHK
ARVLAEAMSQVTSG-AAIMM-QRGNFKGPKKILKCFNCGKEGHIARNCRAPRKKGCWKCG
GEGHQMKDCTE-RQANFLGKIWPSHKGRPGNFLQSRP--EPTAP------PAESFGFG-E
EIT-PA-QKQEQ----------KDKE-----LYPLTSLKSLFGNDPSSQ*----
>GQ430333/D/KE/1988/clone_469
MGARASVLSGGKLDEWEKIRLRPGGSKKYRLKHLVWASRELERFAINPGLLETTEGCKQI
LGQLQPSIQTRSEEIKSLYNTVATLYCVHERIKVIDTKEALDKIEEEQTKSK-KKAQQAT
ADTGNSSQVSQNYPIVQNLQGQMVHQSLSPRTLNAWVKVIEEKAFSPEVIPMFSALSEGA
TPQDLNTMLNTVGGHQAAMQMLKETINEEAAEWDRLHPVHAGPIAPGQMREPRGSDIAGT
TGTLQEQIGWMTNNPPIPVGEIYKRWIILGLNKIVRMYSPVSILDIRQGPKEPFRDYVDR
FYKTLRAEQASQDVKNWMTETLLVQNANPDCKTILKALGPAATLEEMMTACQGVGGPGHK
AGVLAEAMSQVTSG-AAIMM-QRGNFKGPKKILKCFSCGKEGHIARNCRAPRKKGCWKCG
REGHQMKDCTE-RQANFLGKIWPSHKGRPGNFLQSRP--EPTAP------PAESFGFG-E
EIT-PA-QKQEQ----------KDKE-----LYPLTSLKSLFGNDPSSQ*----
>GQ430334/D/KE/1988/clone_470
MGARASVLSGGKLDEWEKIRLRPGGSKKYRLKHLVWASKELERFAINPGPLETTEGCKQI
LGQLQPSIQTGSEEIKSLYNTVATLYCVHERIKVTDTKEALDKIEEEQTKSK-KKAQQAT
ADTGNSSQVSQNYPIVQNLQGQMVHQSLSPRTLNAWVKVIEEKAFSPEVIPMFSALSEGA
TPQDLNTMLNTVGGHQAAMQMLKETINEEAAEWDRLHPVHAGPIAPGQMREPRRSDIAGT
TSTLQEQIGWMTNNPPIPVGEIYKRWIILGLNKIVRMYSPVSILDIRQGPKEPFRDYVDR
FYKTLRAEQASQDVKNWMTETLLVQNANPDCKTILKALGPAATLEEMMTACQGVGGPGHK
ARVLAEAMSQVTSG-AAIMM-QRGNFKGPKKILKCFNCGKEGHIARNCRAPRKKGCWKCG
GEGHQMKDCTE-RQANFLGKIWPSHKGRPGNFLQSRP--EPTAP------PAESFGFG-E
EIT-PA-QKQEQ----------KDKE-----LYPLTSLKSLFGNDPSSQ*----
>GQ430335/D/KE/1988/clone_471
MGARASVLSGGKLDEWEKIRLRPGGSKKYRLKHLVWASRELERFAINPGLLETTGGCKQI
LGQLQPSIQTGSEEIKSLYNTVATLYCVHERIKVTDTKEALDKIEEEQTKSK-KKAQQAT
ADTGNSSQVSQNYPIVQNLQGQMVHQSLSPRTLNAWVKVIEEKAFSPEVIPMFSALSEGA
TPQDLNTMLNTVGGHQAAMQMLKETINEEAAEWDRLHPVHAGPIAPGQMREPRGSDIAGT
TSTLQEQIGWMTNNPPIPVGEIYKRWIILGLNKIVRMYSPVSILDIRQGPKEPFRDYVDR
FYKTLRAEQASQDVKNWMTETLLVQNANPDCKTILKALGPAATLEEMMTACQGVGGPGHK
ARVLAEAMSQVTSG-AAIMM-QRGNFKGPKKILKCFNCGKEGHIARNCRAPRKKGCWKCG
REGHQMKDCTE-RQTNFLGKIWPSHKGRPGNFLQSRP--KPTAP------PAESFGFG-E
EIT-PA-QKQEQ----------KDKE-----LYPLTSLKSLFGNDPSSQ*----
>GQ430336/D/KE/1988/clone_472
MGARASVLSGGKLDEWEKIRLRPGGSKRYRLKHLVWASRELERFAINPGLLETTEGCKQI
LGQLQPSIQTGSEEIKSLYNTVATLYCVHERIKVTDTKEALDKIEEEQTKSK-KKAQQAT
ADTRNSSQVSQNYPIVQNLQGQMVHQSLSPRTLNAWVKVIEEKAFSPEVIPMFSALSEGA
TPQDLNTMLNTVGGHQAAMQMLKETINEEAAEWDRLHPVHAGPIAPGQMREPRGSDIAGT
TSTLQEQIGWMTNNPPIPVGEIYKRWIILGLNKIVRMYSPVSILDIRQGPKEPFRDYVDR
FYKTLRAEQASQDVKNWMTETLLVQNANPDCKTILKALGPAATLEEMMTACQGVGGPGHK
ARVLAEAMSQVTSG-AAIMM-QRGNFKGPKKILKCFNCGKEGHIARNCRAPRKKGCWKCG
GEGHQVKDCTE-RQANFLGKIWPSRKGRPGNFLQSRP--KPTAP------PAESFGFG-E
EIT-PA-QKQEQ----------KDKE-----LYPLTSLKSLFGNDPSSQ*----
>GQ430337/D/KE/1988/clone_473
MGARASVLSGGKLDEWEKIRLRPGGSKKYKLKHLVWASRELERFAINPGLLETTEGCKQI
LGQLQPAIQTGSEEIKSLYNTVATLYCVHERIKVTDTKEALDKIEEEQTKSK-KKAQQAT
ADTRNSSQVSQNYPIVQNLQGQMVHQSLSPRTLNAWVKVIEEKAFSPEVIPMFSALSEGA
TPQDLNTMLNTVGGHQAAMQMLKETINEEAAEWDRLHPVHAGPIAPGQMREPRGSDIAGT
TSTLQEQIGWMTNNPPIPVGEIYKRWIILGLNKIVRMYSPVSILDIRQGPKEPFRDYVDR
FYKTLRAEQASQDVKNWMTETLLVQNANPDCKTILKALGPAATLEEMMTACQGVGGPGHK
ARVLAEAMSQVTSG-AAIMM-QRGNFKGPKKIFKCFNCGKEGHIARNCRAPRKKGCWKCG
REGHQMKDCTE-RQANFLGKIWPSHKGRPGNFLQSRP--EPTAP------PAESFGFG-E
EIT-PA-QKQEQ----------KDKE-----LYPLTSLKSLFGNDPSSQ*----
>GQ430338/D/KE/1988/clone_474
MGARASVLSGGKLDEWEKIRLRPGGSKRYRLKHLVWASRELERFAINPGLLETTEGCKQI
LGQLQPSIQTGSEEIKSLYNTVATLYCVHERIKVTDTKEALDKIEEEQTKSK-KKAQQAT
ADTGNSSQVSQNYPIVQNLQGQMVHQSLSPRTLNAWVKVIEEKAFSPEVIPMFSALSEGA
TPQDLNTMLNTVGGHQAAMQMLKETINEEAAEWDRLHPVHAGPIAPGQMREPRGSDIAGT
TSTLQEQIGWMTNNPPIPVGEIYKRWIILGLNKIVRMYSPVSILDIRQGPKEPFRDYVDR
FYKTLRAEQASQDVKNWMTETLLVQNANPDCKTILKALGPAATLEEMMTACQGVGGPGHK
ARVLAEAMSQVTSG-AAIMM-QRGNFKGPKKILKCFNCGKEGHIARNCRAPRKKGCWKCG
GEGHQMKDCTE-RQANFLGKIWPSHKGRPGNFLQSRP--EPTAP------PAESFGFG-E
EIT-PA-QKQEQ----------KDKG-----LYPLTSLKSLFGNDPSSQ*----
>GQ430339/D/KE/1988/clone_475
MGARASVLSGGKLDEWEKIRLRPGGSKKYRLKHLVWASKELERFAINPGLLETTEGCKQI
LGQLQPSIQTGSEEIKSLYNTVATLYCVHERIKVTDTKEALDKIEEEQTKSK-KKAQQAT
ADTGNSSQVSQNYPIVQNLQGQMVHQSLSPRTLNAWVKVIEEKAFSPEVIPMFSALSEGA
TPQDLNTMLNTVGGHQAAMQMLKETINEEAAEWDRLHPVHAGPIAPGQMREPRGSDIAGT
TSTLQEQIGWMTNNPPIPVGEIYKRWIILGLNKIVRMYSPVSILDIRQGPKEPFRDYVDR
FYKTLRAEQASQDVKNWMTETLLVQNANPDCKTILKALGPAATLEEMMTACQGVGGPGHK
ARVLAEAMSQVTSG-AAIMM-QRGNFKGPKKILKCFNCGKEGHIARNCRAPRKKGCWKCG
REGHQMKDCTE-RQANFLGKIWPSHKGRPGNFLQSRP--EPTAP------PAESFGFG-E
EIT-PA-QKQEQ----------KGKE-----LYPLTSLKSLFGNDPSSQ*----
>GQ430340/D/KE/1988/clone_476
MGARASVLSGGKLDEWEKIRLRPGGSKKYKLKHLVWASRELERFAINPGLLETTEGCKQI
LEKLQPAIQTGSEEVKSLYNTVATLYCVHERIKVADTKEALDKIEEEQTKSK-KKAQQAT
ADTGNSSQVSQNYPIVQNLQGQMVHQSLSPRTLNAWVKVIEEKAFSPEVIPMFSALSEGA
TPQDLNTMLNTVGGHQAAMQMLKETINEEAAEWDRLHPVHAGPIAPGQMREPRGSDIAGT
TSTLQEQIGWMTNNPPIPVGEIYKRWIILGLNKIVRMYSPVSILDIRQGPKEPFRDYVDR
FYKTLRAEQASQDVKNWMTETLLVQNANPDCKTILKALGPAATLEEMMTACQGVGGPGHK
ARVLAEAMSQVTSG-AAIMM-QRGNFKGPKKILKCFNCGKEGHIARNCRAPRKKGCWKCG
GEGHQMKDCTE-RQANFLGKIWPSHKGRPGNFLQSRP--EPTAP------PAESFGFG-E
EIT-PA-QKQEQ----------KDKE-----LYPLTSLKSLFGNDPSSQ*----
>GQ430341/D/KE/1988/clone_477
MGARASVLSGGKLDEWEKIRLRPGGSKKYRLKHLVWASKELERFAINPGLLETTEGCKQI
LGQLQPSIQTGPEEIKSLYNTVATLYCVHERIKVTDTKEALDKIEEEQTKSK-KKAQQAT
ADTGNSSQVSQNYPIVQNLQGQMVHQSLSPRTLNAWVKVIEEKAFSPEVIPMFSALSEGA
TPQDLNTMLNTVGGHQAAMQMLKETIDEEAAEWDRLHPVHAGPIAPGQMREPRGSDIAGT
TSTLQEQIGWMTNNPPIPVGEIYKRWIILGLNKIVRMYSPVSILDIRQGPKEPFRDYVDR
FYKTLRAEQASQDVKNWMTETLLVQNANPDCKTILKALGPAATLEEMMTACQGVGGPGHK
ARVLAEAMSQVTSG-AAIMM-RRGNFKGPKKILKCFNCGKEGHIARNCRAPRKKGCWKCG
REGHQMKDCTE-RQANFLGKIWPSHKGRPGNFLQSRP--EPTAP------PAESFGFG-E
EIT-PA-QKQEQ----------KDKE-----LYPLTSLKSLFGNDPSSQ*----
>GQ430342/D/KE/1988/clone_478
MGARASVLSGGKLDEWEKIRLRPGGSKKYRLKHLVWASKELERFAINPGLLETTEGCKQI
LGQLQPSIQTGSEEIKSLYNTVATLYCVHERIKVTDTKEALDKIEEEQTKSK-KKAQQAT
ADTRNSSQVSQNYPIVQNLQGQMVHQSLSPRTLNAWVKVIEGKAFSPEVIPMFSALSEGA
TPQDLNTMLNTVGGHQAAMQMLKETINEEAAEWDRLHPVHAGPIAPGQMREPRGSDIAGT
TSTLQEQIGWMTNNPPIPVGEIYKRWIILGLNKIVRMYSPVSILDIRQGPKEPFRDYVDR
FYKTLRAEQASQDVKNWMTETLLVQNANPDCKTILKALGPAATLEEMMTACQGVGGPGHK
ARVLAEAMSQVTSG-AAIMM-QRGNFKGPKKILKCFNCGKEGHIARNCRAPRKKGCWKCG
REGHQMKDCTE-RQANFLGKIWPSHKGRPGNFLQSRP--EPTAP------PAESFGFG-E
EIT-PA-QKQEQ----------KDKG-----LYPLTSLKSLFGNDPSSQ*----
>GQ430343/D/KE/1988/clone_479
MGARASVLSGGKLDEWEKIRLRPGGSKKYRLKHLVWASKELERFAINPGLLETTEGCKQI
LGQLQPSIQTGSEEIKSLYNTVATLYCVHERIKVTDTKEALDKIEEEQTKSK-KKAQQAT
ADTRNSSQVSQNYPIVQNLQGQMVHQSLSPRTLNAWVKVIEEKAFSPEVIPMFSALSEGA
TPQDLNTMLNTVGGHQAAMQMLKETINEEAAEWDRLHPVHAGPIAPGQMREPRGSDIAGT
TSTLQEQIGWMTNNPPIPVGEIYKRWIILGLNKIVRMYSPVSILDIRQGPKEPFRDYVDR
FYKTLRAEQASQDVKNWMTETLLVQNANPDCKTILKALGPAATLEEMMTACQGVGGPGHK
ARVLAEAMSQVTSG-AAIMM-QRGNFKGPKKILKCFNCGKEGHIARNCRAPRKKGCWKCG
REGHQMKDCTE-RQANFLGKIWPSHKGRPGNFLQSRP--EPTAP------PAESFGFG-E
EIT-PA-QKQEQ----------KDKG-----LYPLTSLKSLFGNDPSSQ*----
>GQ430344/D/KE/1988/clone_480
MGARASVLSGGKLDEWEKIRLRPGGSKKYRLKHLVWASKELERFAINPGPLETTEGCKQI
LGQLQPSIQTGSEEIKSLYNTVATLYCVHERIKVTDTKEALDKIEEEQTKSK-KKAQQAT
ADTGNSSQVSQNYPIVQNLQGQMVHQSLSPRTLNAWVKVIEEKAFSPEVIPMFSALSEGA
TPQDLNTMLNTVGGHQAAMQMLKETINEEAAEWDRLHPVHAGPIAPGQMREPRRSDIAGT
TSTLQEQIGWMTNNPPIPVGEIYKRWIILGLNKIVRMYSPVSILDIRQGPKEPFRDYVDR
FYKTLRAEQASQDVKNWMTETLLVQNANPDCKTILKALGPAATLEEMMTACQGVGGPGHK
ARVLAEAMSQVTSG-AAIMM-QRGNFKGPKKILKCFNCGKEGHIARNCRAPRKKGCWKCG
GEGHQMKDCTE-RQANFLGKIWPSHKGRPGNFLQSRP--EPTAP------PAESFGFG-E
EIT-PA-QKQEQ----------KDKE-----LYPLTSLKSLFGNDPSSQ*----
>GQ430345/D/KE/1988/clone_481
MGARASVLSGGKLDEWEKIRLRPGGSKKYKLKHLVWASRELERFAINPGLLETSEGCKQI
LGQLQPAIQTGSEEVKSLYNTVATLYCVHERIKVADTKEALDKIEEEQTKSK-KKAQQAT
ADTRNSSQVSQNYPIVQNLQGQMVHQSLSPRTLNAWVKVIEEKAFSPEVIPMFSALSEGA
TPQDLNTMLNTVGGHQAAMQMLKETINEEAAEWDRLHPVHAEPIAPGQMREPRGSDIAGT
TSTLQEQIGWMTNNPPIPVGEIYKRWIILGLNKIVRMYSPVSILDIRQGPKEPFRDYVDR
FYKTLRAEQASQDVKNWMTETLLVQNADPDCKTILKALGPAATLEEMMTACQGVGGPGHK
ARVLAEAMSQVTSG-AAIMM-QRGNFKGPKKILKCFNCGKEGHIARNCRAPRKKGCWKCG
REGHQMKDCTE-RQANFLGKIWPSHKGRPGNFPQSRP--EPTAP------PAESFGFG-E
EIT-PA-QKQEQ----------KDKE-----LYPLTSLKSLFGNDPSSQ*----
>GQ430346/D/KE/1988/clone_482
MGARASVLSGGKLDEWEKIRLRPGGSKKYRLKHLVWASKELERFAINPGLLETTEGCKQI
LGQLQPSIQTGSEEIKSLYNTVATLYCVHERIKVTDTKEALDKIEEEQTKSK-KKAQQAT
ADTGNSSQVSQNYPIVQNLQGQMVHQSLSPRTLNAWVKVIEEKAFSPEVIPMFSALSEGA
TPQDLNTMLNTVGGHQAAMQMLKETINEEAAEWDRLHPVHAGPIAPGQMREPRGSDIAGT
TSTLQEQIGWMTNNPPIPVGEIYKRWIILGLNKIVRMYSPVSILDIRQGPKEPFRDYVDR
FYKTLRAEQASQDVKNWMTETLLVQNANPDCKTILKALGPAATLEEMMTACRGVGGPGHK
ARVLAEAMSQVTSG-AAIMM-QRGNFKGPKKILKCFNCGKEGHIARNCRAPRKKGCWKCG
REGHQMKDCTE-RQANFLGKIWPSHKGRPGNFLQSRP--EPTAP------PAESFGFG-E
EIT-PA-QKQEQ----------KDKE-----LYPLTSLKSLFGNDPLSQ*----
>GQ430347/D/KE/1988/clone_483
MGARASVLSGGKLDEWGKIRLRPGGSKKYKLKHLVWASRELERFAINPGLLETTEGCKQI
LGQLQPSIQTGSEEIKSLYNTVATLYCVHERIKVTDTKEALDKIEEEQTKSK-KKAQQAT
ADTRNSSQVSQNYPIVQNLQGQMVHQSLSPRTLNAWVKVIEEKAFSPEVIPMFSALSEGA
TPQDLNTMLNTVGGHRAAMQMLKGTINEEAAEWDRLHPVHAGPIAPGQMREPRGSDIAGT
TSTLQEQIGWMTNNPPIPVGEIYKRWIILGLNKIVRMYSPVSILDIRQGPKEPFRDYVDR
FYKTLRAEQASQDVKNWMTETLLVQNANPDCKTILKALGPAATLEEMMTACQGVGGPGHK
ARVLAEAMSQVTSG-AAIMM-QRGNFKGPKKILKCFNCGKEGHIARNCRAPRKKGCWKCG
REGHQMKDCTE-RQANFLGKIWPSHKGRPGNFLQSRP--EPTAP------PAESFGFG-E
EIT-PA-QKQEQ----------KDKE-----LYPLTSLKSLFGNDPSSQ*----
>GQ430348/D/KE/1988/clone_484
MGARASVLSGGKLDEWEKIRLRPGGSKKYKLKHLVWASRELERFAINPGLLETTEGCKQI
LGQLQPAIQTGSEEIKSLYNTVATLYCVHERIKVTDTKEALDKIEEEQTKSK-KKAQQAT
ADTRNSSQVSQNYPIVQNLQGQMVHQSLSPRTLNAWVKVIEEKAFSPEVIPMFSALSEGA
TPQDLNTMLNTVGGHQAAMQMLKETINEEAAEWDRLHPVHAGPIAPGQMREPRGSDIAGT
TSTLQEQIGWMTNNPPIPVGEIYKRWIILGLNKIVRMYSPVSILDIRQGPKEPFRDYVDR
FYKTLRAEQASQDVKNWMTETLLVQNANPDCKTILKALGPAATLEEMMTACQGVGGPGHK
ARVLAEAMSQVTSG-AAIMM-QRGNFKGPKKIFKCFNCGKEGHIARNCRAPRKKGCWKCG
REGHQMKDCTE-RQANFLGKIWPSHKGRPGNFLQSRP--EPTAP------PAESFGFG-E
EIT-PA-QKQEQ----------KDKE-----LYPLTSLKSLFGNDPSSQ*----
>GQ430349/D/KE/1988/clone_485
MGARASVLSGGKLDEWEKIRLRPGGSKKYRLKHLVWASRELERFAINPGLLETTEGCKQI
LGQLQPSIQTGSEEIKSLYNTVATLYCVHERIKVTDTKEALDKIEEEQTKSK-KKAQQAT
ADTRNSSQVSQNYPIVQNLQGQMVHQSLSPRTLNAWVKVIEEKAFSPEVIPMFSALSEGA
TPQDLNTMLNTVGGHQAAMQMLKETINEEAAEWDRLHPVHAGPIAPGQMREPRGSDIAGT
TSTLQEQIGWMTNNPPIPVGEIYKRWIILGLNKIVRMYSPVSILDIRQGPKEPFRDYVDR
FYKTLRAEQASQDVKNWMTETLLVQNANPDCKTILKALGPAATLEEMMTACQGVGGPGHK
ARVLAEAMSQVTSG-AAIMM-QRGNFKGPKKIPKCFNCGKEGHIARNCRAPRKKGCWKCG
REGHQMKDCTE-RQANFLGKIWPSHKGRPGNFLQSRP--EPTAP------PAESFGFG-E
EIT-PA-QKQGQ----------KDKE-----LYPLTSLKSLFGNDPSSQ*----
>GQ430350/D/KE/1988/clone_486
MGARASVLSGGKLDEWEKIRLRPGGSKKYKLKHLVWASRELERFAINPGLLETTEGCKQI
LEKLQPAIQTGSEEVKSLYNTVATLYCVHERIKVTDTKEALDKIEEEQTKSK-KKAQQAT
ADTGNSSQVSQNYPIVQNLQGQVVHQSLSPRTLNAWVKVIEEKAFSPEVIPMFSALSEGA
TPQDLNTMLNTVGGHQAAMQMLKETINEEAAEWDRLHPVHAGPIAPGQMREPRGSDIAGT
TSTLQEQIGWMTNNPPIPVGEIYKRWIILGLNKIVRMYSPVSILDIRQGPKEPFRDYVDR
FYKTLRAEQASQDVKNWMTETLLVQNANPDCKTILKALGPAATLEEMMTACQGVGGPGHK
ARVLAEAMSQVTSG-AAIMM-QRGNFKGPKKILKCFNCGKEGHIARNCRAPRKKGCWKCG
REGHQMKDCTE-RQANFLGKIWPSHKGRPGNFLQSRP--EPTAP------PAESFGFG-E
EIT-PA-QKQEQ----------KDKE-----LYPLTSLKSLFGNDPSSQ*----
>GQ430351/D/KE/1988/clone_487
MGARASVLSGGKLDEWEKIRLRPGGSKKYKLKHLVWASRELERFAINPGLLETTEGCKQI
LEKLQPAIQTGSEEVKSLYNTVATLYCVHERIKVADTKEALDKIEEEQTKSK-KKAQQAT
ADTRNSSQVSQNYPIVQNLQGQMVHQSLSPRTLNAWVKVIEEKAFSPEVIPMFSALSEGA
TPQDLNTMLNTVGGHQAAMQMLKETINEEAAEWDRLHPVHAGPIAPGQMREPRGSDIAGT
TSTLQEQIGWMTNNPPIPVGEIYKRWIILGLNKIVRMYSPVSILDIRQGPKEPFRDYVDR
FYKTLRAEQASQDVKNWMTETLLVQNANPDCKTILKALGPAATLEEMMTACQGVGGPGHK
ARVLAEAMSQVTSG-AAIMM-QRGNFKGPKKILKCFNCGKEGHIARNCRAPRKKGCWKCG
REEHQMKDCTE-RQANFLGKIWPSHKGRPGNFLQSRP--EPTAP------PAESFGFG-E
EIT-PA-QKQEQ----------KDKE-----LYPLTSLKSLFGNDPSSQ*----
>GQ430352/D/KE/1988/clone_488
MGARASVLSGGKLDEWEKIRLRPGGSKKYKLKHLVWASRELERFAINPGLLETTEGCKQI
LEKLQPAIQTGSEEIKSLYNTVATLYCVHERIKVTDTKEALDKIEEEQTKSK-KKAQQAT
ADTRNSSQVSQNYPIVQNLQGQMVHQSLSPRTLNAWVKVIEEKAFSPEVIPMFSALSEGA
TPQDLNTMLNTVGGHQAAMQMLKETINEEAAEWDRLHPVHAGPIAPGQMREPRGSDIAGT
TSTLQEQIGWMTNNPPIPVGEIYKRWIILGLNKIVRMYSPVSILDIRQGPKEPFRDYVDR
FYKTLRAEQASQDVKNWMTETLLVQNANPDCKTILKALGPAATLEEMMTACQGVGGPGHK
ARVLAEAMSQVTSG-AAIMM-QRGNFKGPKKILKCFNCGKEGHIARNCRAPRKKGCWKCG
REGHQMKDCTE-RQANFLGKIWPSHKGRPGNFLQSRP--EPTAP------PAESFGFG-E
EIT-PA-QKQEQ----------KDKE-----LYPLTSLKSLFGNDPSSQ*----
>GQ430353/D/KE/1988/clone_489
MGARASVLSGGKLDEWEKIRLRPGGSKRYRLKHLVWASRELERFAINPGLLETTEGCKQI
LGQLQPSIQTGSEEIKSLYNTVATLYCVHERIKVTDTKEALDKIEEEQTKSK-KKAQQAT
ADTRNSSQVSQNYPIVQNLQGQMVHQSLSPRTLNAWVKVIEEKAFSPEVIPMFSALSEGA
TPQDLNTMLNTVGGHQAAMQMLKETINEEAAEWDRLHPVHAGPIAPGQMREPRGSDIAGT
TSTLQEQIGWMTNNPPIPVGEIYKRWIILGLNKIVRMYSPVSILDIRQGPKEPFRDYVDR
FYKTLRAEQASQDVKNWMTETLLVQNANPDCKTILKALGPAATLEEMMTACQGVGGPGHK
ARVLAEAMSQVTSG-AAIMM-QRGNLKGPKKILKCFNCGKEGHIARNCRAPRKKGCWKCG
REGHQMKDCTE-RQANFLGKIWPSHKGRPGNFLQSRP--EPTAP------PAESFGFG-E
EIT-PA-QKQEQ----------KDKE-----LYPLTSLKSLFGNDPSSQ*----
>GQ430354/D/KE/1988/clone_490
MGARASVLSGGKLDEWEKIRLRPGGSKRYRLKHLVWASRELERFAINPGLLETTEGCKQI
LGQLQPSIQTGSEEIKSLYNTVATLYCVHERIKVTDTKEALDKIEKEQTKSK-KKAQQAT
ADTRNSSQVSQNYPIVQNLQGQMVHQSLSPRTLNAWVKVIEEKAFSPEVIPMFSALSEGA
TPQDLNTMLNTVGGHQAAMQMLKETINEEAAEWDRLHPVHAGPIAPGQMREPRGSDIAGT
TSTLQEQIGWMTNNPPIPVGEIYKRWIILGLNKIVRMYSPVSILDIRQGPKEPFRDYVDR
FYKTLRAEQASQDVKNWMTETLLVQNANPDCKTILKALGPAATLEEMMTACQGVGGPGHK
ARVLAEAMSQVTSG-AAMMM-QRGNFKGPKKILKCFNCGKEGHIARNCRAPRKKGCWKCG
REGHQMKDCTE-RQANFLGKIWPSHKGRPGNFLQSRP--EPTAP------PAESFGFG-E
EIT-PA-QKQEQ----------KDKE-----LYPLTSLKSLFGNDPSSQ*----
>GQ430738/D/KE/1998/clone_874
MGARASVLSGGKLDEWEKIRLRPGGHKKYRLKHIVWASRQLERFALNPSLLETSEGCKQI
VEQLQPAVQTGSEELKSLFNTVAVLWCVHERKKVTDTKEALDKIEEERAKSK-KKAQQAT
ADPRNSSQVSQNYPIVQNLQGQMVHQSISPRTLNAWVKVVEEKAFSPEVIPMFSALSEGA
TPQDLNTMLNTVGGHQAAMQMLKETINEEAAEWDRLHPVHAGPPAPGQMREPRGSDIAGT
TSTLQEQIGWMTSNPPIPVGEIYKRWIILGLNKIVRMYSPVSILDIRQGPKEPFRDYVDR
FYKTLRAEQASTDVKAWMTETLLVQNANPDCKTILKALGPAATLEEMMTACQGVGGPSHK
ARILAEAMSQATNL-TAIMM-QRGNFKGSRKNIKCFNCGKEGHTAKNCKAPRKRGCWKCG
REGHQMKDCTE-RQANFLGKIWPSNKGRPGNFLQSRP--EPTAP------PAESFGFG-E
EITIPS-QKQEQ----------KDKD-----LYPLASPKSLFGNDPLSQ*----
>GQ430739/D/KE/1998/clone_875
IGARASVLSGGKLDEWEKIRLRPGGHKKYRLKHIVWASRQLERFALNPSLLETSEGCKQI
MEQLQPAVQTGSEELKSLFNTVAVLWCVHERKKVTDTKEALDKIEEERAKSK-KKAQQAT
ADPRNSSQVSQNYPIVQNLQGQMVHQAISPRTLNA*VKVVEEKAFSPEVIPMFSALSEGA
TPQDLNTMLNTVGGHQAAMQMLKETINEEAAE*DRLHPVHAGPPAPGQMREPRGSDIAGT
TSTLQEQIGWMTSNPPIPVGEIYKRWIILGLNKIVRMYSPVSILDIRQGPKEPFRDYVDR
FYKTLRAEQATQDVKAWMTETLLVQNANPDCKTILKALGPAATLEEMMTACQGVGGPSHK
ARILAEAMSQATNL-TAIMM-QRGNFKGSRKNIKCFNCGKEGHIAKNCKAPRKRGCWKCG
REGHQMKDCTE-RQANFLGKIWPSNKGRPGNFLQSRP--EPTAP------PAESFGFG-E
EITTPS-QKQEQ----------KDKD-----LYPLTSLKSLFGNDPLSQ*----
>GQ430740/D/KE/1998/clone_876
IGARASVLSGGKLDEWEKIRLRPGGHKKYRLKHIVWASRQLERFALNPSLLETSEGCKQI
MEQLQPAVQTGSEELKSLFNTVAVLWCVHERKKVTDTKEALDKIEEERAKSK-KKAQQAT
ADPRNSSQVSQNYPIVQNLQGQMVHQAISPRTLNA*VKVVEEKAFSPEVIPMFSALSEGA
TPQDLNTMLNTVGGHQAAMQMLKEAINEEAAE*DRLHPVHAGPPAPGQMREPRGSDIAGT
TSTLQEQMGWMTSNPPIPVGEIYKRWIILGLNKIVRMYSPVSILDIRQGPKEPFRDYVDR
FYKTLRAEQATQDVKAWMTETLLVQNANPDCKTILKALGPAATLEEMMTACQGVGGPSHK
ARILAEAMSQATNL-TAIMM-QRGNFRGSRKNIKCFNCGKEGHIAKNCKAPRKRGCWKCG
REGHQMKDCTE-RQANFLGKIWPSNKGRPGNFLQSRP--EPTAP------PAESFGFG-E
EITAPS-QKQEQ----------KDKD-----LYPLTSLKSLFGNDPLSQ*----
>GQ430741/D/KE/1998/clone_877
MGARASVLSGGKLDEWEKIRLRPGGHKKYRLKHIVWASRQLERFALNPSLLETSEGCKQI
MEQSQPAVQTGSEELKSLFNTVAVLWCVHERKKVTDTKEALDKIEEERAKSK-KKAQQAT
ADPRNSSQVSQNYPIVQNLQGQMVHQSISPRTLNAWVKVVEEKAFSPEVIPMFSALSEGA
TPQDLNTMLNTVGGHQAAMQMLKETINEEAAEWDRLHPVHAGPPAPGQMREPRGSDIAGT
TSTLQEQIGWMTSNPPIPVGEIYKRWVILGLNKIVRMYSPVSILDIRQGPKEPFRDYVDR
FYKTLRAEQASTDVKAWMTETLLVQNANPDCKTILKALGPAATLEEMMTACQGVGGPSHK
ARILAEAMSQATNL-TAIMM-QRGNFKGSRKNIKCFNCGKEGHTAKNCKAPRKRGCWKCG
REGHQMKDCTE-RQANFLGKIWPSNKGRPGNFLQSRP--EPTAP------PAESFGFG-E
EITIPS-QKQEQ----------KDKD-----LYPLASLKSLFGNDPLSQ*----
>GQ430742/D/KE/1998/clone_878
IGARASVLSGGKLDEWEKIRLRPGGHKKYRLKHIVWASRQLERFALNPSLLETSEGCKQI
MEQLQPAVQTGSEELKSLFNTVAVLWCVHERKKVTDTKEALDKIEEERAKSK-KKAQQAT
ADPRNSSQVSQNYPIVQNLQGQMVHQSISPRTLNAWVKVVEEKAFSPEVIPMFSALSEGA
TPQDLNTMLNTVGGHQAAMQMLKETINEEAAE*DRLHPVHAGPPAPGQMREPRGSDIAGT
TSTLQEQIGWMTSNPPIPVGEIYKRWIILGLNKIVRMYSPVSILDIRQGPKEPFRDYVDR
FYKTLRAEQATQDVKAWMTETLLVQNANPDCKTILKALGPAATLEEMMTACQGVGGPSHK
ARILAEAMSQAANL-TAIMM-QRGNFKGSRKNIKCFNCGKEGHIAKNCKAPRKRGCWKCG
REGHQMKDCTE-RQANFLGKIWPSNKGRPGNFLQSRP--EPTAP------PAESFGFG-E
EITTPS-QKQEQ----------KDKD-----LYPLTSLKPLFGNDPLSQ*----
>GQ430743/D/KE/1998/clone_879
MGARASVLSGGKLDEWEKIRLRPGGHKKYRLKHIVWASRQLERFALNPSLLETSEGCKQI
MEQLQPAVQTGSEELKSLFNTVAVLWCVHERKKVTDTKEALDKIEEERAKSK-KKAQQAT
ADPRNSSQVSQNYPIVQNLQGQMVHQSISPRTLNAWVKVVEEKAFSPEVIPMFSALSEGA
TPQDLNTMLNTVGGHQAAMQMLKETINEEAAEWDRLHPVHAGPPAPGQMREPRGSDIAGT
TSTLQEQIGWMTSNPPIPVGEIYKRWIILGLNKIVRMYSPVSILDIRQGPKEPFRDYVDR
FYKTLRAEQASTDVKAWMTETLLVQNANPDCKTILKALGPAATLEEMMTACQGVGGPSHK
ARILAETMSQATNL-TAIMM-QRGNFKGSRKNIKCFNCGKEGHTAKNCKAPRKRGCWKCG
REGHQMKDCTE-RQANFLGKIWPSNKGRPGNFLQSRP--EPTAP------PAESFGFG-E
EITIPS-QKQEQ----------KDKD-----LYPLASLKSLFGNDPLSQ*----
>GQ430744/D/KE/1998/clone_880
MGARASVLRGGKLDEWEKIRLRPGGHKKYRLKHIVWASRQLERFALNPSLLETSEGCKQI
MEQLQPAVQTGSEELKSLFNTVAVLWCVHERKKVTDTKEALNKIEEERAKSK-KKAQQAT
ADPRNSSQVSQNYPIVQNLQGQMVHQAISPRTLNA*VKVVEEKAFSPEVIPMFSALSEGA
TPQDLNTMLNTVGGHQAAMQMLKETINEEAAE*DRLHPVHAGPPAPGQMREPRGSDIAGT
TSTLQEQIGWMTSNPPIPVGEIYKRWIILGLNKIVRMYSPVSILDIRQGPKEPFRDYVDR
FYKTLRAEQATQDVKAWMTETLLVQNANPDCKTILKALGPAATLEEMMTACQGVGGPSHK
ARILAEAMSQATNL-TAIMM-QRGNFKGSRKNIKCFNCGKEGHTAKNCKAPRKRGCWKCG
REGHQMKDCTE-RQANFLGKIWPSNKGRPGNFLQSRP--EPTAP------PAESFGFG-E
EITTPS-QKQEQ----------KDKD-----LYPLTSLKSLFGNDPLSQ*----
>GQ430745/D/KE/1998/clone_881
IGARASVLSGGKLDEWEKIRLRPGGHKKYRLKHIVWASRQLERFALNPSLLETSEGCKQI
MEQLQPAVQTGSEELKSLFNTVAVLWCVHERKKVTDTKEALDKIEEERAKSK-KKAQQAT
ADPRNSSQVGQNYPIVQNLQGQMVHQSISPRTLNAWVKVVEEKAFSPEVIPMFSALSEGA
TPQDLNTMLNTVGGHQAAMQMLKETINEEAAEWDRLHPVHAGPPAPGQMREPRGSDIAGT
TSTLQEQIGWMTSNPPIPVGEIYKRWIILGLNKIVRMYSPVSILDIRQGPKEPFRDYVDR
FYKTLRAEQASTDVKAWMTETLLVQNANPDCKTILKALGPAATLEEMMTACQGVGGPSHK
ARILAEAMSQATNL-TAIMM-QRGNFKGSRKNIKCFNCGKEGHTAKNCKAPRKRGCWKCG
REGHQMKDCTE-RQANFLGKIWPSNKGRPGNFLQSRP--EPTAP------PAESFGFG-E
EITIPS-QKQEQ----------KDKD-----LYPLASLKSLFGNDPLSQ*----
>GQ430746/D/KE/1998/clone_882
MGARASVLSGGKLDEWEKIRLRPGGHKKYRLKHIVWASRQLERFALNPSLLETSEGCKQI
MEQLQPAVQTGSEELKSLFNTVAVLWCVHERKKVTDTKEALDKIEEERAKSK-KKAQQAT
ADPRNSSQVSQNYPIVQNLQGQMVHQSISPRTLNAWVKVVEEKAFSPEVIPMFSALSEGA
TPQDLNTMLNTVGGHQAAMQMLKETINEEAAEWDRLHPVHAGPPAPGQMREPRGSDIAGT
TSTLQEQIGWMTSNPPIPVGEIYKRWIILGLNKIVRMYSPVSILDIRQGPKKPFRDYVDR
FYKTLRAEQASTDVKAWMTETLLVQNANPDCKTILKALGPAATLEEMMTACQGVGGPSHK
ARILAEAMSQATNL-TAIMM-QRGNFKGSRKNIKCFNCGKEGHTAKNCKAPRKRGCWKCG
REGHQMKDCTE-RQANFLGKIWPSNKGRPGNFLQSRP--EPTAP------PAESFGFG-E
EITIPS-QKQEQ----------KDKD-----LYPLASLKSLFGNDPLSQ*----
>GQ430747/D/KE/1998/clone_883
IGARASVLSGGKLDEWEKIRLRPGGHKKYRLKHIVWASRQLERFALNPSLLETSEGCKQI
MEQLQPAVQTGSEELKSLFNTVAVLWCVHERKKVTDTKEALDKIEEERAKSK-KKAQQAT
ADPRNSSQVSQNYPIVQNLQGQMVHQAISPRTLNA*VKVVEEKAFSPEVIPMFSALSEGA
TPQDLNTMLNTVGGHQAAMQMLKETINEEATE*DRLHPVHAGPPAPGQMREPRGSDIAGT
TSTLQEQIGWMTSNPPIPVGEIYKRWIILGLNKIVRMYSPVSILDIRQGPKEPFRDYVDR
FYKTLRAEPATQDVKAWMTETLLVQNANPDCKTILKALGPAATLEEMMTACQGVGGPSHK
ARILAEAMSQATNL-TAIMM-QRGNFKGSRKNIKCFNCGKEGHIAKNCKAPRKRGCWKCG
REGHQMKDCTE-RQANFLGKIWPSNKGRPGNFLQSRP--EPTAP------PAESFGFG-E
EITTPS-QKQEQ----------KDKD-----LYPLTSLKSLFGNDPLSQ*----
>GQ430748/D/KE/1998/clone_884
MGARASVLSGGKLDEWEKIRLRPGGHKKYRLKHIVWASRQLERFALNPSLLETSEGCKQI
MEQLQPAVQTGSEELKSLFNTVAVLWCVHERKKVTDTKEALDKIEEERAKSK-KKAQQAT
ADPRNSSQVSQNYPIVQNLQGQMVHQAISPRTLNA*VKVVEEKAFSPEVIPMFSALSEGA
TPQDLNTMLNTVGGHQAAMQMLKETINEEAAEWDRLHPVHAGPPAPGQMREPRGSDIAGT
TSTLQEQIGWMTSNPPIPVGEIYKRWIILGLNKIVRMYSPVSILDIRQGPKEPFRDYVDR
FYKTLRAEQASTDVKAWMTETLLVQNANPDCKTILKALGPAATLEEMMTACQGVGGPSHK
ARILAEAMSQATNL-TAIMM-QRGNFKGSRKNIKCFNCGKEGHIAKNCKAPRKRGCWKCG
REGHQMKDCTE-RQANFLGKIWPSNKGRPGNFLQSRP--EPTAP------PAESFGFG-E
EITTPS-QKQEQ----------KDKD-----LYPLTSLKSLFGNDPLSQ*----
>GQ430749/D/KE/1998/clone_885
IGARASVLSGGKLDEWEKIRLRPGGHKKYRLKHIVWASRQLERFALNPSPLETSEGCKQI
MEQLQPAVQTGSEELKSLFNTVAVLWCVHERKKVTDTKEALDKIEEERAKSK-KKAQQAT
ADPRNSSQVSQNYPIVQNLQGQMVHQAISPRTLNA*VKVVEEKAFSPEVIPMFSALSEGA
TPQDLNTMLNTVGGHQAAMQMLKETINEEAAE*DRLHPVHAGPPAPGQMREPRGSDIAGT
TSTLQEQIGWMTSNPPIPVGEIYKRWIILGLNKIVRMYSPVSILDIRQGPKEPFRDYVDR
FYKTLRAEQATQDVKAWMTETLLVQNANPDCKTILKALGPAATLEEMMTACQGVGGPSHK
ARILAEAMSQATNL-TAIMM-QRGNFKGSRKNIKCFNCGKEGHIAKNCKAPRKRGCWKCG
REGHQMKDCTE-RQANFLGKIWPSNKGRPGNFLQSRP--EPTAP------PAESFGFG-E
EITTPS-QKQEQ----------KDKD-----LYPLTSLKSLFGNDPLSQ*----
>GQ430750/D/KE/1998/clone_886
IGARASVLSGGKLDEWEKIRLRPGGHKKYRLKHIVWASRQLERFALNPSLLETSEGCKQI
MEQLQPAVQTGSEELKSLFNTVAVLWCVHERKKVTDTKEALDKIEEERAKSK-KKAQQAT
ADPRNSSQVSQNYPIVQNLQGQMVHQAISPRTLNA*VKVVEEKAFSPEVIPMFSALSEGA
TPQDLNTMLNTVGGHQAAMQMLKETINEEAAEQDRLHPVHAGPPAPGQMREPRGSDIAGT
TSTLQEQIGWMTSNPPIPVGEIYKRWIILGLNKIVRMYSPVSILDIRQGPKEPFRDYVDR
FYKTLRAEQATQDVKAWMTETLLVQNANPDCKTILKALGPAATLEEMMTACQGVGGPSHK
ARILAEAMSQATNL-TAIMM-QRGNFKGSRKNIKCFNCGKEGHTAKNCKAPRKRGCWKCG
REGHQMKDCTE-RQANFLGKIWPSNKGRPGNFLQSRP--EPTAP------PAESFGFG-E
EITIPP-QKQEQ----------KDKD-----LYPLASLKSLFGNDPLSQ*----
>GQ430751/D/KE/1998/clone_887
MGARASVLSGGKLDEWEKIRLRPGGHKKYRLKHIVWASRQLERFALNPSLLETSEGCKQI
MEQLQPAVQTGSEELKSLFNTVAVLWCVHERKKVTDTKEALDKIEEERAKSK-KKAQQAT
ADPRNSSQVSQNYPIVQNLQGQMVHQSISPRTLNAWVKVVEEKAFSPEVIPMFSALSEGA
TPQDLNTMLNTVGGHQAAMQMLKETINEEAAEWDRLHPVHAGPPAPGQMREPRGSDIAGT
TSTLQEQIGWMTSNPPIPVGEIYKRWIILGLNKIVRMYSPVSILDIRQGPKEPFRDYVDR
FYKTLRAEQASTDVKAWMTETLLVQNANPDCKTILKALGPAATLEEMMTACQGVGGPSHK
ARILAEAMSQATNL-TAIMM-QRGNFKGSRKNIKCFNCGKEGHTAKNCKAPRKRGCWKCG
REGHQMKDCTE-RQANFLGKIWPSNKGRPGNFLQSRP--EPTAP------PAESFGFG-E
EITIPS-QKQEQ----------KDKD-----LYPLASLKSLFGNDPLSQ*----
>GQ430752/D/KE/1998/clone_888
MGARASVLSGGKLDEWEKIRLRPGGHKKYRLKHIVWASRQLERFALNPSLLETSEGCKQI
MEQLQPAVQTGSEELKSLFNTVAVLWCVHERKKVTDTKEALDKIEEGRAKSK-KKAQQAT
ADPRNSSQVSQNYPIVQNLQGQMVHQSISPRTLNAWVKVVEEKAFSPEVIPMFSALSEGA
TPQDLNTMLNTVGGHQAAMQMLKETINEEAAEWDRLHPVHAGPPAPGQMREPRGSDIAGT
TSTLQEQIGWMTSNPPIPVGEIYKRWIILGLNKIVRMYSPVSILDIRQGPKEPFRDYVDR
FYKTLRAEQASTDVKAWMTETLLVQNANPDCKTILKALGPAATLEEMMTACQGV-GPSHK
ARILAEAMSQATNL-TAIMM-QRGNFKGSRKNIKCFNCGKEGHTAKNCKAPRKRGCWKCG
REGHQMKDCTE-RQANFLGKIWPSNKGRPGNFLQSRP--EPTAP------PAESFGFG-E
EITIPS-QKQEQ----------KDKD-----LYPLASLKSLFGNDPLSQ*----
>GQ430753/D/KE/1998/clone_889
IGARASVLSGGKLDEWEKIRLRPGGHKKYRLKHIVWASRQLERFALNPSLLETSEGCKQI
MEQLQPAVQTGSEELKSLFNTVAVLWCVHERKKVTDTKEALDKIEEERAKSK-KKAQQAT
ADPRNSSQVSQNYPIVQNLQGQMVHQAISPRTLNA*VKVVEEKAFSPEVIPMFSALSEGA
TPQDLNTMLNTVGGHQAAMQMLKETINEEAAEQDRLHPVHAGPPAPGQMREPRGSDIAGT
TSTLQEQIGWMTSNPPIPVGEIYKRWIILGLNKIVRMYSPVSILDIRQGPKEPFRDYVDR
FYKTLRAEQATQDVKAWMTETLLVQNANPDCKTILKALGPAATLEEMMTACQGVGGPSHK
ARILAEAMSQATNL-TAIMM-QRGNFKGSRKNIKCFNCGKEGHTAKNCKAPRKRGCWKCG
REGHQMKDCTE-RQANFLGKIWPSNKGRPGNFLQSRP--EPTAP------PAESFGFG-E
EITIPP-QKQEQ----------KDKD-----LYPLASLKSLFGNDPLSQ*----
>GQ430754/D/KE/1998/clone_890
MGARASVLSGGKLDEWEKIRLRPGGHKKYRLKHIVWASRQLERFALNPSLLETSEGCKQI
MEQLQPAVQTGSEELKSLFNTVAVLWCVHERKKVTDTKEALDKIEEGRAKSK-KKAQQAT
ADPRNSSQVSQNYPIVQNLQGQMVHQSISPRTLNAWVKVVEEKAFSPEVIPMFSALSEGA
TPQDLNTMLNTVGGHQAAMQMLKETINEEAAEWDRLHPVHAGPPAPGQMREPRGSDIAGT
TSTLQEQIGWMTSNPPIPVGEIYKRWIILGLNKIVRMYSPVSILDIRQGPKEPFRDYVDR
FYKTLRAEQASTDVKAWMTETLLVQNANPDCKTILKALGPAATLEEMMTACQGVGGPSHK
ARILAEAMSQATNL-TAIMM-QRGNFKGSRKNIKCFNCGKEGHTAKNCKAPRKRGCWKCG
REGHQMKDCTE-RQANFLGKIWPSNKGRPGNFLQSRP--EPTAP------PAESFGFG-E
EITIPS-QKQEQ----------KDKD-----LYPLASLKSLFGNDPLSQ*----
>GQ430755/D/KE/1998/clone_891
MGARASVLSGGKLDEWEKIRLRPGGHKKYRLKHIVWASRQLERFALNPSLLETSEGCKQI
MEQLQPAVQTGSEELKSLFNTVAVLWCVHERKKVTDTKEALDKIEEERAKSK-KKAQQAT
ADPRNSSQVSQNYPIVQNLQGQMVHQSISPRTLNAWVKVVEEKAFSPEVIPMFSALSEGA
TPQDLNTMLNTVGGHQAAMQMLKETINEEAAEWDRLHPVHAGPPAPGQMREPRGSDIAGT
TSTLQEQIGWMTSNPPIPVGEIYKRWIILGLNKIVRMYSPVSILDIRQGPKEPFRDYVDR
FYKTLRAEQATQDVKAWMTETLLVQNANPDCKTILKALGPAATLEEMMTACQGVGGPSHK
ARILAEAMSQATNL-TAIMM-QRGNFRGSRKNIKCFNCGKEGHTAKNCKAPRKRGCWKCG
REGHQMKDCTE-RQANFLGKIWPSNKGRPGNFLQSRP--EPTAP------PAESFGFG-E
EITIPS-QKQEQ----------KDKD-----LYPLTSLKSLFGNDPLSQ*----
>GQ430756/D/KE/1998/clone_892
MGARASVLSGGKLDEWEKIRLRPGGHKKYRLKHIVWASRQLERFALNPSLLETSEGCKQI
MEQLQPAVQTGSEELKSLFNTVAVLWCVHERKKVTDTKEALDKIEEERAKSK-KKAQQAT
ADPRNSSQVSQNYPIVQNLQGQMVHQSISPRTLNAWVKVVEEKAFSPEVIPMFSALSEGA
TPQDLNTMLNTVGGHQAAMQMLKETINEEAAEWDRLHPVHAGPPAPGQMREPRGSDIAGT
TSTLQEQIGWMTSNPPIPVGEIYKRWIILGLNKIVRMYSPVSILDIRQGPKEPFRDYVDR
FYKTLRAEQASTDVKAWMTETLLVQNANPDCKTILKALGPAATLEEMMTACQGVGGPSHK
ARILAEAMSQATNL-TAIMM-QRGNFKGSRKNIKCFNCGKEGHTAKNCKAPRKRGCWKCG
REGHQMKDCTE-RQANFLGKIWPSNKGRPGNFLQSRP--EPTAP------PAESFGFG-E
EITIPS-QKQEQ----------KDKD-----LYPLASLKSLFGNDPLSQ*----
>GQ430757/D/KE/1998/clone_893
IGARASVLSGGKLDEWEKIRLRPGGHKKYGLKHIVWASRQLERFALNPSLLETSEGCKQI
MEQLQPAVQTGSEELKSLFNTVAVLWCVHERKKVTDTKEALDKIEEERAKSK-KKAQQAT
ADPRNSSQVSQNYPIVQNLQGQMVHQAISPRTLNA*VKVVEEKAFSPEVIPMFSALSEGA
TPQDLNTMLNTVGGHQAAMQMLKETINEEAAE*DRLHPVHAGPPAPGQMREPRGSDIAGT
TSTLQEQIGWMTSNPPIPVGEIYKRWIILGLNKIVRMYSPVSILDIRQGPKEPFRDYVDR
FYKTLRAEQATQDVKAWMTETLLVQNANPDCKTILKALGPAATLEEMMTACQGVGGPSHK
ARILAEAMSQATNL-TAIMM-QRGNFKGSRKNIKCFNCGKEGHIAKNCKAPRKRGCWKCG
REGHQMKDCTE-RQANFLGKIWPSNKGRPGNFLQSRP--EPTAP------PAESFGFG-E
EITTPS-QKQEQ----------KDKD-----LYPLTSLKSLFGNDPLSQ*----
>GQ430758/D/KE/1998/clone_894
IGARASVLSGGKLDEWEKIRLRPGGHKKYRLKHIVWASRQLERFALNPSLLETSEGCKQI
MEQLQPAVQTGSEELKSLFNTVAVLWCVHERKKVTDTKEALDKIEEERAKSK-KKAQQAT
ADPRNSSQVSQNYPIVQNLQGQMVHQAISPRTLNA*VKVVEEKAFSPEVIPMFSALSEGA
TPQDLNTMLNTVGGHQAAMQMLKETINEEAAE*DRLHPVHAGPPAPGQMREPRGSDIAGT
TSTLQEQIGWMTSNPPIPVGEIYKRWIILGLNKIVRMYSPVSILDIRQGPKEPFRDYVDR
FYKTLRAEQATQDVKAWMTETLLVQNANPDCKTILKALGPAATLEEMMTACQGVGGPSHK
ARILAEAMSQATNL-TAIMM-QRGNFKGSRKNIKCFNCGKEGHIAKNCKAPRKRGCWKCG
REGHQMKDCTE-RQANFLGKIWPSNKGRPGNFLQSRP--EPTAP------PAESFGFG-E
EITTPS-QKQEQ----------KDKD-----LYPLTSLKSLFGNDPLSQ*----
>GQ430759/D/KE/1998/clone_895
MGARASVLSGGKLDEWEKIRLRPGGHKKYRLKHIVWASRQLERFALNPSLLETSEGCKQI
MEQLQPAVQTGSEELKSLFNTVAVLWCVHERKKVTDTKEALDKIEEERAKSK-KKAQQAT
ADPRNSSQVSQNYPIVQNLQGQMVHQSISPRTLNAWVKVVEEKAFSPEVIPMFSALSEGA
TPQDLNTMLNTVGGHQAAMQMLKETINEEAAEWDRLHPVHAGPPAPGQMREPRGSDIAGT
TSTLQEQIGWMTSNPPIPVGEIYKRWIILGLNKIVRMYSPVSILDIRQGPKEPFRDYVDR
FYKTLRAEQASTDVKAWMTETLLVQNANPDCKTILKALGPAATLEEMMTACQGVGGPSHK
ARILAEAMSQATNL-TAIMM-QRGNFKGSRKNIKCFNCGKEGHTAKNCKAPRKRGCWKCG
REGHQMKDCTE-RQANFLGKIWPSNKGRPGNFLQSRP--EPTAP------PAESFGFG-G
EITTPS-QKQEQ----------KDKD-----LYPLTSLKSLFGNDPLSQ*----
>GQ430760/D/KE/1998/clone_896
MGARASVLRGGKLDEWEKIRLRPGGHKKYRLKHIVWASRQLERFALNPSLLETSEGCKQI
MEQLQPAVQTGSEELKSLFNTVAVLWCVHERKKVTDTKEALNKIEEERAKSK-KKAQQAT
ADPRNSSQVSQNYPIVQNLQGQMVHQAISPRTLNA*VKVVEEKAFSPEVIPMFSALSEGA
TPQDLNTMLNTVGGHQAAMQMLKETINEEAAE*DRLHPVHAGPPAPGQMREPRGSDIAGT
TSTLQEQIGWMTSNPPIPVGEIYKRWIILGLNKIVRMYSPVSILDIRQGPKEPFRDYVDR
FYKTLRAEQATQDVKAWMTETLLVQNANPDCKTILKALGPAATLEEMMTACQGVGGPSHK
ARILAEAMSQATNL-TAIMM-QRGNFKGSRKNIKCFNCGKEGHTAKNCKAPRKRGCWKCG
REGHQMKDCTE-RQANFLGKIWPSNKGRPGNFLQSRP--EPTAP------PAESFGFG-E
EITTPS-QKQEQ----------KDKD-----LYPLTSLKSLFGNDPLSQ*----
>GQ430761/D/KE/1998/clone_897
MGARASVLSGGKLDEWEKIRLRPGGHKKYRLKHIVWASRQLERFALNPSLLETSEGCKQI
MEQLQPAVQTGSEELKSLFNTVAVLWCVHERKKVTDTKEALDKIEEGRAKSK-KKAQQAT
ADPRNSSQVSQNYPIVQNLQGQMVHQSISPRTLNAWVKVVEEKAFSPEVIPMFSALSEGA
TPQDLNTMLNTVGGHQAAMQMLKETINEEAAEWDRLHPVHAGPPAPGQMREPRGSDIAGT
TSTLQEQIGWMTSNPPIPVGEIYKRWIILGLNKIVRMYSPVSILDIRQGPKEPFRDYVDR
FYKTLRAEQASTDVKAWMTETLLVQNANPDCKTILKALGPAATLEEMMTACQGVGGPSHK
ARILAEAMSQATNL-TAIMM-QRGNFKGSRKNIKCFNCGKEGHTAKNCKAPRKRGCWKCG
REGHQMKDCTE-RQANFLGKIWPSNKGRPGNFLQSRP--EPTAP------PAESFGFG-E
EITTPS-QKQEQ----------KDKD-----LYPLTSLKSLFGNDPLSQ*----
>GQ430762/D/KE/1998/clone_898
IGARASVLSGGKLDEWEKIRLRPGGHK-YRLKHIVWASRQLERFALNPSLLETSEGCKQI
MEQLQPAVQTGSEELKSLFNTVAVLWCVHERKKVTDTKEALDKIEEERAKSK-KKAQQAT
ADPRNSSQVSQNYPMVQNLQGQMVHQAISPRTLNA*VKVVEEKAFSPEVIPMFSALSEGA
TPQDLNTMLNTVGGHQAAMQMLKETINEEAAE*DRLHPVHAGPPAPGQMREPRGSDIAGT
TSTLQEQIGWMTSNPPIPVGEIYKRWIILGLNKIVRMYSPVSILDIRQGPKEPFRDYVDR
FYKTLRAEQATQDVKAWMTETLLVQNANPDCKTILKALGPAATLEEMMTACQGVGGPSHK
ARILAEAMSQATNL-TAIMM-QRGNFKGSRKNIKCFNCGKEGHIAKNCKAPRKRGCWKCG
REGHQMKDCTE-RQANFLGKIWPSNKGRPGNFLQSRP--EPTAP------PAESFGFG-E
EITTPS-QKQEQ----------KDKD-----LYPLTSLKSLFGNDPLSQ*----
>GQ430763/D/KE/1998/clone_899
MGARASVLSGGKLDEWEKIRLRPGGHKKYRLKHIVWASRQLERFALNPSLLETSEGCKQI
MEQSQPAVQTGSEELKSLFNTVAVLWCVHERKKVTDTKEALDKIEEERAKSK-KKAQQAT
ADPRNSSQVSQNYPIVQNLQGQMVHQSISPRTLNAWVKVVEEKAFSPEVIPMFSALSEGA
TPQDLNTMLNTVGGHQAAMQMLKETINEEAAEWDRLHPVHAGPPAPGQMREPRGSDIAGT
TSTLQEQIGWMTSNPPIPVGEIYKRWVILGLNKIVRMYSPVSILDIRQGPKEPFRDYVDR
FYKTLRAEQASTDVKAWMTETLLVQNANPDCKTILKALGPAATLEEMMTACQGVGGPSHK
ARILAEAMSQATNL-TAIMM-QRGNFKGSRKNIKCFNCGKEGHTAKNCKAPRKRGCWKCG
REGHQMKDCTE-RQANFLGKIWPSNKGRPGNFLQSRP--EPTAP------PAESFGFG-E
EITIPS-QKQEQ----------KDKD-----LYPLASLKSLFGNDPLSQ*----
>GQ430764/D/KE/1998/clone_900
IGARASVLSGGKLDEWEKIRLRPGGHKKYRLKHIVWASRQLERFALNPSLLETSEGCKQI
MEQLQPAVQTGSEELKSLFNTVAVLWCVHERKKVTDTKEALDKIEEERAKSK-KKAQQAT
ADPRNSSQVSQNYPIVQNLQGQMVHQAISPRTLNA*VKVVEEKAFSPEVIPMFSALSEGA
TPQDLNTMLNTVGGHQAAMQMLKETINEEAAE*DRLHPVHAGPPAPGQMREPRGSDIAGT
TSTLQEQIGWMTSNPPIPVGEIYKRWIILGLNKIVRMYSPVSILDIRQGPKEPFRDYVDR
FYKTLRAEQATQDVKAWMTETLLVQNANPDCKTILKALGPAATLEEMMTACQGVGGPSHK
ARILAEAMSQATNL-TAIMM-QRGNFKGSRKNIKCFNCGKEGHIAKNCKAPRKRGCWKCG
REGHQMKDCTE-RQANFLGKIWPSNKGRPGNFLQSRP--EPTAP------PAESFGFG-E
EITTPS-QKQEQ----------KDKD-----LYPLTSLKSLFGNDPLSQ*----
>GQ430765/D/KE/1998/clone_901
MGARASVLSGGKLDEWEKIRLRPGGHKKYRLKHIVWASRQLERFALNPSLLETSEGCKQI
VEQLQPAVQTGSEELKSLFNTVAVLWCVHERKKVTDTKEALDKIEEERAKSK-KKAQQAT
ADPRNSSQVSQNYPIVQNLQGQMVHQSISPRTLNAWVKVVEEKAFSPEVIPMFSALSEGA
TPQDLNTMLNTVGGHQAAMQMLKETINEEAAEWDRLHPVHAGPPAPGQMREPRGSDIAGT
TSTLQEQIGWMTSNPPIPVGEIYKRWIILGLNKIVRMYSPVSILDIRQGPKEPFRDYVDR
FYKTLRAEQASTDVKAWMTETLLVQNANPDCKTILKALGPAATLEEMMTACQGVGGPSHK
ARILAEAMSQATNL-TAIMM-QRGNFKGSRKNIKCFNCGKEGHTAKNCKAPRKRGCWKCG
REGHQMKDCTE-RQANFLGKIWPSNKGRPGNFLQSRP--EPTAP------PAESFGFG-E
EITIPS-QKQEQ----------KDKD-----LYPLASPKSLFGNDPLSQ*----
>GQ430766/D/KE/1998/clone_902
MGARASVLSGGKLDEWEKIRLRPGGHKKYRLKHIVWASRQLERFALNPSLLETSEGCKQI
MEQLQPAVQTGSEELKSLFNTVAVLWCVHERKKVTDTKEALDKIEEERAKSK-KKAQQAT
ADPRNSSQVSQNYPIVQNLQGQMVHQSISPRTLNAWVKVVEEKAFSPEVIPMFSALSEGA
TPQDLNTMLNTVGGHQAAMQMLKETINEEAAEWDRLHPVHAGPPAPGQMREPRGSDIAGT
TSTLQEQIGWMTSNPPIPVGEIYKRWIILGLNKIVRMYSPVSILDIRQGPKEPFRDYVDR
FYKTLRAEQATQDVKAWMTETLLVQNANPDCKTILKALGPAATLEEMMTACQGVGGPSHK
ARILAEAMSQATNL-TAIMM-QRGNFKGSRKNIKCFNCGKEGHIAKNCKAPRKRGCWKCG
REGHQMKDCTE-RQANFLGKIWPSNKGRPGNFLQSRP--EPTAP------PAESFGFG-E
EITTPS-QKQEQ----------KDKD-----LYPLTSLKSLFGNDPLSQ*----
>GQ430767/D/KE/1998/clone_903
MGARASVLSGGKLDEWEKIRLRPGGHKKYRLKHIVWASRQLERFALNPSLLETSEGCKQI
MEQLQPAVQTGSEELKSLFNTVAVLWCVHERKKVTDTKEALDKIEEERAKSK-KKAQQAT
ADPRNSSQVSQNYPIVQNLQGQMVHQSISPRTLNAWVKVVEEKAFSPEVIPMFSALSEGA
TPQDLNTMLNTVGGHQAAMQMLKETINEEAAEWDRLHPVHAGPPAPGQMREPRGSDIAGT
TSTLQEQIGWMTSNPPIPVGEIYKRWIILGLNKIVRMYSPVSILDIRQGPKEPFRDYVDR
FYKTLRAEQASTDVKAWMTETLLVQNANPDCKTILEALGPAATLEEMMTACQGVGGPSHK
ARILAEAMSQATNL-TAIMM-QRGNFKGSRKNIKCFNCGKEGHTAKNCKAPRKRGCWKCG
REGHQMKDCTE-RQANFLGKIWPSNKGRPGNFLQSRP--EPTAP------PAESFGFG-E
EITIPS-QKQEQ----------KDKD-----LYPLASLKSLFGNDPLSQ*----
>GQ430893/D/KE/1998/clone_1029
MGARASVLSGGKLDEWEKIRLRPGGRKKYKLKHIVWASRELERFAINPSLLESSEGCKQI
IAQLQPAIQTGSEEIKSLYNTVATLYCVHERIKVTNTKEALDKIEEEQAKSK-KKAQQAT
ADTRNSSQVSQNYPIVQNLQGQMVHQALSPRTLNAWVKVIEEKAFSPEVIPMFSALSEGA
TPQDLNTMLNTVGGHQAAMQMLKETINEEAAEWDRLHPVHAGPPAPGQMRDPRGSDIAGT
TSNLQEQIGWMTGNPPIPVGEIYKRWIILGLNKIVRMYSPVSILDIRQGPKEPFRDYVDR
FYKTLRAEQASQDVKNWMTETLLVQNANPDCKTILKALGPAATLEEMMTACQGVGGPGHK
ARVLAEAMSQVSNA-ATIMM-QRGNFKGPKKIIKCFNCGKEGHIAKNCRAPRKRGCWKCG
REGHQMKDCTE-RQANFLGKLWPSHKGRPGNFLQSRP--EPTAP------PAESFGFG-E
EIT-PS-QKQEQ----------KDKE-----LYPLASLKSLFGNDP*SQ*----
>GQ430894/D/KE/1998/clone_1030
MGARASVLSGGKLDEWEKIRLRPGGRKKYKLKHIVWASRELERFAINPSLLESSEGCKQI
IAQLQPAIQTGSEEIKSLYNTVATLYCVHERIKVTNTKEALDKIEEEQAKSK-KKAQQAT
ADTRNSSQVSQNYPIVQNLQGQMVHQALSPRTLNAWVKVIEEKAFSPEVIPMFSALSEGA
TPQDLNTMLNTVGGHQAAMQMLKETINEEAAEWDRLHPVHAGPPAPGQMRDPRGSDIAGT
TSNLQEQIGWMTSNPPIPVGEIYKRWIILGLNKIVRMYSPVSILDIRQGPKEPFRDYVDR
FYKTLRAEQASQDVKNWMTETLLVQNANPDCKTILKALGPAATLEEMMTACQGVGGPGHK
ARVLAEAMSQVSNA-ATIMM-QRGNFKGPKKIIKCFNCGKEGHIAKNCRAPRKRGCWKCG
REGHQMKDCTE-RQANFLGKLWPSHKGRPGNFLQSRP--EPTAP------PAESFGFG-E
EIT-PS-QKQEQ----------KDKE-----LYPLASLKSLFGNDP*SQ*----
>GQ430895/D/KE/1998/clone_1031
MGARASVLSGGKLDEWEKIRLRPGGRKKYKLKHIVWASRELERFAINPSLLESSEGCKQI
IAQLQPAIQTGSEEIKSLYNTVATLYCVHERIKVTNTKEALDKIEEEQAKSK-KKAQQAT
ADTRNSSQVSQNYPIVQNLQGQMVHQALSPRTLNAWVKVIEEKAFSPEVIPMFSALSEGA
TPQDLNTMLNTVGGHQAAMQMLKETINEEAAEWDRLHPVHAGPPAPGQMRDPRGSDIAGT
TSNLQEQIGWMTSNPPIPVGEIYKRWIILGLNKIVRMYSPVSILDIRQGPKEPFRDYVDR
FYKTLRAEQASQDVKNWMTETLLVQNANPDCKTILKALGPAATLEEMMTACQGVGGPGHK
ARVLAEAMSQVSNA-ATIMM-QRGNFKGPKKIIKCFNCGKEGHIAKNCRAPRKRGCWKCG
REGHQMKDCTE-RQANFLGKLWPSHKGRPGNFLQSRP--EPTAP------PAESFGFG-E
EVT-PS-QKQEQ----------KDKE-----LYPLASLKSLFGNDP*SQ*----
>GQ430896/D/KE/1998/clone_1032
MGARASVLSGGKLDEWEKIRLRPGGRKKYKLKHIVWASRELERFAINPSLLESSEGCKQI
IAQLQPAIQTGSEEIKSLYNTVATLYCAHERIKVTNTKEALDKIEEEQAKSK-KKAQQAT
ADTRNSSQVSQNYPIVQNLQGQMVHQALSPRTL---------------------------
-----N-M-NTVGGHQAAMQMLKETINEEAAEWDRLHPVHAGPPAPGQMRDPRGSDIAGT
TSNLQEQIGWMTSNPPIPVGEIYKRWIILGLNKIVRMYSPVSILDIRQGPKEPFRDYVDR
FYKTLRAEQASQDVKNWMTETLLVQNANPDCKTILKALGPAATLEEMMTACQGVGGPGHK
ARVLAEAMSQVSNA-ATIMM-QRGNFKGPKKIIKCFNCGKEGHIAKNCRAPRKRGCWKCG
REGHQMKDCTE-RQANFLGKLWPSHKGRPGNFLQSRP--EPTAP------PAESFGFG-E
EIT-PS-QKQEQ----------KDKE-----LYPLASLKSLFGNDP*SQ*----
>GQ430897/D/KE/1998/clone_1033
MGARASVLSGGKLDEWEKIRLRPGGRKKYKLKHIVWASRELERFAINPSLLESSEGCKQI
IAQLQPAIQTGSEEIKSLYNTVATLYCVHERIKVTNTKEALDKIEEEQAKSK-KKAQQAT
ADTRNSSQVSQNYPIVQNLQGQMVHQALSPRTLNAWVKVIEEKAFSPEVIPMFSALSEGA
TPQDLNTMLNTVGGHQAAMQMLKETINEEAAEWDRLHPVHAGPPAPGQMGDPRGSDIAGT
TSNLQEQIGWMTSNPPIPVGEIYKRWIILGLNKIVRMYSPVSILDIRQGPKEPFRNYVDR
FYKTLRAEQASQDVKNWMTETLLVQNANPDCKTILKALGPAATLEEMMTACQGVGGPGHK
ARVLAEAMSQVSNA-ATIMM-QRGNFKGPKKIIKCFNCGKEGHIAKNCRAPRKRGCWKCG
REGHQMKDCTE-RQANFLGKLWPSHKGRPGNFLQSRP--EPTAP------PAESFGFG-E
EIT-PS-QKQEQ----------KDKE-----LYPLASLKSLFGNDP*SQ*----
>GQ430898/D/KE/1998/clone_1034
MGARASVLSGGKLDEWEKIRLRPGGRKKYKLKHIVWASRELERFAINPSLLESSEGCKQI
IAQLQPAIQTGSEEIKSLYNTVATLYCVHERIKVTNTKEALDKIEEEQAKSK-KKAQQAT
ADTRNSSQVSQNYPIVQNLQGQMVHQALSPRTLNAWVKVIEEKAFSPEVIPMFSALSEGA
TPQDLNTMLNTVGGHQAAMQMLKETINEEAAEWDRLHPVHAGPPAPGQMRDPRGSDIAGT
TSNLQEQIGWMTSNPPIPVGEIYKRWIILGLNKIVRMYSPVSILDIRQGPKEPFRDYVDR
FYKTLRAEQASQDVKNWMTETLLVQNANPDCKTILKALGPAATLEEMMTACQGVGGPGHK
ARVLAEAMSQVSNA-ATIMM-QRGNFKGPKKIIKCFNCGKEGHIAKNCRAPRKRGCWKCG
REGHQMKDCTE-RQANFLGKLWPSHKGRPGNFLQSRP--EPTAP------PAESFGFG-E
EIT-PS-QKQEQ----------KDKE-----LYPLASLKSLFGNDP*SQ*----
>GQ430899/D/KE/1998/clone_1035
MGARASVLSGGKLDEWEKIRLRPGGRKKYKLKHIVWASRELERFAINPSLLESSEGCKQI
IAQLQPAIQTGSEEIKSLYNTVATLYCVHERIKVTNTKEALDKIEEEQAKSK-KKAQQAT
ADTRNSSQVSQNYPIVQNLQGQMVHQALSPRTLNAWVKVIEEKAFSPEVIPMFSALSEGA
TPQDLNTMLNTVGGHQAAMQMLKETINEEAAEWDRLHPVHAGPPAPGQMRDPRGSDIAGT
TSNLQEQIGWMTSNPPIPVGEIYKRWIILGLNKIVRMYSPVSILDIRQGPKEPFRDYVDR
FYKTLRAEQASQDVKDWMTETLLVQNANPDCKTILKALGPAATLEEMMTACQGVGGPGHK
ARVLAEAMSQVSNA-ATIMM-QRGNFKGPKKIIKCFNCGKEGHIAKNCRAPRKRGCWKCG
REGHQMKDCTE-RQANFLGKLWPSHKGRPGNFLQSRP--EPTAP------PAESFGFG-E
EIT-PS-QKQEQ----------KDKE-----LYPLASLKSLFGNDP*SQ*----
>GQ430900/D/KE/1998/clone_1036
MGARASVLSGGKLDEWEKIRLRPGGKKKYKLKHIVWASRELERFALNPGLLETSEGCKQI
IGQLQPSIQTGSEEIKSLYNTVATLYCVHERIKVKDTKEALDKIEEEQNKSK-KKAQQAT
AGTKNSSQVSQNYPIVQNLQGQMVHQAISPRTLNAWVKVIEEKAFSPEVIPMFSALSEGA
TPQDLNTMLNTVGGHQAAMQMLKETINEEAAEWDRLHPVHAGPPAPGQMRDPRGSDIAGT
TSNLQEQIGWMTSNPPIPVGEIYKRWIILGLNKIVRMYSPVSILDIRQGPKEPFRDYVDR
FYKTLRAEQASQDVKNWMTETLLVQNANPDCKTILKALGPAATLEEMMTACQGVGGPGHK
ARVLAEAMSQVSNA-ATIMM-QRGNFKGPKKIIKCFNCGKEGHIAKNCRAPRKRGCWKCG
REGHQMKDCTE-RQANFLGKLWPSHKGRPGNFLQSRP--EPTAP------PAESFGFG-E
EIT-PS-QKQEQ----------KDKE-----LYPLASLKSLFGNDP*SQ*----
>GQ430901/D/KE/1998/clone_1037
MGARASVLSGGKLDEWEKIRLRPGGRKKYKLKHIVWASRELERFAINPSLLESSEGCKQI
IAQLQPAIQTGSEEIKSLYNTVATLYCVHERIKVTNTKEALDKIEEEQAKSK-KKAQQAT
ADTRNSSQVSQNYPIVQNLQGQMVHQALSPRTLNAWVKVIEEKAFSPEVIPMVSALSEXA
PP-DFNXM-NTVGGHQAAMQMLKETINEEAAEWDRLHPVHAGPPAPGQMRDPRGSDIAGT
TSNLQEQIGWMTSNPPIPVGEIYKRWIILGLNKIVRMYSPVSILDIRQGPKEPFRDHVDR
FYKTLRAEQASQDVKNWMTETLLVQNANPDCKTILKALGPAATLEEMMTACQGVGGPGHK
ARVLAEAMSQVSNA-ATIMM-QRGNFKGPKKIIKCFNCGKEGHIAKNCRAPRKRGCWKCG
REGHQMKDCTE-RQANFLGKLWPSHKGRPGNFLQSRP--EPTAP------PAESFGFG-E
EIT-PS-QKQEQ----------KDKE-----LYPLASLKSLFGNDP*SQ*----
>GQ430903/D/KE/1998/clone_1039
MGARASVLSGGKLDEWEKIRLRPGGRKKYKLKHIVWASRELERFAINPSLLESSEGCKQI
IAQLQPAIQTGSEEIKSLYNTVATPYCVHERIKVTNTKEALDKIEEEQAKSK-KKAQQAT
AGTRNSSQVSQNYPIVQNLQGQMVHQALSPRTLNAWVKVIEEKAFSPEVIPMFSALSEGA
TPQDLNTMLNTVGGHQAAMQMLKETINEEAAEWDRLHPVHAGPPAPGQMRDPRGSDIAGT
TSNLQEQIGWMTSNPPIPVGEIYKRWIILGLNKIVRMYSPVSILDIRQGPKEPFRDYVDR
FYKTLRAEQASQDVKNWMTETLLVQNANPDCKTILKALGPAATLEEMMTACQGVGGPGHK
ARVLAEAMSQVSNA-ATIMM-QRGNFKGPKKIIKCFNCGKEGHIAKNCRAPRKRGCWKCG
REGHQMKDCTE-RQANFLGKLWPSHKGRPGNFLQSRP--EPTAP------PAESFGFG-E
EIT-PS-QKQEQ----------KDKE-----LYPLASLKSLFGNDP*SQ*----
>GQ430904/D/KE/1998/clone_1040
MGARASVLSGGKLDEWEKIRLRPGGRKKYKLKHIVWASRELERFAINPSLLESSEGCKQI
IAQLQPAIQTGSEEIKSLYNTVATLYCVHERIKVTNTKEALDKIEEEQAKSK-KKAQQAT
ADTRNSSQVSQNYPIVQNLQGQMVHQALSPRTLNAWVKVIEEKAFSPEVIPMFSALSEGA
TPQDLNTMLNTVGGHQAAMQMLKETINEEAAEWDRLHPVHAGPPAPGQMRDPRGSDIAGT
TSNLQEQIGWMTSNPPIPVGEIYKRWIILGLNKIVRMYSPVSILDIRQGPKEPFRDYVDR
FYKTLRAEQASQDVKNWMTETLLVQNANPDCKTILKALGPAATLEEMMTACQGVGGPGHK
ARVLAEAMSQVSNA-ATIMM-QRGNFKGPKKIIKCFNCGKEGHIAKNCRAPRKRGCWKCG
REGHQMKDCTE-RQANFLGKLWPSHKGRPGNFLQSRP--EPTAP------PAESFGFG-E
EIT-PS-QKQEQ----------KDKE-----LYPLASLKSLFGNDP*SQ*----
>GQ430905/D/KE/1998/clone_1041
MGARASVLSGGKLDEWEKIRLRPGGRKKYKLKHIVWASRELERFAINPSLLESSEGCKQI
IAQLQPAIQTGSEEIKSLYNTVATLYCVHERIKVTNTKEALDKIEEEQAKSK-KKAQQAI
ADTRNSSQVSQNYPIVQNLQGQMVHQALSPRTLNAWVKVIEEKAFSPEVIPMFSALS-GA
TPQDLNTMLNTVGGHQAAMQMLKETINEEAAEWDRLHPVHAGPPAPGQMRDPRGSDIAGT
TSNLQEQIGWMTSNPPIPVGEIYKRWIILGLNKIVRMYSPVSILDIRQGPKEPFRDYVDR
FYKTLRAEQASQDVKNWMTETLLVQNANPDCKTILKALGPAATLEEMMTACQGVGGPGHK
ARVLAEAMSQVSNA-ATIMM-QRGNFKGPKKIIKCFNCGKEGHIAKNCRAPRKRGCWKCG
REGHQMKDCTE-RQANFLGKLWPSHKGRPGNFLQSRP--EPTAP------PAESFGFG-E
EIT-PS-QKQEQ----------KDKE-----LYPLASLKSLFGNDP*SQ*----
>GQ430906/D/KE/1998/clone_1042
MGARASVLSGGKLDEWEKIRLRPGGRKKYKLKHIVWASRELERFAINPSLLESSEGCKQI
IVQLQPAIQTGSEEIKSLYNTVATLYCVHERIKVTNTKEALDKIEEEQAKSK-KKAQQAT
ADTRNSSQVSQNYPIVQNLQGQMVHQALSPRTLNAWVKVIEEKAFSPEVIPMFSALSEGA
TPQDLNTMLNAVGGHQAAMQMLKETINEEAAEWDRLHPVHAGPPAPGQMRDPRGSDIAGT
TSNLQEQIGWMTSNPPIPVGEIYKRWIILGLNKIVRMYSPVSILDIRQGPKEPFRDYVDR
FYKTLRAEQASQDVKNWMTETLLVQNANPDCKTILKALGPAATLEEMMTACQGVGGPGHK
ARVLAEAMSQVSNA-ATIMT-QRGNFKGPKKIIKCFNCGKEGHIAKNCRAPRKRGCWKCG
REGHQMRDCTE-RQANFLGKLWPSHKGRPGNFLQSRP--EPTAP------PAESFGFG-E
EIT-PS-QKQEQ----------KDKE-----LYPLASLKSLFGNDP*SQ*----
>GQ430907/D/KE/1998/clone_1043
MGARASVLSGGKLDEWEKIRLRPGGREKYKLKHIVWASRELERFAINPSLLESSEGCKQI
IAQLQPAIQTGSEEIKSLYNTVATLYCVHERIKVTNTKEALDKIEEEQAKSK-KKAQQAT
ADTRNSSQVSQNYPIVQNLQGQMVHQALSPRTLNAWVKVIEEKAFSPEVIPMFSALSEGA
TPQDLNTMLNTVGGHQAAMQMLKETINEEAAEWDRLHPVHAGPPAPGQMRDPRGSDIAGT
TSNLQEQIGWMTSNPPIPVGEIYKRWIILGLNKIVRMYSPVSILDIRQGPKEPFRDYVDR
FYKTLRAEQASQDVKNWMTETLLVQNANPDCKTILKALGPAATLEEMMTACQGVGGPGHK
ARVLAEAMSQVSNA-ATIMM-QRGNFKGPKKIIKCFNCGKEGHIAKNCRAPRKRGCWKCG
REGHQMKDCTE-RQANFLGKLWPSHKGRPGNFLQSRP--EPTAP------PAESFGFG-E
EIT-PS-QKQEQ----------KDKE-----LYPLASLKSLFGNDP*SQ*----
>GQ430908/D/KE/1998/clone_1044
MGARASVLSGGKLDEWEKIRLRPGGRKKYKLKHIVWASRELERFAINPSLLESSEGCKQI
IAQLQPAIQTGSEEIKSLYNTVATLYCVHERIKVTNTKEALDKIEEEQAKSK-KKAQQAT
ADTRNSSQVSQNYPIVQNLQGQMVHQALSPRTLNAWVKVIEEKAFSPEVIPMFSALSEGA
TPQDLNTMLNTVGGHQAAMQMLKETINEEAAEWDRLHPVHAGPPAPGQMRDPRGSDIAGT
TSNLQEQIGWMTSNPPIPVGEIYKRWIILGLNKIVRMYSPVSILDIRQGPKEPFRDYVDR
FYKTLRAEQASQDVKNWMTETLLVQNANPDCKTILKALGPAATLEEMMTACQGVGGPGHK
ARVLAEAMSQVSNA-ATIMM-QRGNFKGPKKIIKCFNCGKEGHIAKNCRAPRKRGCWKCG
REGHQMKDCTE-RQANFLGKLWPSHKGRPGNFLQSRP--EPTAP------PAESFGFG-E
EIT-PS-QKQEQ----------KDKE-----LYPLASLKSLFGNDP*SQ*----
>GQ430909/D/KE/1998/clone_1045
MGARASVLSGGKLDEWEKIRLRPGGRKKYKLKHIVWASRELERFAINPSLLESSEGCKQI
IAQLQPAIQTGSEEIKSLYNTVATLYCVHERIKVTNTKEALDKIEEEQAKSK-KKAQQAT
ADTRNSSQVSQHFYIVP-LVVFFLHHVLLPSIMNAWVKVIEEKAFSPEVIPMFSALSEGA
TPQDLNTTLNTVGGHQAAMQMLKETINEEAAEWDRLHPVHAGPPAPGQMRDPRGSDIAGT
TSNLQEQIGWMTSNPPIPVGEIYKRWIILGLNKIVRMYSPVSILDIRQGPKEPFRDYVDR
FYKTLRAEQASQDVKNWMTETLLVQNANPDCKTILKALGPAATLEEMMTACQGVGGPGHK
ARVLAEAMSQVSNA-ATIMM-QRGNFKGPKKIIKCFNCGKEGHIAKNCRAPRKRGCWKCG
REGHQMKDCTE-RQANFLGKLWPSHKGRPGNFLQSRP--EPTAP------PAESFGFG-E
EIT-PS-QKQEQ----------KDKE-----LYPLASLKSLFGNDP*SQ*----
>GQ430910/D/KE/1998/clone_1046
MGARASVLSGGKLDEWEKIRLRPGGRKKYKLKHIVWASRELERFAINPSLLESSEGCKQI
IAQLQPAIQTGSEEIKSLYNTVATLYCVHERIKVTNTKEALDKIEEEQAKSK-KKAQQAT
ADTRNSSQVSQNYPIVQNLQGQMVHQALSPRTLNAWVKVIEEKAFSPEVIPMFSALSEGA
TPQDLNTTLNTVGGHQAAMQMLKETINEEAAEWDRLHPVHAGPPAPGQMRDPRGSDIAGT
TSNLQEQIGWMTSNPPIPVGEIYKRWIILGLNKIVRMYSPVSILDIRQGPKEPFRDYVDR
FYKTLRAEQASQDVKNWMTETLLVQNANPDCKTILKALGPAATLEEMMTACQGVGGPGHK
ARVLAEAMSQVSNA-ATIMM-QRGNFKGPKKIIKCFNCGKEGHIAKNCRAPRKRGCWKCG
REGHQMKDCTE-RQANFLGKLWPSHKGRPGNFLQSRP--EPTAP------PAESFGFG-E
EIT-PS-QKQEQ----------KDKE-----LYPLASLKSLFGNDP*SQ*----
>GQ430911/D/KE/1998/clone_1047
MGARASVLSGGKLDEWEKIRLRPGGRKKYKLKHIVWASRELERFAINPSLLESSEGCKQI
IAQLQPAIQTGSEEIKSLYNTVATLYCVHERIKVTNTKEALDKMEEEQAKSK-KKAQQAT
ADTRNSSQVSQNYPIVQNLQGQMVHQALSPRTLNAWVKVIEEKAFSPEVIPMFSALSEGA
TPQDLNTMLNTVGGHQAAMQMFKETINEEPAKWVRLLPLLVXPPAPGQMRDPRGSDIAGT
TSNLQEQIGWMTSNPPIPVGEIYKRWIILGLNKIVRMYSPVSILDIRQGPKEPFRDYVYR
FYKTLRAEQASQDVKNWMTETLLVQNANPYCKTILKALGPAATLEETMTACQGVGGPGHK
ARVLAEAMSQVSNA-ATIMM-QRGNFKGPKKIIKCFNCGKEGHIAKNCRAPRKRGCWKCG
REGHQMKDCTE-RQANFLGKLWPSHKGRPGNFLQSRP--EPTAP------PAESFGFG-E
EIT-PS-QKQEQ----------KDKE-----LYPLASLKSLFGNDP*SQ*----
>GQ430912/D/KE/1998/clone_1048
MGARASVLSGGKLDEWEKIRLRPGGRKKYKLKHIVWASRELERFAINPSLLESSEGCKQI
IAQLQPAIQTGSEEIKSLYNTVATLYCVHERIKVTNTKEALDKIEEEQAKSK-KKAQQAT
ADTRNSSQVSQNYPIVQNLQGQMVHQALSPRTLNAWVKVIEEKAFSPEVIPMFSALSEGA
TPQDLNTMLNTVGGHQAAMQMLKETINEEAAEWDRLHPVHAGPPAPGQMRDPRGSDIAGT
TSNLQEQIGWMTSNPPIPVGEIYKRWIILGLNKIVRMYSPVSILDIRQGPKEPFRDYVDR
FYKTLRAEQASQDVKNWMTETLLVQNANPDCKTILKALGPAATLEEMMTACQGVGGPGHK
ARVLAEAMSQVSNA-ATIMM-QRGNFKGPKKIIKCFNCGKEGHIAKNCRAPRKRGCWKCG
REGHQMKDCTE-RQANFLGKLWPSHKGRPGNFLQSRP--EPTAP------PAESFGFG-E
EIT-PS-QKQEQ----------KDKE-----LYPLASLKSLFGNDP*SQ*----
>GQ430913/D/KE/1998/clone_1049
MGARASVLSGGKLDEWEKIRLRPGGRKKYKLKHIVWASRELERFAINPSLLESSEGCKQI
IAQLQPAIQTGSEEIKSLYNTVATLYCVHERIKVTNTKEALDKIEEEQAKSK-KKAQQAT
ADTRNSSQVSQNYPIVQNLQGQMVHQALPPRTLNAWVKVIEEKAFSPEVIPMFSALSEGA
TPQDLNTMLNTVGGHQAAMQMLKETINEEAAEWDRLHPVHAGPPAPGQMRDPRGSDIAGT
TSNLQEQIGWMTSNPPIPVGEIYKRWIILGLNKIVRMYSPVSILDIRQGPKEPFRDYVDR
FYKTLRAEQASRDVKNWMTETLLVQNANPDCKTILKALGPAATLEEMMTACQGVGGPGHK
ARVLAEAMSQVSNA-ATIMM-QRGNFKGPKKIIKCFNCGKEGHIAKNCRAPRKRGCWKCG
REGHQMKDCTE-RQANFLGKLWPSHKGRPGNFLQSRP--EPTAP------PAESFGFG-E
EIT-PS-QKQEQ----------KDKE-----LYPLASLKSLFGNDP*SQ*----
>GQ430914/D/KE/1998/clone_1050
MGARASVLSGGKLDEWEKIRLRPGGRKKYKLKHIVWASRELERFAINPSLLESSEGCKQI
IAQLQPAIQTGSEEIKSLYNTVATLYCVHERIKVTNTKEALDKIEEEQAKSK-KKAQQAT
ADTRNSSQVSQNYPIVQNLQGQMVHQALSPRTLNAWVKVIEEKAFSPEVIPMFSALSEGA
TPQDLNTMLNTVGGHQAAMQMLKETINEEAAEWDRLHPVHAGPPAPGQMRDPRGSDIAGT
TSNLQEQIGWMTSNPPIPVGEIYKRWIILGLNKIVRMYSPVSILDIRQGPKEPFRDYVDR
FYKTLRAEQASQDVKNWMTETLLVQNANPDCKTILKALGPAATL*EMMTACQGVGGPGHK
ARVLAEAMSQVSNA-ATIMM-QRGNFKGPKKIIKCFNCGKEGHIAKNCRAPRKRGCWKCG
REGHQMKDCTE-RQANFLGKLWPSHKGRPGNFLQSRP--EPTAP------PAESFGFG-E
EIT-PS-QKQEQ----------KDKE-----LYPLASLKSLFGNDP*SQ*----
>GQ430915/D/KE/1998/clone_1051
MGARASVLSGGKLDEWEKIRLRPGGRKKYKLKHIVWASRELERFAINPSLLESSEGCKQI
IAQLQPAIQTGSEEIKSLYNTVATLYCVHERIKVTNTKEALDKIEEEQAKSK-KKAQQAT
ADTRNSSQVSQNYPIVQNLQGQMVHQALSPRTLNAWVKVIEEKAFSPEVIPVFSALSEGA
TPQDLNTMLNTVGGHQAAMQMLKETINEEAAEWDRLHPVHAGPPAPGQMRDPRGSDIAGT
TSNLQEQIGWMTSNPPIPVGEIYKRWIILGLNKIVRMYSPVSILDIRQGPKEPFRDYVDR
FYKTLRAEQASQDVKNWMTETLLVQNANPDCKTILKALGPAATLEEMMTACQGVGGPGHK
ARVLAEAMSQVSNA-ATIMM-QRGNFKGPKKIIKCFNCGKEGHIAKNCRAPRKRGCWKCG
REGHQMKDCTE-RQANFLGKLWPSHKGRPGNFLQSRP--EPTAP------PAESFGFG-E
EIT-PS-QKQEQ----------KDKE-----LYPLASLKSLFGNDP*SQ*----
>GQ430916/D/KE/1998/clone_1052
MGARASVLSGGKLDEWEKIRLRPGGRKKYKLKHIVWASRELERFAINPSLLESSEGCKQI
IAQLQPAIQTGSEEIKSLYNTVATLYCVHERIKVTNTKEALDKIEEEQAKSK-KKAQQAT
ADTRNSSQVSQNYPIVQNLQGQMVHQALSPRTLNAWVKVIEEKAFSPEVIPMFSALSEGA
TPQDLSTMLNTVGGHQAAMQMLKETINEEAAEWDRLHPVHAGPPAPGQMRDPRGSDIAGT
TSNLQEQIGWMTSNPPIPVGEIYKRWIILGLNKIVRMYSPVSILDIRQGPKEPFRDYVDR
FYKTLRAEQASQDVKNWMTETLLVQNANPDCKTILKALGPAATLEEMMTACQGVGGPGHK
ARVLAEAMSQVSNA-ATIMM-QRGNFKGPKKIIKCFNCGKEGHIAKNCRAPRKRGCWKCG
REGHQMKDCTE-RQANFLGKLWPSHKGRPGNFLQSRP--EPTAP------PAESFGFG-E
EIT-PS-QKQEQ----------KDKE-----LYPLASLKSLFGNDP*SQ*----
>GQ430917/D/KE/1998/clone_1053
MGARASVLSGGKLDEWEKIRLRPGGRKKYKLKHIVWASRELERFAINPSLLESSEGCKQI
IAQLQPAIQTGSEEIKSLYNTVATLYCVHERIKVTNTKEALDKIEEEQAKSK-KKAQQAT
ADTRNSSQVSQNYPIVQNLQGQMVHQALSPRTLNAWVKVIEEKAFSPEVIPMFSALSEGA
TPQKLKTM-NTVGGHQAAMQMLKETINEEAAEWDRLHPVHAGPPAPGQMRDPRGSDIAGT
TSNLQEQIGWMTSNPPIPVGEIYKRWIILGLNKIVRMYSPVSILDIRQGPKEPFRDYVDR
FYKTLRAEQASQDVKNWMTETLLVQNANPDCKTILKALGPAATLEEMMTACQGVGGPGHK
ARVLAEAMSQVSNA-ATIMM-QRGNFKGPKKIIKCFNCGKEGHIAKNCRAPRKRGCWKCG
REGHQMKDCTE-RQANFLGKLWPSHKGRPGNFLQSRP--EPTAP------PAESFGFG-E
EIT-PS-QKQEQ----------KDKE-----LYPLASLKSLFGNDP*SQ*----
>GQ430919/D/KE/1998/clone_1055
MGARASVLSGGKLDEWEKIRLRPGGRKKYKLKHIVWASRELERFAINPSLLESSEGCKQI
IAQLQPAIQTGSEEIKSLYNTVATLYCVHERIKVTNTEEALDKIEEEQAKSK-KKAQQAT
ADTRNSSQVSQNYPIVQNLQGQMVHQALSPRTLNAWVKVIEEKAFSPEVIPMFSALSEGA
TPQDLNTMLNTVGGHQAAMQMLKGTINEEAAEWDRLHPVHAGPPAPGQMRDPRGSDIAGT
TSNLQEQIGWMTSNPPIPVGEIYKRWIILGLNKIVRMYSPVSILDIRQGPKEPFRDYVDR
FYKTLRAEQASQDVKNWMTETLLVQNANPDCKTILKALGPAATLEEMMTACQGVGGPGHK
ARVLAEAMSQVSNA-ATIMM-QRGNFKGPKKIIKCFNCGKEGHIAKNCRAPRKRGCWKCG
REGHQMKDCTE-RQANFLGKLWPSHKGRPGNFLQSRP--EPTAP------PAESFGFG-E
EIT-PS-QKQEQ----------KDKE-----LYPLASLKSLFGNDP*SQ*----
>GQ430920/D/KE/1998/clone_1056
MGARASVLSGGKLDEWEKIRLRPGGRKKYKLKHIVWASRELERFAINPSLLESSEGCKQI
IAQLQPAIQTGSEEIKSLYNTVATLYCVHERIKVTNTKEALDKIEEEQAKSK-KKAQQAT
ADTRNSSQVSQNYPIVQNLQGQMVHQALSPRTLNAWVKVIEEKAFSPEVIPMFSALSEGA
TPQDLNTMLNTVGGHQAAMQMLKETINEEAAEWDRLHPVHAGPPAPGQMRDPRGSDIAGT
TSNLQEQIGWMTSNPPIPVGEIYKRWIILGLNKIVRMYSPVSILDIRQGPKEPFRDYVDR
FYKTLRAEQASQDVKNWMTETLLVQNANPDCKTILKALGPAATLEEMMTACQGVGGPGHK
ARVLAEAMSQVSNA-ATIMM-QRGNFKGPKKIIKCFNCGKEGHIAKNCRAPRKRGCWKCG
REGHQMKDCTE-RQANFLGKLWPSHKGRPGNFLQSRP--EPTAP------PAESFGFG-E
EIT-PS-QKQER----------KDKE-----LYPLASLKSLFGNDP*SQ*----
>GQ430921/D/KE/1998/clone_1057
MGARASVLSGGKLDEWEKIRLRPGGRKKYKLKHIVWASRELERFAINPSLLESSEGCKQI
IAQLQPAIQTGSEEIKSLYNTVATLYCVHERIKVTNTKEALDKIEEEQAKSK-KKAQQAT
ADTRNSSQVSQNYPIVQNLQGQMVHQALSPRTLNAWVKVIEEKAFSPEVIPMFSALSEGA
TPQDLNTMLNTVGGHQAAMQMLKETINEEAAEWDRLHPVHAGPPAPGQMRDPRGSDIAGT
TSNLQEQIGWMTSNPPIPVGEIYKRWIILGLNKIVRMYSPVSILDIRQGPKEPFRDYVDR
FYKTLRAEQASQDVKNWMTETLLVQNANPDCKTILKALGPAATLEEMMTACQGVGGPGHK
ARVLAEAMSQVSNA-ATIMM-QRGNFKGPKKIIKCFNCGKEGHIAKNCRAPRKRGCWKCG
REGHQMKDCTE-RQANFLGKLWPSHKGRPGNFLQSRP--EPTAP------PAESFGFG-E
EIT-PS-QKQEQ----------KDKE-----LYPLASLKSLFGNDP*SQ*----
>GQ430922/D/KE/1998/clone_1058
MGARASVLSGGKLDEWEKIRLRPGGRKKYKLKHIVWASRELERFAINPSLLESSEGCKQI
IAQLQPAIQTGSEEIKSLYNTVATLYCVHERIKVTNTKEALDKIEEEQAKSK-KKAQQAT
ADTRNSSQVSQNYPIVQNLQGQMVHQALSPRTLNAWVKVIEEKAFSPEVIPMFSALSEGA
TPQDLNTMLNTVGGHQAAMQMLKETINEEAAEWDRLHPVHAGPPAPGQMRDPRGSDIAGT
TSNLQEQIGWMTSNPPIPVGEIYKRWIILGLNKIVRMYSPVSILDIRQGPKEPFRDYVDR
FYKTLRAEQASQDVKNWMTETLLVQNANPDCKTILKALGPAATLEEMMTACQGVGGPGHK
ARVLAEAMSQVSNA-ATIMM-QRGNFKGPKKIIKCFNCGKEGHIAKNCRAPRKRGCWKCG
REGHQMKDCTE-RQANFLGKLWPSHKGRPGNFLQSRP--EPTAP------PAESFGFG-E
EIT-PS-QKQEQ----------KDKE-----LYPLASLKSLFGNDP*SQ*----
>GQ430923/D/KE/1998/clone_1059
MGARASVLSGGKLDEWEKIRLRPGGRKKYKLKHIVWASRELERFAINPSLLESSEGCKQI
IAQLQPAIQTGSEEIKSLYNTVATLYCVHERIKVTNTKEALDKIEEEQAKSK-KKAQQAT
ADTRNSSQVSQNYPIVQNLQGQMVHQALSPRTLNAWVKVIEEKAFSPEVIPMFSALSEGA
TPQDLNTMLNTVGGHQAAMQMLKETINEEAAEWDRLHPVHAGPPAPGQMRDPRGSDIAGT
TSNLQEQIGWMTSNPPIPVGEIYKRWIILGLNKIVRMYSPVSILDIRQGPKEPFRNYVDR
FYKTLRAEQASQDVKNWMTETLLVQNANPDCKTILKALGPAATLEEMMTACQGVGGPGHK
ARVLAEAMSQVSNA-ATIMM-QRGNFKGPKKIIKCFNCGKEGHIAKNCRAPRKRGCWKCG
REGHQMKDCTE-RQANFLGKLWPSHKGRPGNFLQSRP--EPTAP------PAESFGFG-E
EIT-PS-QKQEQ----------KDKE-----LYPLASLKSLFGNDP*SQ*----
>GQ430924/D/KE/1998/clone_1060
MGARASVLSGGKLDEWEKIRLRPGGRKKYKLKHIVWASRELERFAINPSLLESSEGCKQI
IAQLQPAIQTGSEEIKSLYNTVATLYCVHERIKVTNTKEALDKIEEEQAKSK-KKAQQAT
ADTRNSSQVSQNYPIVQNLQGQMVHQALSPRTLNAWVKVIEEKAFSPEVIPMFSALSEGA
TPQDLNTMLNTVGGHQAAMQMLKETINEEAAEWDRLHPVHAGPPAPGQMRDPRGSDIAGT
TSNLQEQIGWMTSNPPIPVGEIYKRWIILGLNKIVRMYSPVSILDIRQGPKEPFRDYVDR
FYKTLRAEQASQDVKNWMTETLLVQNANPDCKTILKALGPAATLEEMMTACQGVGGPGHK
ARVLAEAMSQVSNA-ATIMM-QRGNFKGPKKIIKCFNCGKEGHIAKNCRAPRKRGCWKCG
REGHQMKDCTE-RQANFLGKLRPSHKGRPGNFLQSRP--EPTAP------PAESFGFG-E
EIT-PS-QKQEQ----------KDKE-----LYPLASLKSLFGNDP*SQ*----
>GQ430957/D/KE/1989/clone_1093
MGARASVLSGGQLDEWEKIRLRPGGNKKYKLKHIVWASRELERFALNPGLLETSEGCKQI
MGQLQPAIQTGSEGIKSLYNTVATLYCVHEKIKVTDTKEALDKIEEEQTKSK-KKAQQAT
ADTRNSSQVSQNYPIVQNLQGQMVHQAISPRTLNA*VKVIEEKAFSPEVIPMFSALSEGA
TPQDLNTMLNTVGGHQAAMQMLKETINEEAAEWDRLHPVHAGPIAPGQMREPRGSDIAGT
TSSLQEQIGWMTNNPPIPVGEIYKRWIILGLNKIVRMYSPVSILDIRQGPKEPFRDYVDR
FYKTLRAEQASQDVKNWMTETLLVQNANPDCKTILKALGPAATLEEMMTACQGVGGPSHK
ARVLAEAMSQATSG-AAILM-QRGNFKGPRKIIKCFNCGKEGHIAKNCRAPRKKGCWKCG
REGHQMKDCTE-RQANFLGKIWPSNKGRPGNFLQSRP--EPSAP------PAESFGFG-E
EMT-PS-QKQEQ----------KDKE-----LCPLASLKSLFGNDPSSQ*----
>GQ430959/D/KE/1989/clone_1095
MGARASVLSGGKLDEWERIQLRPGGNKKYKLKHIVWASRELERFALNPGLLETSEGCKQI
MAQLQPAIQTGSEGIKSLYNTVATLYCVHEKIKVKDTQEALDKIEEEQTKSK-KKAQQAT
ADTRNSSQVSQNYPIVQNLQGQMVHQAISPRTLNAWVKVIEEKAFSPEVIPMFSALSEGA
TPQDLNTMLNTVGGHQAAMQMLKETINEEAAEWDRLHPVHAGPIAPGQMREPRGSDIAGT
TSSLQEQIGWMTNNPPIPVGEIYKRWIILGLNKIVRMYSPVSILDIRQGPKEPFRDYVDR
FYKTLKAEQASQDVKNWMTETLLVQNANPDCKTILKALGPAATLEEMMTACQGVGGPSHK
ARVLAEAMSQATSG-AAILM-QRGNFKGPRKIIKCFNCGKEGHIAKNCRAPRKKGRWKCG
REGHQMKDCTE-RQANFLGKIWPSNKGRPGNFLQSRP--EPTAP------PAESFGFG-E
EIT-LS-QKQEQ----------KDKE-----LCPLASLKSLFGNDPSSQ*----
>GQ430960/D/KE/1989/clone_1096
MGARASVLSGGQLDEWEKIRLRPGGKKKYKLKHIVWASRELERFALNPGLLETSEGCKQI
MAQLQPAIQTGSEGIKSLYNTVATLYCVHEKIKVADTKEALDKIEEEQTKSK-KKAQQAT
ADTRNSSQVSQNYPIVQNLQGQMVHQAISPRTLNAWVKVIEEKAFSPEVIPMFSALSEGA
TPQDLNTMLNTVGGHQAAMQMLKETINEEAAE*DRLHPVHAGPIAPGQMREPRGSDIAGT
TSSLQEQIGWMTNNPPIPVGEIYKRWIILGLNKIVRMYSPVSILDIRQGPKEPFRDYVDR
FYKTLRAEQASQDVKNWMTETLLVQNANPDCKTILKALGPAATLEEMMTACQGVGGPSHK
ARVLAEAMSQATSG-AAILM-QRGNFKGPRKIIKCFNCGKEGHIAKNCRAPRKKGCWKCG
REGHQMKDCTE-RQANFLGKIWSSHKGRPGNFLQSRP--EPAAP------PAESFGFG-E
GIT-PS-QKQEQ----------KDKE-----LCPLASLKSLFGNDPSSQ*----
>GQ430961/D/KE/1989/clone_1097
MGARASVLSGGQLDEWEKIRLRPGGNKKYKLKHIVWASRELERFALNPGLLETSEGCKQI
MAQLQPAIQTGSEGIKSLYNTVATLYCVHEKIKVRDTQEALDKIEEEQAKSK-KKAQQAT
ADTRNSSQASQNYPIVQNLQGQMVHQAISPRTLNAWVKVIEEKAFSPEVIPMFSALSEGA
TPQDLNTMLNTVGGHQAAMQMLKETINEEAAEWDRLHPVHAGPIAPGQMREPRGSDIAGT
TSSLQEQIGWMTNNPPIPVGEIYKRWIILGLNKIVRMYSPVSILDIRQGPKEPFRDYVDR
FYKTLRAEQASQDVKNWMTKTLLVQNANPDCKTILKALGPAATLEEMMTACQGVGGPSHK
ARVLAEAMSQATSG-AAILM-QRGNFKGPRKIVKCFNCGKEGHIAKNCRAPRKKGCWKCG
REGHQMKDCTE-RQANFLGKIWPSNKGRPGNFLQSRP--EPTAP------PAESFGFG-E
EIT-PS-QKQEQ----------KDKE-----LCPLASLKSLFGNDPSSQ*----
>GQ430962/D/KE/1989/clone_1098
MGARASVLSGGQLDEWEKIRLRPGGNKKYKLKHIVWASRELERFALNPGLLETSEGCKQL
MAQLQPAIQTGSEGIKSLYNTVATLYCVHEKIKVADTKEALDKVEGEQAKSK-KKAQQAT
ADTRNSSQVSQNYPIVQNLQGQMVHQAISPRTLNAWVKVIEEKAFSPEVIPMFSALSEGA
TPQDLNTMLNTVGGHQAAMQMLKETINEEAAEWDRLHPVHAGPIAPGQMREPRGSDIAGT
TSSLQEQIGWMTNNPPIPVGEIYKRWIILGLNKIVRMYSPVSILDIRQGPKEPFRDYVDR
FYKTLRAEQASQDVKNWMTETLLVQNANPDCKTILKALGPAATLEEMMTACQGVGGPSHK
ARVLAEAMSQATSG-AAILM-QRGNFKGPRKIIKCFNCGKEGHIAKNCRAPRKKGCWKCG
REGHQMKDCTE-RQANFLGKIWSSHKGRPGNFLQSRP--GPTAP------PAESFGFG-E
GIT-PS-QKQEQ----------KDKE-----LCPLASLKSLFGNDPSSQ*----
>GQ430963/D/KE/1989/clone_1099
MGARASVLSGGQLDEWEKIRLRPGGNKKYKLKHIVWASRELERFALNPGLLETSEGCKQL
MAQLQPAIQTGSEGIKSLYNTVATLYCVHEKIKVADTKEALDKVEGEQAKSK-KKAQQAT
ADTRNSSQVSQNYPIVQNLQGQMVHQAISPRTLNAWVKVIEEKAFSPEVIPMFSALSEGA
TPQDLNTMLNTVGGHQAAMQMLKETINEEAAEWDRLHPVHAGPIAPGQMREPRGSDIAGT
TSSLQEQIGWMTNNPPIPVGEIYKRWIILGLNKIVRMYSPVSILDIRQGPKEPFRDYVDR
FYKTLRAEQASQDVKNWMTETLLVQNANPDCKTILKALGPAATLEEMMTACQGVGGPSHK
ARVLAEAMSQATSG-AAILM-QRGNFKGPRKIIKCFNCGKEGHIAKNCRAPRKKGCWKCG
REGHQMKDCTE-RQANFLGKIWPSYKGRPGNFLQSRP--EPTAP------PAESFGFG-E
EIT-PS-QRQEQ----------KDKE-----LCPLASLKSLFGNDPSSQ*----
>GQ430965/D/KE/1989/clone_1101
MGARASVLSGGKLDEWEKIQLRPGGNKKYKLKHIVWASRELERFALNPGLLETSEGCKQI
MAQLQPAIQTGSEGIKSLYNTVATLYCVHEKIKVRDTQEALDKIEEEQAKSK-KKAQQAT
ADTRNSSQASQNYPIVQNLQGQMVHQAISPRTLNAWVKVIEEKAFSPEVIPMFSALSEGA
TPQDLNTMLNTVGGHQAAMQMLKETINEEAAEWDRLHPVHAGPIAPGQMREPRGSDIAGT
TSSLQEQIGWMTNNPPIPVGEIYKRWIILGLNKIVRMYSPVSILDIRQGPKEPFRDYVDR
FYKTLRAEQASQDVKNWMTETLLVQNANPDCKTILKALGPAATLEEMMTACQGVGGPSHK
ARVLAEAMSQATSG-AAILM-QRGNFKGPRKIIKCFNCGKEGHIAKNCRAPRKKGCWKCG
REGHQMKDCTE-RQANFLGKIWPSNKGRPGNFLQSRP--EPTAP------PAESFGFG-E
EMT-SS-QKQEQ----------KDKE-----LCPLASLKSLFGNDPSSQ*----
>GQ430966/D/KE/1989/clone_1102
MGARASVLSGGKLDEWEKIQLRPGGSKKYKLKHIVWASRELERFALNPGLLETSEGCKQI
MAQLQPAIQTGSEGIKSLYNTVATLYCVHEKIKVKDTQEALDRIEEEQTKSK-KKAQQAT
ADTRNSSQVSQNYPIVQNLQGQMVHQAISPRTLNAWVKVIEEKAFSPEVIPMFSALSEGA
TPQDLNTMLNTVGGHQAAMQMLKETINEEAAEWDRLHPVHAGPIAPGQMREPRGSDIAGT
TSSLQEQIGWMTNNPPIPVGEIYKRWVILGLNKIVRMYSPVSILDIRQGPKEPFRDYVDR
FYKTLRAEQASQDVKNWMTETLLVQNANPDCKTILKALGPAATLEEMMTACQGVGGPSHK
ARVLAEAMSQATSG-AAILM-QRGNFKGPRKIVKCFNCGKEGHIAKNCRAPRKKGCWKCG
REGHQMKDCTE-RQANFLGKIWSSHKGRPGNFLQSRP--EPTAP------PAESFGFG-E
EIT-PS-QKQEQ----------KDKE-----LCPLASLKSLFGNDPSSQ*----
>GQ430967/D/KE/1989/clone_1103
MGARASVLSGGKLDEWEKIQLRPGGNKKYKLKHIVWASRELERFALNPGLLETSEGCKQI
MAQLQPAIKTGPEGIKSLYNTVATLYCVHEKIKVKDTQEALDKIEEEQTKSK-KKAQQAT
ADTRNSSQVSQNYPIVQNLQGQMVHQAISPRTLNAWVKVIEEKAFSPEVIPMFSALSEGA
TPQDLNTMLNTVGGHQAAMQMLKETINEEAAEWDRLHPVHAGPIAPGQMREPRGSDIAGT
TSSLQEQIGWMTNNPPIPVGEIYKRWIILGLNKIVRMYSPVSILDIRQGPKEPFRDYVDR
FYKTLRAEQASQDVKNWMTETLLVQNANPDCKTILKALGPAATLEEMMTACQGVGGPSHK
ARVLAEAMSQATSG-AAILM-QRGNFKGPRKIIKCFNCGKEGHIAKNCRAPRKKGCWKCG
REGHQMKDCTE-RQANFLGKIWPSYKGRPGNFLQSRP--EPTAP------PAESFGFG-E
EIT-PS-QRQEQ----------EDKE-----LCPLASLKSLFGNDPSSQ*----
>GQ430968/D/KE/1989/clone_1104
MGARASVLSGGKLDEWEKIQLRPGGNEKYKLKHIVWASRELERFALNPGLLETSEGCKQI
MAQLQPAIKTGSEGIKSLYNTVATLYCVHEKIKVKDTQEALDKIEEEQTKSK-KKAQQAT
ADTRSSSQVSQNYPIVQNLQGQMVHQAISPRTLNAWVKVIEEKAFSPEVIPMFSALSEGA
TPQDLNTMLNTVGGHQAAMQMLKETINEEAAEWDRLHPVHAGPIAPGQMREPRGSDIAGT
TSSLQEQIGWMTNNPPIPVGEIYKRWIILGLNKIVRMYSPVSILDIRQGPKEPFRDYVDR
FYKTLRAEQASQDVKNWMTETLLVQNANPDCKTILKALGPAATLEEMMTACQGVGGPSHK
ARVLAEAMSQATSG-AAILM-QRGNFKGPRKIIKCFNCGKEGHIAKNCRAPRKKGCWKCG
REGHQMKDCTE-RQANF-GKIWPSNRGRPGNFLQSRP--EPTAP------PAESFGFG-E
EIT-LS-QKQEQ----------KDKE-----LCPLTSLKSLFGNDPSSQ*----
>GQ430969/D/KE/1989/clone_1105
MGARASVLSGGQLDEWEKIRLRPGGNKKYKLKHIVWASRELERFALNPGLLETSEGCKQI
MAQLQPAIQTGSEGIKSLYNTVATLYCVHEKIKVADTKEALDKIEEEQTKSK-KKAQQAT
ADTRNSSQVSQNYPIVQNLQGQMVHQAISPRTLNAWVKVVEEKAFSPEVIPMFSALSEGA
TPQDLNTMLNTVGGHQAAMQMLKETINEEAAEWDRLHPVHAGPIAPGQMREPRGSDIAGT
TSSLQEQIGWMTNNPPIPVGEIYKRWIILGLNKIVRMYSPVSILDIRQGPKEPFRDYVDR
FYKTLRAEQASQDVKNWMTETLLVQNANPDCKTILKALGPAATLEEMMTACQGVGGPSHK
ARVLAEAMSQATSG-AAILM-QRGNFKGPRKIIKCFNCGKEGHIAKNCRAPRKKGCWKCG
REGHQMKDCTE-RQANFLGKIWPSNRGRPGNFLQSRP--EPTAP------PAESFGFG-E
EIT-LS-QKQEQ----------KDKE-----LCPLTSLKSLFGNDPSS*-----
>GQ430970/D/KE/1989/clone_1106
MGARASVLSGGKLDEWERIQLRPGGNKKYKLKHIVWASRELERFALNPGLLETSEGCKQI
MAQLQPAIQTGSEGIKSLYNTVATLYCVHEKIKVKDTQEALDKIEEEQTKSK-KKAQQAT
ADTRNSSQVSQNYPIVQNLQGQMVHQAISPRTLNAWVKVIEEKAFSPEVIPMFSALSEGA
TPQDLNTMLNTVGGHQAAMQMLKETINEEAAEWDRLHPVHAGPIAPGQMREPRGSDIAGT
TSSLQEQIGWMTNNPPIPVGEIYKRWIILGLNKIVRMYSPVSILDIRQGPKEPFRDYVDR
FYKTLRAEQASQDVKNWMTETLLVQNANPDCKTILKALGPAATLEEMMTACQGVGGPSHK
ARVLAEAMSQATSG-AAILM-QRGNFKGPRKIIKCFNCGKEGHIAKNCRAPRKKGCWKCG
REGHQMKDCTE-RQANFLGKIRPSNRGRPGNFLQSRP--EPTAP------PAESFGFG-E
EIT-LS-QKQEQ----------KDKE-----LCPLTSLKSLFGNDPSSQ*----
>GQ430971/D/KE/1989/clone_1107
MGARASVLSGGQLDEW-KIRLRPGGNKKYKLKHIVWASRELERFALNPGLLETSEGCKQI
MAQLQPAIQTGSEGIKSLYNTVATLYCVHEKIKVADTKEALDKIEEEQTKSK-KKAQQAT
ADTRNSSQVSQNYPIVQNLQGQMVHQAISPRTLNAWVKVIEEKAFSPEVIPMFSALSEGA
TPQDLNTMLNTVGGHQAAMQMLKETINEEAAEWDRLHPVHAGPIAPGQMREPRGSDIAGT
TSSLQEQIGWMTNNPPIPVGEIYKRWIILGLNKIVRMYSPVSILDIRQGPKEPFRDYVDR
FYKTLRAEQASQDVKNWMTETLLVQNANPDCKTILKALGPAATLEEMMTACQGVGGPSHK
ARVLAEAMSQATSG-AAILM-QRGNFKGPRKIIKCFNCGKEGHIAKNCRAPRKKGCWKCG
REGHQMKDCTE-RQANFLGKIWPSNKGRPGNFLQSRP--EPTAP------PAESFGFG-E
EMT-SS-QKQEQ----------KDKE-----LCPLASLKSLFGNDPSSQ*----
>GQ430972/D/KE/1989/clone_1108
MGARASVLSGGQLDEWEKIRLRPGGKKKYKLKHIVWASRELERFALNPGLLETSEGCKQI
MAQLQPAIKTGSEGIKSLYNTVATLYCVHEKIKVKDTQEALDRIEEEQAKSK-KKAQQAT
ADTRNSSQVSQNYPIVQNLQGQMVHQAISPRTLNAWVKVIEEKAFSPEVIPMFSALSEGA
TPQDLNTMLNTVGGHQAAMQMLKETINEEAAEWDRLHPVHAGPIAPGQMREPRGSDIAGT
TSSLQEQIGWMTNNPPIPVGEIYKRWIILGLNKIVRMYSPVSILDIRQGPKEPFRDYVDR
FYKTLRAEQASQDVKNWMTETLLVQNANPDCKTILKALGPAATLEEMMTACQGVGGPSHK
ARVLAEAMSQATSG-AAILM-QRGNFKGPRKIIKCFNCGKEGHIAKNCRAPRKKGCWKCG
REGHQMKDCTE-RQANFLGKIWPSNRGRPGNFLQSRP--EPTAP------PAESFGFG-E
EIT-LS-QKQEQ----------KDKE-----LCPLTSLKSLFGNDPSSQ*----
>GQ430973/D/KE/1989/clone_1109
MGARASVLSGGKLDEWEKIQLRPGGSKKYKLKHIVWASRELERFALNPGLLETSEGCKQI
MAQLQPAIQTGSEGIKSLYNTVATLYCVHEKIKVKDTQEALDRIEEEQTKSK-KKAQQAT
ADTRNSSQVSQNYPIVQNLQGQMVHQAISPRTLNAWVKVIEEKAFSPEVIPMFSALSEGA
TPQDLNTMLNTVGGHQAAMQMLKETINEEAAEWDRLHPVHAGPIAPGQMREPRGSDIAGT
TSSLQEQIGWMTNNPPIPVGEIYKRWVILGLNKIVRMYSPVSILDIRQGPKEPFRDYVDR
FYKTLRAEQASQDVKNWMTETLLVQNANPDCKTILKALGPAATLEEMMTACQGVGGPSHK
ARVLAEAMSQATSG-AAILM-QRGNFKGPRKIVKCFNCGKEGHIAKNCRAPRKKGCWKCG
REGHQMKDCTE-RQANFLGKIWSSHKGRPGNFLQSRP--EPTAP------PAESFGFG-E
EIT-PS-QKQEQ----------KDKE-----LCPLASLKSLFGNDPSSQ*----
>GQ430974/D/KE/1989/clone_1110
MGARASVLSGGQLDEWEKIRLRPGGNKKYKLKHIVWASRELERFALNPGLLETSEGCKQI
MGQLQPAIQTGSEGIKSLYNTVATLYCVHEKIKVTDTKEALDKIEEEQTKSK-KKAQQAS
ADTRNSSQVSQNYPIVQNLQGQMVHQAISPRTLNAWVKVIEEKAFSPEVIPMFSALSEGA
TPQDLNTMLNTVGGHQAAMQMLKETINEEAAEWDRLHPVHAGPIAPGQMREPRGSDIAGT
TSSLQEQIGWMTNNPPIPVGEIYKRWIILGLNKIVRMYSPVSILDIRQGPKEPFRDYVDR
FYKTLRAEQASQDVKNWMTETLLVQNANPDCKTILKALGPAATLEEMMTACQGVGGPSHK
ARVLAEAMSQATSG-AAILM-QRGNFKGPRKIVKCFNCGKEGHIAKNCRAPRKKGCWKCG
REGHQMKDCTE-RQANFLGKIWSSHKGRPGNFLQSRP--EPTAP------PAESFGFG-E
EII-PS-QKQEQ----------KDKE-----LCPLASLKSLFGNDPSSQ*----
>GQ430975/D/KE/1989/clone_1111
MGARASVLSGGKLDEWEKIQLRPGGSKKYKLKHIVWASRELERFALNPGLLETSEGCKQI
MAQLQPAIQTGSEGIKSLYNTVATLYCVHEKIKVRDTQEALDKIEEEQAKSK-KKAQQAT
ADTRNSSQASQNYPIVQNLQGQMVHQAISPRTLNAWVKVIEEKAFSPEVIPMFSALSEGA
TPQDLNTMLNTVGGHQAAMQMLKETINEEAAEWDRLHPVHAGPIAPGQMREPRGSDIAGT
TSSLQEQIGWMTNNPPIPVGEIYKRWIILGLNKIVRMYSPVSILDIRQGPKEPFRDYVDR
FYKTLRAEQASQDVKNWMTETLLVQNANPDCKTILKALGPAATLEEMMTACQGVGGPSHK
ARVLAEAMSQATSG-AAILM-QRGNFKGPRKIIKCFNCGKEGHIAKNCRAPRKKGCWKCG
REGHQMKDCTE-RQANFLGKIWPSNKGRPGNFLQSRP--EPTAP------PAESFGFG-E
EMT-PS-QKQEQ----------KDKE-----LCPLASLKSLFGNDPSSQ*----
>GQ430976/D/KE/1989/clone_1112
MGARASVLSGGQLDEWEKIRLRPGGNKKYKLKHIVWASRELERFALNPGLLETSEGCKQI
MAQLQPAIQTGSEGIKSLYNTVATLYCVHEKIKVADTKEALDKIEEEQTKSK-KKAQQAT
ADTRNSSQVSQNYPIVQNLQGQMVHQAISPRTLNAWVKVIEEKAFSPEVIPMFSALSEGA
TPQDLNTMLNTVGGHQAAMQMLKETINEEAAEWDRLHPVHAGPIAPGQMREPRGSDIAGT
TSSLQEQIGWMTNNPPIPVGEIYKKWIILGLNKIVRMYSPVSILDIRQGPKEPFRDYVDR
FYKTLRAEQASQDVKNWMTETLLVQNANPDCKTILKALGPAATLEEMMTACQGVGGPSHK
ARVLAEAMSQATSG-AAILM-QRGNFKGPRKIIKCFNCGKEGHIAKNCRAPRKKGCWKCG
REGHQMKDCTE-RQANFLGKIWSSHKGRPGNFLQSRP--EPTAP------PAESFGFG-E
EIT-PS-QKQEQ----------KDKE-----LCPLASLKSLFGNDPSSQ*----
>GQ430977/D/KE/1989/clone_1113
MGARASVLSGGQLDEWEKIRLRPGGNKKYKLKHIVWASRELERFALNPGLLETSEGCKQI
MGQLQPAIQTGSEGIKSLYNTVATLYCVHEKIKVTDTKEALDKIEEEQTKSK-KKAQQAS
ADTRNSSQVSQNYPIVQNLQGQMVHQAISPRTLNAWVKVIEEKAFSPEVIPMFSALSEGA
TPQDLNTMLNTVGGHQAAMQMLKETINEEAAEWDRLHPVHAGPIAPGQMREPRGSDIAGT
TSSLQEQIGWMTNNPPIPVGEIYKRWIILGLNKIVRMYSPVSILDIRQGPKEPFRDYVDR
FYKTLRAEQASQDVKNWMTETLLVQNANPDCKTILKALGPAATLEEMMTACQGVGGPSHK
ARVLAEAMSQATSG-AAILM-QRGNFKGPRKIIKCFNCGKEGHIAKNCRAPRKKGCWKCG
REGHQMKDCTE-RQANFLGKIWPSYKGRPGNFLQSRP--EPTAP------PAESFGFG-E
EIT-PS-QRQEQ----------KDKE-----LCPLASLKSLFGNDPSSQ*----
>GQ430978/D/KE/1989/clone_1114
MGARASVLSGGKLDEWEKIQLRPGGSKKYKLKHIVWASRELERFALNPGLLETSEGCKQI
MAQLQPAIQTGSEGIKSLYNTVATLYCVHEKIKVKDTQEALDRIEEEQTKSK-KKAQQAT
ADTRNSSQVSQNYPIVQNLQGQMVHQAISPRTLNAWVKVIEEKAFSPEVIPMFSALSEGA
TPQDLNTMLNTVGGHQAAMQMLKETINEEAAEWDRLHPVHAGPIAPGQMREPRGSDIAGT
TSSLQEQIGWMTNNPPIPVGEIYKRWVILGLNKIVRMYSPVSILDIRQGPKEPFRDYVDR
FYKTLRAEQASQDVKNWMTETLLVQNANPDCKTILKALGPAATLEEMMTACQGVGGPSHK
ARVLAEAMSQATSG-AAILM-QRGNFKGPRKIVKCFNCGKEGHIAKNCRAPRKKGCWKCG
REGHQMKDCTE-RQANFLGKIWSSHKGRPGNFLQSRP--EPTAP------PAESFGFG-E
EIT-PS-QKQEQ----------KDKE-----LCPLASLKSLFGNDPSSQ*----
>GQ430979/D/KE/1989/clone_1115
MGARASVLSGGKLDEWEKIQLRPGGSKKYKLKHIVWASRELERFALNPGLLETSEGCKQI
MAQLQPAIQTGSEGIKSLYNTVATLYCVHEKIKVKDTQEALDKIEEEQTKSK-KKAQQAT
ADTRNSSQVSQNYPIVQNLQGQMVHQAIPPRTLNAWVKVIEEKAFSPEVIPMFSALSEGA
TPQDLNTMLNTVGGHQAAMQMLKETINEEAAEWDRLHPVHAGPIAPGQMREPRGSDIAGT
TSSLQEQTGWMTNNPPIPVGEIYKRWIILGLNKIVRMYSPVSILDIRQGPKEPFRDYVDR
FYKTLRAEQASQDVKNWMTETLLVQNANPDCKTILKALGPAATLEEMMTACQGVGGPSHK
ARVLAEAMSQATSG-AAILM-QRGNFKGPRKIVKCFNCGKEGHIAKNCRAPRKKGCWKCG
REGHQMKDCTE-RQANFLGKIWPSNKGRPGNFLQSRP--EPTAP------PAESFGFG-E
EIT-LS-QKQEQ----------KDKE-----LCPLASLKSLFGNDPSSQ*----
>GQ430980/D/KE/1989/clone_1116
MGARASVLSGGKLDEWEKIQLRPGGNKKYKLKHIVWASRELERFALNPGLLETSEGCKQV
MAQLQPAIKTGSEGIKSLYNTVATLYCVHEKIKVKDTQEALDKIEEEQTKSK-KKAQQAT
ADTRNSSQVSQNYPIVQNLQGQMVHQAISPRTLNAWVKVIEEKAFSPEVIPMFSALSEGA
TPQDLNTMLNTVGGHQAAMQMLKETINEEAAEWDRLHPVHAGPIAPGQMREPRGSDIAGT
TSTLQEQIGWMTNNPPIPVGEIYKRWIILGLNKIVRMYSPVSILDIRQGPKEPFRDYVDR
FYKTLRAEQASQDVKNWMTETLLVQNANPDCKTILKALGPAATLEEMMTACQGVGGPSHK
ARVLAEAMSQATSG-AAIMM-QRGNFKGPRKIIKCFNCGKEGHIAKNCRAPRKKGCWKCG
REGHQMKDCTE-RQANFLGKIWPSYKGRPGNFLQSRP--EPTAP------PAESFGFG-E
EIT-PS-PKQEQ----------KDKE-----LCPLASLKSLFGNDPSSQ*----
>GQ430981/D/KE/1989/clone_1117
MGARASVLSGGKLDEWEKIQLRPGGSKKYKLKHIVWASRELERFALNPGLLETSEGCKQI
MAQLQPAIQTGSEGIKSLYNTVATLYCVHEKIKVKDTQEALDRIEEEQTKSK-KKAQQAT
ADTRNSSQVSQNYPIVQNLQGQMVHQAISPRTLNAWVKVIEEKAFSPEVIPMFSALSEGA
TPQDLNTMLNTVGGHQAAMQMLKETINEEAAEWDRLHPVHAGPIAPGQMREPRGSDIAGT
TSSLQEQIGWMTNNPPIPVGEIYKRWVILGLNKIVRMYSPVSILDIRQGPKEPFRDYVDR
FYKTLRAEQASQDVKNWMTETLLVQNANPDCKTILKALGPAATLEEMMTACQGVGGPSHK
ARVLAEAMSQATSG-AAILM-QRGNFKGPRKIVKCFNCGKEGHIAKNCRAPRKKGCWKCG
REGHQMKDCTE-RQANFLGKIWSSHKGRPGNFLQSRP--EPTAP------PAESFGFG-E
EIT-PS-QKQEQ----------KDKE-----LCPLASLKSLFGNDPSSQ*----
>GQ430983/D/KE/1989/clone_1119
MGARASVLSGGQLDEWEKIRLRPGGNKKYKLKHIVWASRELERFALNPGLLETSEGCKQI
MGQLQPAIQTGSEGIKSLYNTVATLYCVHEKIKVTDAKEALDKIEEEQTKSK-KKAQQAS
ADTRNSSQVSQNYPIVQNLQGQMVHQAISPRTLNAWVKVIEEKAFSPEVIPMFSALSEGA
TPQDLNTMLNTVGGHQAAMQMLKETINEEAAEWDRLHPVHAGPIAPGQMREPRGSDIAGT
TSSLQEQIGWMTNNPPIPVGEIYKRWIILGLNKIVRMYSPVSILDIRQGPKEPFRDYVDR
FYKTLRAEQASQDVKNWMTETLLVQNANPDCKTILKALGPAATLEEMMTACQGVGGPSHK
ARVLAEAMSQATSG-AAILM-QRGNFKGPRKIIKCFNCGKEGHIAKNCRAPRKKGCWKCG
REGHQMKDCTE-RQANFLGKIWPSNKGRPGNFLQSRP--EPTAP------PAESFGFG-E
EMT-SS-QKQEQ----------KDKE-----LCPLASLKSLFGNDPSSQ*----
>GQ430984/D/KE/1989/clone_1120
MGARASVLSGGQLDEWEKIRLRPGGNKKYKLKHIVWASRELERFALNPGLLETSEGCKQI
MGQLQPAIQTGSEGIKSLYNTVATLYCVHEKIKVTDTKEALDKIEEEQTKSK-KKAQQAS
ADTRNSSQVSQNYPIVQNLQGQMVHQAISPRTLNAWVKVIEEKAFSPEVIPMFSALSEGA
TPQDLNTMLNTVGGHQAAMQMLKETINEEAAEWDRLHPVHAGPIAPGQMREPRGSDIAGT
TSSLQEQIGWMTNNPPIPVGEIYKRWIILGLNKIVRMYSPVSILDIRQGPKEPFRDYVDR
FYKTLRAEQASQDVKNWMTETLLVQNANPDCKTILKALGPAATLEEMMTACQGVGGPSHK
ARVLAEAMSQATSG-AAILM-QRGNFKGPRKIVKCFNCGKEGHIAKNCRAPRKKGCWKCG
REGHQMKDCTE-RQANFLGKIWPSNKGRPGNFLQSRP--EPTAP------PAESFGFG-E
EIT-SS-QKQEQ----------KDKE-----LYPLTSLKSLFGNDPSSQ*----
>GQ430985/D/KE/1989/clone_1121
MGARASVLSGGKLDEWEKIQLRPGGNKKYKLKHIVWASRELERFALNPGLLETSEGCKQI
MAQLQPAIQTGSEGIKSLYNTVATLYCVHEKIKVRDTQEALDKIEEEQAKSK-KKAQQAT
ADTRNSSQASQNYPIVQNLQGQMVHQAISPRTLNAWVKVIEEKAFSPEVIPMFSALSEGA
TPQDLNTMLNTVGGHQAAMQMLKETINEEAAEWDRLHPVHAGPIAPGQMREPRGSDIAGT
TSSLQEQIGWMTNNPPIPVGEIYKRWIILGLNKIVRMYSPVSILDIRQGPKEPFRDYVDR
FYKTLRAEQASQDVKNWMTETLLVQNANPDCKTILKALGPAATLEEMMTACQGVGGPSHK
ARVLAEAMSQATSG-AAILM-QRGNFKGPRKIIKCFNCGKEGHIAKNCRAPRKKGCWKCG
REGHQMKDCTE-RQANFLGKIWPSNKGRPGNFLQSRP--EPTAP------PAESFGFG-E
EMT-SS-QKQEQ----------KDKE-----LCPLASLKSLFGNNPSSQ*----
>GQ430986/D/KE/1989/clone_1122
MGARASVLSGGKLDEWEKIQLRPGGNKKYKLKHIVWASRELERFALNPGLLETSEGCKQI
MAQLQPAIQTGSEGIKSLYNTVATLYCVHEKIKVRDTQEALDKIEEEQAKSK-KKAQQAT
ADTRNSSQASQNYPIVQNLQGQMVHQAISPRTLNAWVKVIEEKAFSPEVIPMFSALSEGA
TPQDLNTMLNTVGGHQAAMQMLKEAINEEAAEWDRLHPVHAGPIAPGQMREPRGSDIAGT
TSSLQEQIGWMTNNPPIPVGEIYKRWIILGLNKIVRMYSPVSILDIRQGPKEPFRDYVDR
FYKTLRAEQASQDVKNWMTETLLVQNANPDCKTILKALGPAATLEEMMTACQGVGGPSHK
ARVLAGAMSQATSG-AAILM-QRGNFKGPRKIIKCFNCGKEGHIAKNCRAPRKKGCWKCG
REGHQMKDCTE-RQANFLGKIWPSNKGRPGNFLQSRP--EPTAP------PAESFGFG-E
EMT-SS-QKQEQ----------KDKE-----LCPLASLKSLFGNDPSSQ*----
>GQ430987/D/KE/1989/clone_1123
MGARASVLSGGQLDEWEKIRLRPGGNKKYKLKHIVWASRGLERFALNPGLLETSEGCKQI
MAQLQPAIQTGSEGIKSLYNTVATLYCVHEKIKVADTKEALDKIEEEQTKSK-KKAQQAT
ADTRNSSQVSQNYPIVQNLQGQMVHQAISPRTLNAWVKVVEEKAFSPEVIPMFSALSEGA
TPQDLNTMLNTVGGHQAAMQMLKETINEEAAEWDRLHPVHAGPIAPGQMREPRGSDIAGT
TSSLQEQIGWMTNNPPIPVGEIYKRWIILGLNKIVRMYSPVSILDIRQGPKEPFRDYVDR
FYKTLRAEQASQDVKNWMTETLLVQNANPDCKTILKALGPAATLEEMMTACQGVGGPSHK
ARVLAEAMSQATSG-AAILM-QRGNFKGPRKIIKCFNCGKEGHIAKNCRAPRKKGCWKCG
REGHQMKDCTE-RQANFLGKIWPSNKGRPGNFLQSRP--EPTAP------PAESFGFG-E
EIT-SS-QKQEQ----------KDKE-----LCPLASLKSLFGNDPSSQ*----
>GQ431065/D/KE/1995/clone_1201
MGARASVLSGGKLDEWERIRLRPGGNKKYKLKHIVWASRELERFALNPGLLETSEGCKQI
MGQLQPALQTGSEELKSLYNTVATLYCVHERIKVADTKEALDKLEEGQTKSK-KKAQQAT
ADTRNSSQVSQNYPIVQNLQGQMVHQAISPRTLNAWVKVIEEKAFSPEVIPMFSALSEGA
TPQDLNTMLNTVGGHQAAMQMLKETINEEAAEWDRIHPAQAGPIAPGQIREPRGSDIAGT
TSTLQEQITWMTSNPPIPVGEIYKRWIILGLNKIVRMYSPVSILDIRQGPKEPFRDYVDR
FYKTLRAEQATQEVKNWMTETLLVQNANPDCKTILKALGPAATLEEMMTACQGVGGPGHK
ARVLAEAMSQATKG-AVLMM-QRSNFKGTRKIIKCFNCGKEGHLARNCRAPRKKGCWKCG
REGHQMKDCTE-RQANFLGKIWPSHKGRPGNFLQSRP--EPTAP------PAESFGFG-E
EIP-PS-QKQEQ----------KE-E-----LYPLTSLKSLFGNDPSSQ*----
>GQ431066/D/KE/1995/clone_1202
MGARASVLSGGKLDEWERIRLRPGGKKKYKLKHIVWASRELERFALNPGLLETPEGCKQI
MGQIQPALQTGSEEIKSLYNTVATLYCVHERIKVADTKEALDKIEEEQTKSK-KKAQQAT
ADTRNSSQVSQNYPIVQNLQGQMVHQAISPRTLNAWVKVIEEKAFSPEVIPMFSALSEGA
TPQD-NTM-NTVGGHQAAMQMLKETINEEAAEWDRIHPAQAGPITPGQIREPRGSDIAGT
TSTLQEQITWMTSNPPIPVGEIYKRWIILGLNKIVRMYSPVSILDIRQGPKEPFRDYVDR
FYKTLRAEQASQDVKNWMTETLLVQNANPDCKTILKALGPAATLEEMMTACQGVGGPGHK
ARVLAEAMSQATKG-AVLMM-QRSNFKGTRKTIKCFNCGKEGHLARNCRAPRKKGCWKCG
REGHQMKDCTE-RQANFLGRIWPSHKGRPGNFLQSRP--EPTAP------PAESFGFG-E
EIP-PS-QKQEQ----------KE-E-----LYPLTSLKSLFGNDPSSQ*----
>GQ431067/D/KE/1995/clone_1203
MGARASVLSGGKLDEWERIRLRPGGKKKYKLKHIVWASRELERFALNPGLLETSEGCKQI
LGQIQPALQTGSEEIKSLYNTVATLYCVX-XXXIADTKEALDKIEEEQTKSK-KKAQQAT
ADTXNSSQVSQNYPIVQNLQGQMVHQAISPXTLNAWVKVIEEKAFSPXVIPMFSALSEGA
TPQDLNTMLNTVGGHQAAMQMLKETINEEAAEWDRIHPVQAGPIAPGQIREPRGSDIAGT
TSTLQEQITWMTNNPPIPVGEIYKRWIILGLNKIVRMYSPVSILDIRQGPKEPFRDYVDR
FYKTLRAEQATQEVKNWMTETLLVQNANPDCKTILKALGPAATLEEMMTACQGVGGPGHK
ARVLAEAMSQATKG-AVLMM-QRSNFKGTRKTIKCFNCGKEGHLARNCRAPRKKGCWKCG
REGHQMKDCTE-RQANFLGKIWPSHKGRPGNFLQSRP--EPTAP------PAESFGFG-E
EIP-PS-QKQEQ----------KE-E-----PYPLASLKSLFGNDPSSQ*----
>GQ431068/D/KE/1995/clone_1204
MGARASVLSGGKLDEWERIRLRPGGKKKYKLKHIVWASRELERFALNPGLLETSGGCKQI
MGQIQPALQTGSEELKSLFNTVATLYCVHERIKVADTKEALDKIEEEQTKSK-KKAQQAT
ADTRNSSQVSQNYPIVQNLQGQMVHQAISPRTLNAWVKVIEEKAFSPEVIPMFSALSEGA
TPQDLNTMLNIVGGHQAAMQMLKETINEEAAEWDRIHPVQAGPIAPGQIREPRGSDIAGT
TSTLQEQITWMTNNPPIPVGEIYKRWIILGLNKIVRMYSPVSILDIRQGPKEPFRDYVDR
FYKTLRAEQASQDVKNWMTETLLVQNANPDCKTILKALGPAATLEEMMTACQGVGGPGHK
ARVLAEAMSQATKG-AVLMM-QRSNFKGTRKIIKCFNCGKEGHLARNCRAPRKKGCWKCG
REGHQMKDCTE-RQANFLGKIWPSHKGRPGNFLQSRP--EPTAP------PAESFGFG-E
EIP-PS-QKQEQ----------KE-E-----LYPLASLKSLFGNDPSSQ*----
>GQ431069/D/KE/1995/clone_1205
MGARASVLSGGKLDEWERIRLRPGGNKKYKLKHIVWASRELERFALNPGLLETSEGCKQI
MGQLQPALQTGSEELKSLYNTVATLYCVHERIKVADTKEALDKLKEEQTKSK-KKAQQAT
ADTRNSSQVSQNYPIVQNLQGQMVHQAISPXTLNAWVKVIEEKAFSPXVIPMFSALSEGA
TPQDLNTMLNTVGGHQAAMQMLKETINEEAAEWDRIHPAQAGPIAPGQIREPRGSDIAGT
TSTLQEQITWMTSNPPIPVGEIYKRWIILGLNKIVRMYSPVSILDIRQGPKEPFRDYVDR
FYKTLRAEQATQEVKNWMTETLLVQNANPDCKTILKALGPAATLEEMMTACQGVGGPGHK
ARVLAEAMSQATKG-AVLMM-QRSNFKGTRKTIKCFNCGKEGHLARNCRAPRKKGCWKCG
REGHQMKDCTE-RQANFLGRIWPSHKGRPGNFLQSRP--EPTAP------PAESFGFG-E
EIP-PS-QKQEQ----------KE-E-----LYPLTSLKSLFGNDPSSQ*----
>GQ431070/D/KE/1995/clone_1206
MGARASVLSGGKLDEWERIRLRPGGKKKYKLKHIVWASRELERFALNPGLLETSEGCKQI
MGQIQPALQTGSEEIKSLCNTVATLYCVHEDKKVADTKEALDKIEEEQTKSK-KKAQQAT
ADTRNSSQVSQNYPIVQNLQGQMVHQAISPRTLNAWVKVIEEKAFSPEVIPMFSALSEGA
TPQDLNTMLNTVGGHQAAMQMLKETINEEAAEWDRIHPVQAGPIAPGQIREPRGSDIAGT
TSTLQEQITWMTSNPPIPVGEIYKRWIILGLNKIVRMYSPVSILDIRQGPKEPFRDYVDR
FYKTLRAEQASQDVKNWMTETLLVQNANPDCKTILKALGPAATLEEMMTACQGVGGPGHK
ARVLAEAMSQATKG-AVLMM-QRSNFKGTRKIIKCFNCGKEGHLARNCRAPRKKGCWKCG
REGHQMKDCTE-RQANFLGKIWPSHKGRPGNFLQSRP--EPTAP------PAESFGFG-E
EMP-PS-QKQEQ----------KE-E-----LYPLASLKSLFGNDPSSQ*----
>GQ431071/D/KE/1995/clone_1207
MGARASVLSGGKLDEWERIRLRPGGNKKYKLKHIVWASRELERFALNPGLLETSEGCKQI
MGQLQPALQTGSEELKSLYNTVATLYCVHERIKVADTKEALDKLEEEQTKSK-KKAQQAT
ADTRNSSQVSQNYPIVQNLQGQMVHQAISPRTLNAWVKVIEEKAFSPEVIPMFSALSEGA
TPQDLNTMLNTVGGHQAAMQMLKETINEEAAEWDRIHPVQAGPIAPGQIREPRGSDIAGT
TSTLQEQITWMTSNPPIPVGEIYKRWIILGLNKIVRMYSPVSTLDIRQGPKEPFRDYVDR
FYKTLRAEQASQDVKNWMTETLLVQNANPDCKTILKALGPAATLEEMMTACQGVGGPGHK
ARVLAEAMSQATKG-AVLMM-QRSNFKGTRKIIKCFNCGKEGRLARNCRAPRKKGCWKCG
REGHQMKDCTE-RQANFLGKIWPSHRGRPGNFLQSRA--EPTAP------PAESFGFG-E
EIP-PS-QKQEQ----------KE-E-----LYPLASLKSLFGNDPSSQ*----
>GQ431072/D/KE/1995/clone_1208
MGARASVLSGGKLDEWERIRLRPGGNKKYKLKHIVWASRELERFALNPGLLETSEGCKQI
MGQLQPALQTGSEELKSLYNTVATLYCVHERIKVADTKEALDKLEEEQTKSK-KKAQQAT
ADTRNSSQVSQNYPIVQNLQGQMVHQAISPRTLNAWVKVIEEKAFSPEVIPMFSALSEGA
TPQDLNTMLNTVGGHQAAMQMLKETINEEAAEWDRIHPVQAGPIAPGQIREPRGSDIAGT
TSTLQEQITWMTSNPPIPVGEIYKRWIILGLNKIVRMYSPVSILDIRQGPKEPFRDYVDR
FYKTLRAEQASQDVKNWMTETLLVQNANPDCKTILKALGPAATLEEMMTACQGVGGPGHK
ARVLAEAMSQATKG-AVLMM-QRSNFKGTRKIIKCFNCGKEGHLARNCRAPRKKGCWKCG
REGHQMKDCTE-RQANFLGKIWPSHKGRPGNFLQSRP--EPTAP------PAESFGSG-E
EIP-PS-QKQEQ----------KE-E-----LYPLASLKSLFGNDPSSQ*----
>GQ431073/D/KE/1995/clone_1209
MGARASVLSGGKLDEWERIRLRPGGNKKYKLKHIVWTSRELERFALNPGLLETSEGCKQI
MGQLQPALQTGSEELKSLFNTVATLYCVHERIKVADTKEALDKLEEEQTKSK-KKAQQAT
ADTRNSSQVSQNYPIVQNLQGQMVHQAISPRTLNAWVKVIEEKAFSPEVIPMFSALSEGA
TPQDLNTMLNPVGGHQAAMQMLKETINEEAAEWDRIHPVQAGPIAPGQIREPRGSDIAGT
TSTLQEQITWMTSNPPIPVGEIYKRWIILGLNKIVRMYSPVSILDIRQGPKEPFRDYVDR
FYKTLRAEQASQDVKNWMTETLLVQNANPDCKTILKALGPAATLEEMMTACQGVGGPGHK
ARVLAEAMSQATKG-AVLMM-QRSNFKGTRKIIKCFNCGKEGHLARNCRAPRKKGCWKCG
REGHQMKDCTE-RQANFLGKIWPSHKGRPGNFLQSRP--EPTAP------PAESFGFG-E
EIP-PS-QKQEQ----------KE-E-----LYPLASLKSLFGNDPSSQ*----
>GQ431074/D/KE/1995/clone_1210
MGARASVLSGGKLDEWERIRLRPGGKKKYKLKHIVWASRELERFALNPGLLETSGGCKQI
MGQIQPALQTGSEELKSLFNTVATLYCVYERIRVADTKEALDKIEEEQTKSK-KKAQQAT
ADTRNSSQVSQNYPIVQNLQGQMVHQAISPRTLNAWVKVLEEKAFSPEVIPMFSALSEGA
TPQDLNTMLNTVGGHQAAMQMLKETINEEAAEWDRIHPAQAGPIAPGQIREPRGSDIAGT
TSTLQEQITWMTSNPPIPVGEIYKRWIILGLNKIVRMYSPVSILDIRQGPKEPFRDYVDR
FYKTLRAEQASQDVKNWMTETLLVQNANPDCKTILKALGPAATLEEMMTACQGVGGPGHK
ARVLAEAMSQATKG-AVLMM-QRSNFKGTRKTIKCFNCGKEGHLARNCRAPRKKGCWKCG
REGHQMKDCTE-RQANFLGKIWPSHKGRPGNFLQSRP--EPTAP------PAESFGFG-E
EIP-PS-QKQEQ----------KE-E-----PYPLASLKSLFGNDPSSQ*----
>GQ431075/D/KE/1995/clone_1211
MGARASVLSGGKLDEWERIRLRPGGNKKYKLKHIVWASRELERFALNPGLLETSEGCKQI
MGQLQPALQTGSEELKSLYNTVATLYCVHERIKVADTKEALDKLEEEQTKSK-KKAQQAT
ADTRNSSQVSQNYPIVQNLQGQMVHQAISPRTLNAWVKVIEEKAFSPEVIPMFSALSEGA
TPQDLNTMLNTVGGHQAAMQMLKETINEEAAEWDRIHPAQAGPIAPGQIREPRGSDIAGT
TSTLQEQITWMTSNPPIPVGEIYKRWIILGLNKIVRMYSPVSILDIRQGPKEPFRDYVDR
FYKTLRAEQATQEVKNWMTETLLVQNANPDCKTILKALGPAATLEEMMTACQGVGGPGHK
ARVLAEAMSQATKG-AVLMM-QRSNFKGTRKIIKCFNCGKEGHLARNCRAPRKKGCWKCG
REGHQMKDCTE-RQANFLGKIWPSHKGRPGNFLQSRP--EPTAP------PAESFGFG-E
EIP-PS-QKQEQ----------KE-E-----LYPLASLKSLFGNDPSSQ*----
>GQ431076/D/KE/1995/clone_1212
MGARASVLSGGKLDEWERIRLRPGGNKKYKLKHIVWASRELERFALNPGLLETSEGCKQI
MGQLQPALQTGSEELKSLYNTVATLYCVHERIKVADTKEALDKLEEEQTKSK-KKAQQAT
ADTRNSSQVSQNYPIVQNLQGQMVHQAISPRTLNAWVKVIEEKAFSPEVIPMFSALSEGA
TPQDLNTMLNTVGGHQAAMQMLKETINEGAAEWDRIHPVQAGPIAPGQIREPRGSDIAGT
TSTLQEQITWMTSNPPIPVGEIYKRWIILGLNKIVRMYSPVSILDIRQGPKEPFRDYVDR
FYKTLRAEQASQDVKNWMTETLLVQNANPDCKTILKALGPAATLEEMMTACQGVGGPGHK
ARVLAEAMSQATKG-AVLMM-QRSNFKGTRKIIKCFNCGKEGHLARNCRAPRKKGCWKCG
REGHQMKDCTE-RQANFLGKIWPSHKGRPGNFLQSRP--EPTAP------PAESFGFG-E
EIP-PS-QKQEQ----------KE-E-----LYPLASLKSLFGNDPSSQ*----
>GQ431077/D/KE/1995/clone_1213
MGARASVLSGGKLDEWERIRLRPGGNKKYKLKHIVWASRELERFALNPGLLETSEGCKQI
MGQLQPALQTGSEELKSLYNTVATLYCVHERIKVADTKEALDKLEEEQTKSK-KKAQQAT
ADTRNSSQVSQNYPIVQNLQGQMVHQAISPRTLNAWVKVIEEKAFSPEVIPMFSALSEGA
TPQDLNTMLNTVGGHQAAMQMLKETINEEAAEWDRIHPVQAGPIAPGQIREPRGSDIAGT
TSTLQEQITWMTSNPPIPVGEIYKRWIILGLNKIVRMYSPVSILDIRQGPKEPFRDYVDR
FYKTLRAEQASQDVKNWMTETLLVQNANPGCKTILKALGPAATLEEMMTACQGVGGPGHK
ARVLAEAMSQATKG-AVLMM-QRSNFKGTRKIIKCFNCGKEGHLARNCRAPRKKGCWKCG
REGHQMKDCTE-RQANFLGKIWPSHKGRPGNFLQSRP--EPTAP------PAESFGFG-E
EIP-PS-QKQEQ----------KE-E-----LYPLASLKSLFGNDPSSQ*----
>GQ431078/D/KE/1995/clone_1214
MGARASVLSGGKLDEWERIRLRPGGKKKYKLKHIVWASRELERFALNPGLLETSEGCKQI
MGQIQPALQTGSEEIKSLYNTVATLYCVH--IKVADTKEALDKIEEEQTKSK-KKAQQAT
ADTRNSSQVSQNYPIVQNLQGQMVHQAISPRTLNAWVKVIEEKAFSPEVIPMFSALSEGA
TPQDLNTMLNTVGGHQAAMQMLKETINEEAAEWDRIHPVQAGPIAPGQIREPRGSDIAGT
TSTLQEQITWMTSNPPIPVGEIYKRWIILGLNKIVRMYSPVSILDIRQGPKEPFRDYVDR
FYKTLRAEQASQDVKNWMTETLLVQNANPDCKTILKALGPAATLEEMMTACQGVGGPGHK
ARVLAEAMSQATKG-AVLMM-QRSNFKGTRKIIKCFNCGKEGHLARNCRAPRKKGCWKCG
REGHQMKDCTE-RQANFLGKIWPSHKGRPGNFLQSRP--EPTAP------PAESFGFG-E
EIP-PS-QKQEQ----------KE-E-----LYPLASLKSLFGNDPSSQ*----
>GQ431080/D/KE/1995/clone_1216
MGARASVLSGGKLDEWERIRLRPGGNKKYKLKHIVWASRELERFALNPGLLETSEGCKQI
MGQLQPALQTGSEELKSLFNTVATLYCVHERIKVADTKEALDKLEEEQTKSK-KKAQQAT
ADTRNSSQVSQNYPIVQNLQGQMVHQAISPRTLNAWVKVIEEKAFSPEVIPMFSALSEGA
TPQDLNTMLNTVGGHQAAMQMLKETINEEAAEWDRIHPVQAGPIAPGQIREPRGSDIAGT
TSTLQEQITWMTSNPPIPVGEIYKRWIILGLNKIVRMYSPVSILDIRQGPKEPFRDYVDR
FYKTLRAEQASQDVKNWMTETLLVQNANPDCKTILKALGPAATLEEMMTACQGVGGPGHK
ARVLAEAMSQATKG-AVLMM-QRSNFKGTRKIIKCFNCGKEGHLARNCRAPRKKGCWKCG
REGHQMKDCTE-RQANFLGKIWPSHKGRPGNFLQSRP--EPTAP------PAESFGFG-E
EIP-PS-QKQEQ----------KE-E-----LYPLASLKSLFGNDPSSQ*----
>GQ431081/D/KE/1995/clone_1217
MGARASVLSGGKLDEWERIRLRPGGKKKYKLKHIVWASRELERFVLNPGLLETSEGCKQI
MGQLQPALQTGSEELKSLYNTVATLYCVHERIKVADTKEALDKLEEEQTKSK-KKAQQAT
ADTRNSSQVSQNYPIVQNLQGQMVHQAISPRTLNAWVKVIEEKAFSPEVIPMFSALSEGA
TPQDLNTMLNTVGGHQAAMQMLKETINEGAAEWDRIHPVQAGPIAPGQIREPRGSDIAGT
TSTLQEQITWMTSNPPIPVGEIYKRWIILGLNKIVRMYSPVSVLDIRQGPKEPFRDYVDR
FYKTLRAEQASQDVKNWMTETLLVQNANPDCKTILKALGPAATLEEMMTACQGVGGPGHK
ARVLAEAMSQATKG-AVLMM-QRSNFKGTRKIIKCFNCGKEGHLARNCRAPRKKGCWKCG
REGHQMKDCTE-RQANFLGKIWPSHKGRPGNFLQSRP--EPTAP------PAESFGFG-E
EIP-PS-QKQEQ----------KE-E-----LYPLASLKSLFGNDPSSQ*----
>GQ431082/D/KE/1995/clone_1218
MGARASVLSGGKLDEWERIRLRPGGKKKYKLKHIVWASRELERFALNPGLLETSEGCKQI
MGQIQPALQTGSEEIKSLYNTVATLYCVH--IKIADTKEALDKIEEEQTKSK-KKAQQAT
ADTRNSSQVSQNYPIVQNLQGQMVHQAISPRTLNAWVKVIEEKAFSPEVIPMFSALSEGA
TPQDLNTMLNTVGGHQAAMQMLKETINEEAAEWDRIHPVQAGPIAPGQIREPRGSDIAGT
TSTLQEQITWMTSNSPIPVGEIYKRWIILGLNKIVRMYSPVSILDIRQGPKEPFRDYVDR
FYKTLRAEQASQDVKNWMTETLLVQNANPDCKTILKALGPAATLEEMMTACQGVGGPGHK
ARVLAEAMSQATKG-AVLMM-QRSNFKGTRKIIKCFNCGKEGHLARNCRAPRKKGCWKCG
REGHQMKDCTE-RQANFLGKIWPSHKGRPGNFLQSRP--EPTAP------PAESFGFG-E
EIP-PS-QKQEQ----------KE-E-----LYPLASLKSLFGNDPSSQ*----
>GQ431083/D/KE/1995/clone_1219
MGARASVLSGGKLDEWERIRLRPGGKKKYKLKHIVWASRELERFALNPGLLETSEGCKQI
MGQIQPALQTGSEEIKSLYNTVATLYCVHERIKVADTKEALDKLEEEQTKSK-KKAQQAT
ADTRNSSQVSQNYPIVQNLQGQMVHQAISPRTLNAWVKVIEEKAFSPEVIPMFSALSEGA
TPQDLNTMLNTVGGHQAAMQMLKETINEEAAEWDRIHPVQAGPIAPGQIREPRGSDIAGT
TSTLQEQITWMTSNPPIPVGEIYKRWIILGLNKIVRMYSPVSILDIRQGPKEPFRDYVDR
FYKTLRAEQATQEVKNWMTETLLVQNANPDCKTILKALGPAATLEEMMTACQGVGGPGHK
ARVLAEAMSQATKG-AVLMM-QRSNFKGIRKIIKCFNCGKEGHLARNCRAPRKKGCWKCG
REGHQMKDCTE-RQANFLGKIWPSHKGRPGNFLQSRP--EPTAP------PAESFGFG-E
EIP-PS-QKQEQ----------KE-E-----LYPLASLKSLFGNDPSSQ*----
>GQ431084/D/KE/1995/clone_1220
MGARASVLSGGKLDEWERIRLRPGGKKKYKLKHIVWASRELERFALNPGLLETSEGCKQI
LGQIQPALQTGSEELKSLFNTVATLYCVHERIKVADTKEALDKIEEEQTKSK-KKAQQAT
ADTRNSSQVSQNYPIVQNLQGQMVHQAISPRTLNAWVKVIEEKAFSPEVIPMFSALSEGA
TPQDLNTMLNTVGGHQAAMQMLKETINEEAAEWDRIHPVQAGPIAPGQIREPRGSDIAGT
TSTLQEQITWMTSNPPIPVGEIYKRWIILGLNKIVRMYSPVSILDIRQGPKEPFRDYVDR
FYKTLRAEQATQEVKNWMTETLLVQNANPDCKTILKALGPAATLEEMMTACQGVGGPGHK
ARVLAEAMSQATKG-AVLMM-QRSNFKGTRKIIKCFNCGKEGHLARNCRAPRKKGCWKCG
REGHQMKDCTE-RQANFLGKIWPSHKGRPGNFLQSRP--EPTAP------PAESFGFG-E
EIP-PS-QKQEQ----------KE-E-----PYPLASLKSLFGNDPSSQ*----
>GQ431085/D/KE/1995/clone_1221
MGARASVLSGGKLDEWERIRLRPGGKKKYKLKHIVWASRELERFALNPGLLETSEGCKQI
MGQIQPALQTGSEELKSLFNTVATLYCVHERIKIADTKEALDKIEEEQTKSK-KKAPQAT
ADTRNSSQVSQNYPIVQNLQGQMVHQAISPRTLNAWVKVIEEKAFSPEVIPMFSALSEGA
TPQDLNTMLNTVGGHQAAMQMLKETINEEAAEWDRIHPVQAGPIAPGQIREPRGSDIAGT
TSTLQEQITWMTSNPPIPVGEIYKRWIILGLNKIVRMYSPVSILDIRQGPKEPFRDYVDR
FYKTLRAEQASQEVKGWMTETLLVQNANPDCKTILKALGPAATLEEMMTACQGVGGPGHK
ARVLAEAMSQATKE-AVLMM-QRSNFKGTRKTIKCFNCGKEGHLARNCRAPRKKGCWKCG
REGHQMKDCTE-RQANFLGKIWPSHKGRPGNFLQSRP--EPTAP------PAESFGFG-E
EIP-PS-QKQEQ----------KE-E-----LYPLASLKSLFGNDPSSQ*----
>GQ431086/D/KE/1995/clone_1222
MGARASVLSGGKLDEWERIRLRPGGKKKYKLKHIVWASRELERFALNPGLLETSEGCKQI
MGQIQPALQTGSEEIKSLYNTVATLYCVHERIKIADTKEALDKIEEEQTKSK-KKAQQAT
ADTRNSSQVSQNYPIVQNLQGQMVHQAISPRTLNAWVKVIEEKAFSPEVIPMFSALSEGA
TPQDLNTMLNTVGGHQAAMQMLKETINEEAAE*DRIHPAQAGPIAPGQIREPRRSDIAGT
TSTLQEQITWMTNNPPIPVGEIYKRWIILGLNKIVRMYSPVSILDIRQGPKEPFRDYVDR
FYKTLRAEQATQEVKNWMTETLLVQNANPDCKTILKALGPAATLEEMMTACQGVGGPGHK
ARVLAEAMSQATKG-AVLMM-QRSNFKGTRKIIKCFNCGKEGHLARNCRAPRKKGCWKCG
REGHQMKDCTE-RQANFLGKIWPSHKGRPGNFLQSRP--EPTAP------PAESFGFG-E
EIP-PS-QKQEQ----------KE-E-----LYPLTSLKSLFGNDPSSQ*----
>GQ431087/D/KE/1995/clone_1223
MGARASVLSGGKLDEWERIRLRPGGKKKYKLKHIVWASRELERFALNPGLLETSEGCKQI
MGQIQPALQTGSEEIKSLYNTVATLYCVH--IKVADTKEALDKIEEEQTKSK-KKAQQAT
ADTRNSSQVSQNYPIVQNLQGQMVHQAISPRALNAWVKVIEEKAFSPEVIPMFSALSEGA
TPQDLNTMLNTVGGHQAAMQMLKETINEEAAEWDRIHPAQAGPIAPGQIREPRGSDIAGT
TSTLQEQITWMTSNPPIPVGEIYKRWIILGLNKIVRMYSPVSILDIRQGPKEPFRDYVDR
FYKTLRAEQASQDVKNWMAETLLAQNANPDCKTILNALGPAATLEEMMTACQGVGGPGHK
ARVLAEAMSQATKG-AVLMM-QRSNFKGTRKTIKCFNCGKEGHLARNCRAPRKKGCWKCG
REGHQMKDCTE-RQANFLGKIWPSHKGRPGNFLQSRP--EPTAP------PAESFGFG-E
EIP-PS-QKQEQ----------KE-E-----LYPLASLKSLFGNDPSSQ*----
>GQ431088/D/KE/1995/clone_1224
MGARASVLSGGKLDEWERIRLRPGGKKKYKLKHIVWASRELERFALNPGLLETSEGCKQI
MGQIQPALQTGSEELKSLFNTVATLYCVHERIKIADTKEALDKIEEEQTKSK-KKAQQAT
ADTRNSSQVSQNYPIXQNLQGQMVHQAISPRTLNAWVKVIEEKAFSPXLIPMFSALSEGA
TPQDLNTMLNTVGGHQAAMQMLKETINEEAAEWDRIHPVQAGPIAPGQIREPRGSDIAGT
TSTLQEQITWMTSNPPIPVGEIYKRWIILGLNKIVRMYSPVSILDIRQGPKEPFRDYVDR
FYKTLRAEQASQDVKNWMTETLLVQNANPDCKTILKALGPAATLEEMMTACQGVGGPGHK
ARVLAEAMSQATKG-AILMM-QRSNFKSTRKTIKCFNCGKEGHLARNCRAPRKKGCWKCG
REGHQMKDCTE-RQANFLGKIWPSHKGRPGNFLQSRP--EPTAP------PAESFGFG-E
EIP-PS-QKQEQ----------KE-E-----LYPLTSLKSLFGNDPSSQ*----
>GQ431089/D/KE/1995/clone_1225
MGARASVLSGGKLDEWERIRLRPGGKKKYKLKHIVWASRELERFALNPGLLETSEGCKQI
MGQIQPALQTGSEEIKSLYNTVATLYCVHERIKIADTKEALDKIEEEQTKSK-KKAQQAT
ADPRNSSQVSQNYPIAQNLQGQMVHQAISPRTLNAWVKVIEEKAFSPEVIPMFSALSEGA
TPQDLNTMLNTVGGHQAAMQMLKETINEEAAEWDRIHPVQAGPIAPGQIREPRGSDIAGT
TSTLQEQITWMTSNPPIPVGEIYKRWIILGLNKIVRMYSPVSILDIRQGPKEPFRDYVDR
FYKTLRAEQASQEVKNWMTETLLVQNANPDCKTILKALGPAATLEEMMTACQGVGGPGHK
ARVLAEAMSQATKG-AVLMM-QRSNFKGTRKIIKCFNCGKEGHLARNCRAPRKKGCWKCG
REGHQMKDCTE-RQANFLGKIWPSHKGRPGNFLQSRP--EPTAP------PAESFGFG-E
EIP-PS-QKQEQ----------KE-E-----LYPLTSLKSLFGNDPSSQ*----
>GQ431090/D/KE/1995/clone_1226
MGARASVLSGGKLDEWERIRLRPGGKKKYKLKHIVWASRELERFALNPGLLETSEGCKQI
MGQIQPALQTGSEELKSLYNTVATLYCVHERIKVADTKEALDKIEEEQTKSK-KKAQQAT
ADTRNSSQVSQNYPIVQNLQGQMVHQAISPRTLNAWVKVIEEKAFSPEVIPMFSALSEGA
TPQDLNTMLNTVGGHQAAMQMLKETINEEAAEWDRIHPAQAGPIAPGQIREPRGSDIAGT
TSTLQEQITWMTSNPPIPVGEIYKRWIILGLNKIVRMYSPVSILDIRQGPKEPFRDYVDR
FYKTLRAEQATQEVKNWMTETLLVQNANPDCKTILKALGPAATLEEMMTACQGVGGPGHK
ARVLAEAMSQATKG-AVLMM-QRSNFKGTRKIIKCFNCGKEGHLARNCRAPRKKGCWKCG
REGHQMKDCTE-RQANFLGKIWPSHKGRPGNFLQSRP--EPTAP------PAESFGFG-E
EIP-PS-QKQEQ----------KE-E-----LYPLASLKSLFGNDPSSQ*----
>GQ431092/D/KE/1995/clone_1228
MGARASVLSGGKLDEWERIRLRPGGKKKYKLKHIVWASRELERFALNPGPLETSEGCKQI
MGQIQPALQTGSEEIKSLYNTVATLYCVHERIKVADTKEALDKIEEEQTKSK-KKAQQAT
ADTRNSSQVSQNYPIVQNLQGQMVHQAISPRTLNAWVKVIEEKAFSPEVIPMFSALSEGA
TPQDLNTMLNPVGGHQAAMQMLKETINEEAAEWDRIHPAQAGPIAPGQIREPRGSDIAGT
TSTLQEQITWMTSNPPIPVGEIYKRWIILGLNKIVRMYSPVSILDIRQGPKEPFRDYVDR
FYKTLRAEQASQDVKNWMTETLLVQNANPDCKTILKALGPAATLEEMMTACQGVGGPGHK
ARVLAEAMSQATKG-AVLMM-QRSNFKGTRKTIKCFNCGKEGHLARNCRAPRKKGCWKCG
REGHQMKDCTE-RQANFLGRIWPSHKGRPGNFLQSRP--EPTAP------PAESFGFG-E
EIP-PS-QKQEQ----------KE-E-----LYPLTSLKSLFGNDPSSQ*----
>GQ431093/D/KE/1995/clone_1229
MGARASVLSGGKLDEWERIRLRPGGKKKYKLKHIVWASRELERFALNPGLLETSEGCKQI
MGQIQPALQTGSEEIKSLYNTVATLYCVHERIKVADTKEALDKIEEEQTKSK-KKAQQAT
ADTRNSSQVSQNYPIVQNLQGQMVHQAISPRTLNAWVKVIEEKAFSPEVIPMFSALSEGA
TPQDLNTMLNTVGGHQAAMQMLKETINEEAAEWDRIHPVQAGPIAPGQIREPRGSDIAGT
TSTLQEQITWMTSNPPIPVGEIYKRWIILGLNKIVRMYSPVSILDIRQGPKEPFRDYVDR
FYKTLRAEQATQEVKNWMTETLLVQNANPDCKTILKALGPAATLEEMMTACQGVGGPGHK
ARVLAEAMSQATKG-AVLMM-QRSNFKGTRKTIKCFNCGKEGHLARNCRAPRKKGCWKCG
REGHQMKDCTE-RQANFLGKIWPSHKGRPGNFLQSRP--EPTAP------PAESFGFG-E
EIP-PS-QKQEQ----------KE-E-----LYPLTSLKSLFGNDPSSQ*----
>GQ431095/D/KE/1995/clone_1231
MGARASVLSGGKLDEWERIRLRPGGKKKYKLKHIVWASRELERFALNPGLLETSEGCKQI
MGQIQPALQTGSEELKSLFNTVATLYCVHERIKIADTKEALDKIEEEQTKSK-KKAQQAT
ADTRNSSQVSQNYPIVQNLQGQMVHQAISPRTLNAWVKVLEEKAFSPEVIPMFSALSEGA
TPQDLNTMLNTVGGHQAAMQMLKETINEEAAEWDRIHPAQAGPIAPGQIREPRGSDIAGT
TSTLQEQITWMTNNPPIPVGEIYKRWIILGLNKIVRMYSPVSILDIRQGPKEPFRDYVDR
FYKTLRAEQASQDVKNWMTETLLVQNANPDCKTILKALGPAATLEEMMTACQGVGGPGHK
ARVLAEAMSQATKG-AVLMM-QRSNFKGTRKTIKCFNCGKEGHLARNCRAPRKKGCWKCG
REGHQMKDCTE-RQANFLGKIWPSHKGRPGNFLQSRP--EPTAP------PAESFGFG-E
EIP-PS-QKQEQ----------KE-E-----LYPLASLKSLFGNDPSSQ*----
>GQ431191/D/KE/1992/clone_1327
MGARASVLSGEKLDEWEKIRLRPGGNKKYKLKHIVWASRELERFALNPGLLETSEGCKQI
MEQLQPSIKTGSEEIKSLFNTVATLYCVHKRIKVTDTKEALDKIEEEQTKSK-KKAQQAT
ADTGNSSQVSQNYPIVQNLQGQMVHQPISPRTLNAWVKVIKEKGFNPEVIPMFSALSEGA
TPQNLNTMLNTVGGHQAAMQMLKETINEKAAEWDRLHPVHAGPIAPGQMKEPRGSDIAGT
TSNLQEQIAWMTNNPPIPVGDIYKR*IILKLNKIVRMYSPVSILDIRQGPKEPFRDYVDR
FYKTLRAEQASQNVKNWMTKTLLVQNANPDCKTILKALGPGASLEEMMTACQGVGGPSHK
ARVLTEAMSQATNL-AAVMI-QRGNFKGPKKIIKCFNCGKEGHIAKNCRAPRKRGCWKCG
KEGHQMKGCTE-RQANFLGRFWPSHKGRPRNFLQNRP--EPTAP------PAESFGFG-E
ETA-PP-QKQEQ----------KDKE-----LYPLASLRSLFGNDPSSQ*----
>GQ431192/D/KE/1992/clone_1328
MGARASVLSGEKLDEWEKIRLRPGGNKKYKLKHIVWASRELERFALNPGLLETSEGCKQI
MEQLQPSIKTGSGEIKSLFNTVATLYCVHKRIKVTDTKEALDKIEEEQTKSK-QKTQQAT
AATGNSSQVSQNYPIVQNLQGQMVHQPISPRTLNAWVKVIKEKGFNPEVIPMFSALSEGA
TPQNLNTMLNTVGGHQAAMQMLKDTINEKAAEWDRLHPVHAGPIAPGQMKEPRGSDIAGT
TSNLQEQIAWMTNNPPIPVGDIYKR*IILKLNKIVRMYSPVSILDIRQGPKEPFRDYVDR
FYKTLRAEQASQNVKNWMTKTLLVQNANPDCKTILKALGPGASLEEMMTACQGVGGPSHK
ARVLTEAMSQATNL-AAVMI-QRGNFKGPKKIIKCFNCGKEGHIAKNCRAPRKRGCWKCG
KEGHQMKDCTE-RQANFLGRFWPSHKGRPRNFLQNRP--EPTAP------PAESFGFG-E
ETA-PP-QKQEQ----------KDKE-----LYPLASLRSLFGNDPSSQ*----
>GQ431193/D/KE/1992/clone_1329
MGARASVLSGGKLDEWEKIRLRPGGNKKYKLKHIVWASRELERFALNPGLLETSEGCKQI
MEQLQPSIKTGSEEIKSLFNTVATLYCVHERIKVTDTKEALDKIGEEQTKSK-KKAQQTT
ADTGNSSQVSQNYPIVQNLQGQMVHQPISPRTLNAWVKVIEEKGFNPEVIPMFSALSEGA
TPQDLNTMLNTVGGHQAAMQMLKETINEEAAEWDRLXPVHAG-IAPGQMREPRGSDIAGT
TSXLQEQIAWMTNNPPIPVGDIYKRWIILGLNKIVRMYSPVSILDIRQGPKEPFRDYVDR
FYKTLRAEQASQDVKNWMTETLLVQNANPDCKTILKALGPGASLEEMMTACQGVGGPSHK
ARVLAEAMSQATNL-AAVMM-QRGNFKGPRKIIKCFNCGKEGHIAKNCRAPRKRGCWKCG
KEGHQMKDCTE-RQANFLGKFWPSHKGRPGNFLQSRP--EPTAP------PAESFGFG-E
ETA-PP-QKQEQ----------KDKE-----LYPLASLRSLFGNDPSSQ*----
>GQ431194/D/KE/1992/clone_1330
MGARASVLSGGKLDEWEKIRLRPGGNKKYKLKHIVWASRELERFALNPGLLETSEGCKQI
MEQLQPSIKTGSEEIKSLFNTVATLYCVHERIKVTDTKEALDKIEEEQTKSK-KKAQQTT
ADTGNSSQVSQNYPIVQNLQGQMVHQPISPRTLNAWVKVIEEKGFNPEVIPMFSALSEGA
TPQDLNTMLNTVGGHQAAMQMLKETIDEEAXEW-XLXPXHAG-XXP-QMXXPXGSDIAGT
TSXXQEQI-WMTNXPXIPVGDIYKRWIILGLNKIVRMYSPVSILDIRQGPKEPFRDYVDR
FYKTLRAEQASQDVKNWMTETLLVQNANPDCKTILKALGPGASLEEMMTACQGVGGPSHK
ARVLAEAMSQATNL-AAVMM-QRGNFKGPRKIIKCFNCGKEGHIAKNCRAPRKRGCWKCG
KEGHQMKDCTE-RQANFLGKFWPSHKGRPGNFLQNRP--EPTAP------PAESFGFG-E
EIA-PP-QKQEQ----------KDKE-----LYPLASLRSLFGNDPSSQ*----
>GQ431195/D/KE/1992/clone_1331
MGARASVLSGGKLDEWEKIRLRPGGNKKYKLKHIVWASRELERFALNPGLLETSEGCKQI
MEQLQPSIKTGSEEIKSLFNTVATLYCVHERIKVTDTKEALDKIEEEQTKSK-KKAQQTT
ADTGNSSQVSQNYPIVQNLQGQMVHQPISPRTLNAWVKVIEEKGFNPEVIPMFSALSEGA
TPQDLNTMLNTVGGHQAAMQMFKETINEKGAEWD-LHPVHAG-IAPGQXKEPXGSDIAGX
TSNXQEQIDWMTNNPPIPVGDVYKR*IXLKLNKIVRMYSPVSILDIRQGPKEPFRDYVDR
FYKTLRAEQASQNVKNWMTKTLLVQNANPDCKTILKALGPGASLEEMMTACQGVGGPSHK
ARVLAEAMSQATNL-AAVMM-QRGNFKGPRKIIKCFNCGKEGHIAKNCRAPRKRGCWKCG
KEGHQMKDCTE-RQANFLGKFWPSHKGRPGNFLQNRP--EPTAP------PAESFGFG-E
EIA-PP-QKQEQ----------KDKE-----LYPLASLRSLFGNDPSSQ*----
>GQ431196/D/KE/1992/clone_1332
MGARASVLSGGKLDEWEKIRLRPGGNKKYKLKHIVWASRELERSALNPGLLETSEGCKQI
MEQLQPSIKTGSEEIKSSFNTVATLYCVHERIKVTDTKEALDKIEEEQTKSK-KKAQQAT
ADTGNSSQVSQNYPIVQNLQGQMVHQPISPRTLNAWVKVIKEKGFNPEVIPMFSALSEGA
TPQNLNTMLNTVGGHQAAMQMLKETINEKAAEWDRLHPVHAGPIAPGQMKEPRGSDIAGT
TSNLQEQMAWMTNNPPIPVGDIYKR*IILKLNKIVRMYNPVSILDIRQGPKGPFRDYVDR
FYKTLRAEQASQNVKNWMTKTLLVQNANPDCKTILKALGPGASLEEMMTACQGVGGPSHK
ARVLTEAMSQATNL-AAVMI-QRGNFKGPKKIIKCFNCGKEGHIAKNCRAPRKRGCWKCG
KEGHQMKDCTE-RQANFLGKFWPSHKGRPGNFLQNRP--EPTAP------PAESFGFG-E
EIA-PP-QKQEQ----------KDKE-----LYPLASLRSLFGNDPSSQ*----
>GQ431197/D/KE/1992/clone_1333
MGARASVLSGEKLDEWEKIRLRPGGNKKYKLKHIVWASRELERFALNPGLLETSEGCKQI
MEQLQPSIKTGSGEIKSLFNTVATLYCVHKRIKVTDTKEALDKIEEEQTKSK-KKAQQAT
ADTGNSSQVSQNYPIVQNLQGQMVHQPISPRTLNAWVKVIKEKGFNPEVIPMFSALSEGA
TPQNLNTMLNTVGGHQAAMQML-ETINEKAAEWDRLHPVHAGPIAPGQMKEPRGSDIAGT
TSNLQEQIAWMTNNPPIPVGDIYKR*IILKLNKIVRMYSPVSILDIRQGPKEPFRDYVDR
FYKTLRAEQASQNVKNWMTKTLLVQNANPDCKTILKALGPGASLEEMMTACQGVGGPSHK
ARVLTEAMSQATNL-AAVMI-QRGNFKGPKKIIKCFNCGKEGHIAKNCRAPRKRGCWKCG
KEGHQMKDCTE-RQANFLGRFWPSHKGRPRNFLQNRP--EPTAP------PAESFGFG-E
ETA-PP-QKQEQ----------KDKE-----LYPLASLRSLFGNDPSSQ*----
>GQ431198/D/KE/1992/clone_1334
MGARASVLSGGKLDEWEKIRLRPGGNKKYKLKHIVWASRELERFALNPGLLETSEGCKQI
MEQLQPSIKTGSEEIKSLFNTVATLYCVHERIKVTDTKEALDKIEEEQTKSK-KKAQQTT
ADTGNSSQVSQNYPIVQNLQGQMVHQPISPRTLNAWVKVIEEKGFNPEVIPMFSALSEGA
TPQDLNTMLNTVGGHQAAMQMLKETINEEAAEWDRLHPVHAGXIAPGQMREPXGSDIAGT
TSXLQEQIAWMTNNPPIPVGDIYKRWIILGLNKIVRMYSPVSILDIRQGPKEPFRDYVDR
FYKTLRAEQASQDVKNXMTETLLVQNANPDCKTILKALGPGASLEEMMTACQGVGGPSHK
ARVLAEAMSQATNL-AAVMM-QRGNFKGPRKIIKCFNCGKEGHIAKNCRAPRKRGCWKCG
KEGHQMKDCTE-RQANFLGRFWPSHKGRPGNFLQSRP--EPTAP------PAESFGFG-E
ETA-PP-QKQEQ----------KDKE-----LYPLASLRSLFGNDPSSQ*----
>GQ431199/D/KE/1992/clone_1335
MGARASVLSGGKLDEWEKIRLRPGGNKKYKLKHIVWASRELERFALNPGLLETSEGCKQI
MEQLQPSIKTGSEEIKSLFNTVATLYCVHERIKVTDTKGALDKIEEEQTKSK-KKAQQTT
ADTGNSSQVSQNYPIVQNLQGQMVHQPISPRTLNAWVKVIEEKGFNPEVIPMFSALSEGA
TPQDLNTMLNTVGGHQAAMQMLKETINEEAAEWDRLHPVHAGPNAPGLMIEPRGSDIS*T
TTNLQEQIAGVTNHPPTPVGXIYKXWXILGLNKIVRMY-PVRILDIXQGPKEPFRDYVDR
FYKTLRAEQASQDVKNWMTETLLVQNANPDCKTILKALGPGASLEEMMTACQGVGGPSHK
ARVLAEAMSQATNL-AAVMM-QRGNFKGPRKIIKCFNCGKEGHIAKNCRAPRKRGCWKCG
KEGHQMKDCTE-RQANFLGRFWPSHKGRPGNFLQSRP--EPTAP------PAESFGFG-E
ETA-PP-QKQEQ----------KDKE-----LYPLASLRSLFGNDPSSQ*----
>GQ431200/D/KE/1992/clone_1336
MGARASVLSGGKLDEWEKIRLRPGGNKKYKLKHIVWASRELERSALNPGLLETSEGCKQI
MEQLQPSIKTGSEEIKSSFNTVATLYCVHERIKVTDTKEALDKIEEEQTKSK-KKAQQAT
ADTGNSSQVSQNYPIVQNLQGQMVHQPISPRTLNAWVKVIKEKGFNPEVIPMFSALSEGA
TPQNLNTMLNTVGGHQAAMQMLKETINEKAAEWDRLHPVHAGPIAPGQMKEPRGSDIAGT
TSNLQEQMAWMTNNPPIPVGDIYKR*IILKLNKIVRMYNPVSILDIRQGPKGPFRDYVDR
FYKTLRAEQASQNVKNWMTKTLLVQNANPDCKTILKALGPGASLEEMMTACQGVGGPSHK
ARVLTEAMSQATNL-AAVMI-QRGNFKGPKKIIKCFNCGKEGHIAKNCRAPRKRGCWKCG
KEGHQMKDCTE-RQANFLGKFWPSHKGRPGNFLQNRP--EPTAP------PAESFGFG-E
EIA-PP-QKQEQ----------KDKE-----LYPLASLRSLFGNDPSSQ*----
>GQ431201/D/KE/1992/clone_1337
MGARASVLSGGKLDEWEKIRLRPGGNKKYKLKHIVWASRELERFALNPGLLETSEGCKQI
MEQLQPSIKTGSEEIKSSFNTVATLYCVHERIKVTDTKEALDKIEEEQTKSK-KKAQQAT
ADTGNSSQVSQNYPIVQNLQGQMVHQPISPRTLNAWVKVIEEKGFNPEVIPMFSALSEGA
TPQDLNTMLNTVGGHQAAMQMLKETINEEAAEWDRLHPVHAGPIAPGQMRE-RGSDIAGT
TSNLQEQIAWMTHNPPIPVGDIYKRWIILGLNKIVRMYSPVSILDIRQGPKEPFRDYVDR
FYKTLRAEQASQDVKNWMTETLLVQNANPDCKTILKALGPGASLEEMMTACQGVGGPSHK
ARVLAEAMSQATNL-AAVMM-QRGNFKGPG-IIKCFNCGKEGHIAKNCRAPRKRGCWKCG
KEGHQMKDCTE-RQANFLGKFWPSHKGRPGNFLQNRP--EPTAP------PAESFGFG-E
EIA-PP-QKQEQ----------KDKE-----LYPLASLRSLFGNDPSSQ*----
>GQ431202/D/KE/1992/clone_1338
MGARASVLSGEKLDEWEKIRLRPGGNKKYKLKHIVWASRELERFALNPGLLETSEGCKQI
MEQLQPSIKTGSGEIKSLFNTVATLYCVHKRIKVTDTKEALDKIEEEQTKSK-KKAQQAT
ADTGNSSQVSQNYPIVQNLQGQMVHQPISPRTLNAWVKVIKEKGFNPEVIPMFSALSEGA
TPQNLNTMLNTVGGHQAAMQMLKETINEKAAEWDRLHPVHAGPIAPGQMKEPRGSDIAGT
TSNLQEQIAWMTNNPPIPVGDIYKR*IILKLNKIVRMYSPVSILDIRQGPKEPFRDYVDR
FYKTLRAEQASQNVKNWMTKTLLVQNANPDCKTILKALGPGASLEEMMTACQGVGGPSHK
ARVLTEAMSQATNL-AAVMI-QRGNFKGPKKIIKCFNCGKEGHIAKNCRAPRKRGCWKCG
KEGHQMKDCTE-RQANFLGRFWPSHKGRPRNFLQNRP--EPTAP------PAESFGFG-E
ETA-PP-QKQEQ----------KDKE-----LYPLASLRSLFGNDPSSQ*----
>GQ431203/D/KE/1992/clone_1339
MGARASVLSGGKLDEWEKIRLRPGGSKKYKLKHIVWASRELERFALNPGLLETSEGCKQI
MEQLQPSIKTGSEEIKSLFNTVATLYCVHERIKVTDTKEALDKIEEEQTKSK-KKAQQTT
ADTGNSSQVSQNYPIVQNLQGQMVHQPISPRTLNAWVKVIEEKGFNLEVIPMFSALSEGA
TPQDLNTMLNTVGGHQAAMQMLKETINEEAAEWDRLHPVHAGPIAPGQMREPRGSDIAGT
TSNLQEQIAWMTNNPPIPVGDIYKRWIILGLNKIVRMYSPVSILDIRQGPKEPFRDYVDR
FYKTLRAEQASQDVKNWMTETLLVQNANPDCKTILKALGPGASLEEMMTACQGVGGPSHK
ARVLAEAMSQATNL-AAVMM-QRGNFKGPRKIIKCFNCGKEGHIAKNCRAPRKRGCWKCG
KEGHQMKDCTE-RQANFLGRFWPSHKGRPRNFLQNRP--EPTAP------PAESFGFG-E
ETA-PP-QKQEQ----------KDKE-----LYPLASLRSLFGNDPSSQ*----
>GQ431204/D/KE/1992/clone_1340
MGARASVLSGGKLDEWEKIRLRPGGNKKYKLKHIVWASRELERFALNPGLLETSEGCKQI
MEQLQPSIKTGSEEIKSLFNTVATLYCVHERIKVTDTKEALDKIEEEQTKSK-KKAQQAT
ADTGNSSQVSQNYPIVQNLQGQMVHQPISPRTLNAWVKVIEEKGFNPEVIPMFSALSEGA
TPQDLNTMLNTVGGHQAAMQMLKETINEEAAEWDRLHPVHAGPIAPGQMRE-RGSDIAGT
TSNLQEQIAWMTHNPPIPVGDIYKRWIILGLNKIVRMYSPVSILDIRQGPKEPFRDYVDR
FYKTLRAEQASQDVKNWMTETLLVQNANPDCKTILKALGPGASLEEMMTACQGVGGPSHK
ARVLAEAMSQATNL-AAVMM-QRGNFKGPG-IIKCFNCGKEGHIAKNCRAPRKRGCWKCG
KEGHQMKDCTE-RQANFLGKFWPSHKGRPGNFLQNRP--EPTAP------PAESFGFG-E
EIA-PP-QKQEQ----------KDKE-----LYPLASLRSLFGNDPSSQ*----
>GQ431205/D/KE/1992/clone_1341
MGARASVLSGEKLDEWEKIRLRPGGNKKYKLKHIVWASRELERFALNPGLLETSEGCKQI
MEQLQPSIKTGSEEIKSLFNTVATLYCVHKRIKVTDTKEALDKIEEEQTKSK-KKAQQAT
ADTGNSSQVSQNYPIVQNLQGQMVHQPISPRTLNAWVKVIKEKGFNPEVIPMFSALSX-A
TPQDLNTMLNTVGGH-AAM-ML-ETIK-EXAEWDRLHPVHAGPIAPGQMXXPRGSDIAGT
TSXLQEQIAWMTHNPPIPVGDIYKRWIILGLNKIVRMYSPVSILDIRQGPKEPFRDYVDR
FYKTLRAEQASQDVKNWMTETLLVQNANPDCKTILKALGPGASLEEMMTACQGVGGPSHK
ARVLAEAMSQATNL-AAVMM-QRGNFKGPG-IIKCFNCGKEGHIAKNCRAPRKRGCWKCG
KEGHQMKDCTE-RQANFLGKFWPSHKGRPGNFLQNRP--EPTAP------PAESFGFG-E
EIA-PP-QKQEQ----------KDKE-----LYPLASLRSLFGNDPSSQ*----
>GQ431206/D/KE/1992/clone_1342
VGARASVLSGGKLDEWEKIRLRPGGNKKYKLKHIVWASRELERFALNPGLLETSEGCKQI
MEQLQPSIKTGSEEIKSLFNTVATLYCVHERIKVTDTKEALDKIEEEQTKSK-KKAQQTT
ADTGNSSQVSQNYPIVQNLQGQMVHQPISPRTLNAWVKVIEEKGFNPEVIPMFSALSEGA
TPQDLNTMLNTVGGH-AAMQMLKETIIEEAAEWDRLHPVHAGXIAXGQMRXPRGSDIAGT
TSNLQEQIAWMTNNPPIPVGDIYKRWIILGLNKIVRMYSPVSILDIRQGPKEPFRDYVDR
FYKTLRAEQASQDVKNXMTETLLVQNANPDCKTILKALGPGASLEEMMTACQGVGGPSHK
ARVLAEAMSQATNL-AAVMM-QRGNFKGPRKIIKCFNCGKEGHIAKNCRAPRKRGCWKCG
KEGHQMKDCTE-RQANFLGRFWPSHKGRPGNFLQSRP--EPTAP------PAESFGFG-E
ETA-PP-QKQEQ----------KDKE-----LYPLASLRSLFGNDPSSQ*----
>GQ431207/D/KE/1992/clone_1343
MGARASVLSGGKLDEWEKIRLRPGGNKKYKLKHIVWASRELERFALNPGLLETSEGCKQI
MEQLQPSIKTGSEEIKSLFNTVATLYCVHERIKVTDTKEALDKIGEEQTKSK-KKAQQTT
ADTGNSSQVSQNYPIVQNLQGQMVHQPISPRTLNAWVKVIEEXGFNPEVIPMFSALSEGA
TPQDLN-MLNTVGGHQAAMQMLKETINEEAAEWDRLHPVHAGPIAPGQMREPRGSDIAGT
TSNLQEQIAWMTNNPPIPVGDIYKRWIILGLNKIVRMYSPVSILDIRQGPKEPFRDYVDR
FYKTLRAEQASQDVKNWMTETLLVQNANPDCKTILKALGPGASLEEMMTACQGVGGPSHK
ARVLAEAMSQATNL-AAVMM-QRGNFKGPRKIIKCFNCGKEGHIAKNCRAPRKRGCWKCG
KEGHQMKDCTE-RQANFLGKFWPSHKGRPGNFLQSRP--EPTAP------PAESFGFG-E
ETA-PP-QKQEQ----------KDKE-----LYPLASLRSLFGNDPSSQ*----
>GQ431208/D/KE/1992/clone_1344
MGARASVLSGEKLDEWEKIRLRPGGNKKYKLKHIVWASRELERFALNPGLLETSEGCKQI
MEQLQPSIKTGSEEIKSLFNTVATLYCVHKRIKVTDTKEALDKIEEEQTKSK-KKAQQAT
ADTGNSSQVSQNYPIVQNLQGQMVHQPISPRTLNAWVKVIKEKGFNPEVIPMFSALSEGA
TPQDLNTMLNTVGGHQAAMQMLKETINEEAAEWDRXHPVHAGPIAPXQMREXRGSXIAGX
TSNLQEQIAWMTHNPXIPVGDIYKRWIILGLNKIVRMYSPVSILDIRQGPKEPFRDYVDR
FYKTLRAEQASQDVKNWMTETLLVQNANPDCKTILKALGPGASLEEMMTACQGVGGPSHK
ARVLAEAMSQATNL-AAVMM-QRGNFKGPG-IIKCFNCGKEGHIAKNCRAPRKRGCWKCG
KEGHQMKDCTE-RQANFLGKFWPSHKGRPGNFLQNRP--EPTAP------PAESFGFG-E
EIA-PP-QKQEQ----------KDKE-----LYPLASLRSLFGNDPSSQ*----
>GQ431209/D/KE/1992/clone_1345
MGARASVLSGEKLDEWEKIRLRPGGNKKYKLKHIVWASRELERFALNPGLLETSEGCKQI
MEQLQPSIKTGSEEIKSLFNTVATLYCVHKRIKVTDTKEALDKIEEEQTKSK-KKAQQAT
ADTGNSSQVSQNYPIVQNLQGQMVHQPISPRTLNAWVKVIEEKGFNPEVIPMFSALSEGA
TPQNLNTMLNTVGGHQAAMQMLKETINEEAAEWDRLHPVHAGPIAPGQMREPRGSDIAGT
TSNLQEQIAWMTHNPPIPVGDIYKRWIILGLNKIVRMYSPVSILDIRQGPKEPFRDYVDR
FYKTLRAEQASQNVKNWMTKTLLVQNANPDCKTILKALGPGASLEEMMTACQGVGGPSHK
ARVLTEA-SQATNL-AAVMI-QRGNLRAQR-IIKCFNCGKEGHIAKNCRAPRKRGCWKCG
KEGHQMKGCTE-RQANFLGRFWPSHKGRPRNFLQNRP--EPTAP------PAESFGFG-E
ETA-PP-QKQEQ----------KDKE-----LYPLASLRSLFGNDPSSQ*----
>GQ431210/D/KE/1992/clone_1346
MGARASVLSGEKLDEWEKIRLRPGGNKKYKLKHIVWASRELERFALNPGLLETSEGCKQI
MEQLQPSIKTGSEEIKSLFNTVATLYCVHKRIKVTDTKEALDKIEEEQTKSK-KKAQQAT
ADTGNSSQVSQNYPIVQNLQGQMVHQPISPRTLNAWVKVIKEKGFNPEVIPMFSALSEGA
TPQDLNTMLNTVGGHQAAMQMLKETINEEAAEWDRLHPVHAGP-APGQMREPRGSDIAGT
TSNLQEQIAWMTHTPPIPVGDIYKRWIILGLNKIVRMYSPVSILDIRQGPKEPFRDYVDR
FYKTLRAEQASQDVKNWMTETLLVQNANPDCKTILKALGPGASLEEMMTACQGVGGPSHK
ARVLAEAMSQATNL-AAVMM-QRGNFKGPG-IIKCFNCGKEGHIAKNCRAPRKRGCWKCG
KEGHQMKDCTE-RQANFLGKFWPSHKGRPGNFLQNRP--EPTAP------PAESFGFG-E
EIA-PP-QKQEQ----------KDKE-----LYPLASLRSLFGNDPSSQ*----
>GQ431211/D/KE/1992/clone_1347
MGARASVLSGEKLDEWEKIRLRPGGNKKYKLKHIVWASRELERFALNPGLLETSEGCKQI
MEQLQPSIKTGSEEIKSLFNTVATLYCVHKRIKVTDTKEALDKIEEEQTKSK-KKAQQAT
ADTGNSSQVSQNYPIVQNLQGQMVHQPISPRTLNAWVXVIKEKGFNPEVIPMFSALSEGA
TPQDLNTM-NTVGG-QAAMQMLKETINEEAAEWDRLHPVHAGPIAPGQMREPRGSDIAGT
TSNLQEQIAWMTHNPPIPVGDIYKRWIILGLNKIVRMYSPVSILDIRQGPKEPFRDYVDR
FYKTLRAEQASQDVKNWMTETLLVQNANPDCKTILKALGPGASLEEMMTACQGVGGPSHK
ARVLAEAMSQATNL-AAVMM-QRGNFKGPG-IIKCFNCGKEGHIAKNCRAPRKRGCWKCG
KEGHQMKDCTE-RQANFLGKFWPSHKGRPGNFLQNRP--EPTAP------PAESFGFG-E
EIA-PP-QKQEQ----------KDKE-----LYPLASLRSLFGNDPSSQ*----
>GQ431212/D/KE/1992/clone_1348
MGARASVLSGGKLDEWEKIRLRPGGNKKYKLKHIVWASRELERFALNPGLLETSEGCKQI
MEQLQPSIKTGSEEIKSSFNTVATLYCVHERIKVTDTKEALDKIEEEQTKSK-KKAQQAT
ADTGNSSQVSQNYPIVQNLQGQMVHQPISPRTLNAWVKVIEEKGFNPEVIPMFSALSEGA
TPQDLNTMLNTVGGHQAAMQMLKETINEEAAEWDRLHPVHAGPIAPGQMREPRGSDIAGT
TSNLQEQIAWMTHNPPIPVGDIYKRWIILGLNKIVRMYSPVSILDIRQGPKEPFRDYVDR
FYKTLRAEQASQDVKNWMTETLLVQNANPDCKTILKALGPGASLEEMMTACQGVGGPSHK
ARVLAEAMSQATNL-AAVMM-QRGNFKGPGKIIKCFNCGKEGHIAKNCRAPRKRGCWKCG
KEGHQMKDCTE-RQANFLGKFWPSHKGRPGNFLQNRP--EPTAP------PAESFGFG-E
EIA-PP-QKQEQ----------KDKE-----LYPLASLRSLFGNDPSSQ*----
>GQ431213/D/KE/1992/clone_1349
MGARASVLSGGKLDEWEKIRLRPGGNKKYKLKHIVWASRELERFALNPGLLETSEGCKQI
MEQLQPSIKTGSEEIKSSFNTVATLYCVHERIKVTDTKEALDKIEEEQTKSK-KKAQQAT
ADTGNSSQVSQNYPIVQNLQGQMVHQPISPRTLNAWVKVIKEKGFNPEVIPMFSALSEGA
TPQDLNTMLNTVGGHQAAMQMLKETINEEAAGWDRLHPVHAGPIAPGQMREPRGSDIAGT
TSNLQEQIAWRTHNPPIPVGDIYKRWIILGLNKIVRMYSPVSILDIRQGPKEPFRDYVDR
FYKTLRAEQASQNVKNWMTETLLVQNANPDCKTILKALGPGASLEEMMTACQGVGGPSHK
ARVLAEAMSQATNL-AAVMM-QRGNFKGPRKIIKCFNCGKEGHIAKNCRAPRKRGCWKCG
KEGHQMKDCTE-RQANFLGRFWPSHKGRPGNFLQSRP--EPTAP------PAESFGFG-E
ETA-PP-QKQEQ----------KDKE-----LYPLASLRSLFGNDPSSQ*----
>GQ431214/D/KE/1992/clone_1350
MGARASVLSGGKLDEWEKIRLRPGGNKKYKLKHIVWASRELERFALNPGLLETSEGCKQI
MEQLQPSIKTGSEEIKSLFNTVATLYCVHERIKVTDTKEALDKIGEEQTKSK-KKAQQAT
ADTGNSSQVSQNYPIVQNLQGQMVHQPISPRTLNAWVKVIEEKGFNPEVIPMFSALSEGA
TPQDLNTMLNTVGGHQAAMQMLKETINEEAAEWDRLHPVHAGPIAPGQMREPRGSDIAGT
TSNLQEQIAGMTHNPPIPVGDIYKRWIILGLNKIVRMYSPVSILDIRQGPKEPFRDYVDR
FYKTLRAEQASQNVKNWMTKTLLVQNANPDCKTILKALGPGASLEEMMTACQGVGGPSHK
ARVLTEAMSQATNL-AAVMI-QRGNFKGPKKIIKCFNCGKEGHIAKNCRAPRKRGCWKCG
KEGHQMKDCTE-RQANFLGRFWPSHKGRPGNFLQSRP--EPTAP------PAESFGFG-E
ETA-PP-QKQEQ----------KDKE-----LYPLASLRSLFGNDPSSQ*----
>GQ431215/D/KE/1992/clone_1351
VGARASVLSGGKLDEWEKIRLRPGGNKKYKLKHIVWASRELERFALNPGLLETSEGCKQI
MEQLQPSIKTGSEEIKSLFNTVATLYCVHERIKVTDTKEALDKIEEEQTKSK-KKAQQTT
ADTGNSSQVSQNYPIVQNLQGQMVHQPISPRTLNAWVKVIEEKGFNPEVIPMFSALSEGA
TPQDLNTMLNTVGGHQAAMQMLKETINE-AAEWDRLHPVHAG-IAPGQMREPRGSDIAGT
TSNLQEQIAWMTNNPPIPVGDIYKRWIILGLNKIVRMYSPVSILDIRQGPKEPFRDYVDR
FYKTLRAEQASQDVKNWMTETLLVQNANPDCKTILKALGPGASLEEMMTACQGVGGPSHK
ARVLAEAMSQATNL-AAVMM-QRGNFKGPRKIIKCFNCGKEGHIAKNCRAPRKRGCWKCG
KEGHQMKDCTE-RQANFLGRFWPSHKGRPGNFLQSRP--EPTAP------PAESFGFG-E
ETA-PP-QKQEQ----------KDKE-----LYPLASLRSLFGNDPSSQ*----
>GQ431216/D/KE/1992/clone_1352
MGARASVLSGGKLDEWEKIRLRPGGNKKYKLKHIVWASRELERFALNPGLLETSEGCKQI
MEQLQPSIKTGSEEIKSLFNTVATLYCVHERIKVTDTKGALDKIEEEQTKSK-KKAQQTT
ADTGNSSQVSQNYPIVQNLQGQMVHQPISPRTLNAWVKVIEEKGFNPEVIPMFSALSEGA
TPQDLNTMLNTVGGHQAAMQMLKETINEEAAEWXWVHPXHAGPIAPXQMREPRGSDIAGT
TSNLQEQIAWMTNNPPIPVGDIYKRWIILGLNKIVRMYSPVSILDIRQGPKEPFRDYVDR
FYKTLRAEQASQDVKNWMTETLLVQNANPDCKTILKALGPGASLEEMMTACQGVGGPSHK
ARVLAEAMSQATNL-AAVMM-QRGNFKGPRKIIKCFNCGKEGHIAKNCRAPRKRGCWKCG
KEGHQMKDCTE-RQANFLGRFWPSHKGRPGNFLQSRP--EPTAP------PAESFGFG-E
ETA-PP-QKQEQ----------KDKE-----LYPLASLRSLFGNDPSSQ*----
>GQ431217/D/KE/1992/clone_1353
MGARASVLSGEKLDEWEKIRLRPGGNKKYKLKHIVWASRELERFALNPGLLETSEGCKQI
MEQLQPSIKTGSEEIKSLFNTVATLYCVHKRIKVTDTKEALDKIEEEQTKSK-KKAQQAT
ADTGNSSQVSQNYPIVQNLQGQMVHQPISPRTLNAWVKVLKEXGFNPEVIPMFSALSEGA
TPQNLNTMLNTVGGHQAAMQML-ET-NEKVAEWDWLHPVHAGLIAPGQMKEPRGSDLAGT
TSNLQEQIAWMTNNPPIPVGDIYKR*IILKLNKIVRMYSPVSILDIRQGPKEPFRDYVDR
FYKTLRAEQASQNVKNWMTKTLLVQNANPDCKTILKALGPGASLEEMMTACQGVGGPSHK
ARVLTEAMSQATNL-AAVMI-QRGNFKGPKKIIKCFNCGKEGHIAKNCRAPRKRGCWKCG
KEGHQMKGCTE-RQANFLGRFWPSHKGRPRNFLQNRP--EPTAP------PAESFGFG-E
ETA-PP-QKQEQ----------KDKE-----LYPLASLRSLFGNDPSSQ*----
>GQ431218/D/KE/1992/clone_1354
MGARASVLSGEKLDEWEKIRLRPGGNKKYKLKHIVWASRELERFALNPGLLETSEGCKQI
MEQLQPSIKTGSEEIKSLFNTVATLYCVHKRIKVTDTKEALDKIEEEQTKSK-KKAQQAT
ADTGNSSQVSQNYPIVQNLQGQMVHQPISPRTLNAWVKVIKEKGFNPEVIPMFSALSEGA
TPQNLNTMLNTVGGHQAAMQMLKETINEKAAEWDRLHPVHAGPIAPGQMKEPRGSDIAGT
TSNLQEQIAWMTNNPPIPVGDIYKR*IILKLNKIVRMYSPVSILDIRQGPKEPFRDYVDR
FYKTLRAEQASQNVKNWMTKTLLVQNANPDCKTILKALGPGASLEEMMTACQGVGGPSHK
ARVLTEAMSQATNL-AAVMI-QRGNFKGPKKIIKCFNCGKEGHIAKNCRAPRKRGCWKCG
KEGHQMKGCTE-RQANFLGRFWPSHKGRPRNFLQNRP--EPTAP------PAESFGFG-E
ETA-PP-QKQEQ----------KDKE-----LYPLASLRSLFGNDPSSQ*----
>GQ431219/D/KE/1992/clone_1355
MGARASVLSGGKLDEWEKIRLRPGGNKKYKLKHIVWASRELERFALNPGLLETSEGCKQI
MEQLQPSIKTGSEEIKSLFNTVATLYCVHERIKVTDTKEALDKIEEEQTKSK-KKAQQTT
ADTGNSSQVSQNYPIVQNLQGQMVHQPISPRTLNAWVKVIEEKGFNPEVIPMFSALSEGA
TPQDLNTMLNTVGG-QAAMQMLKETINEEAAEWDRLHPVHAGPIAPGQMREPRGSDIAGT
TSNLQEQIAWMTNNPPIPVGDIYKRWIILGLNKIVRMYSPVSILDIRQGPKEPFRDYVDR
FYKTLRAEQASQDVKNWMTETLLVQNANPDCKTILKALGPGASLEEMMTACQGVGGPSHK
ARVLAEAMSQATNL-AAVMM-QRGNFKGPRKIIKCFNCGKEGHIAKNCRAPRKRGCWKCG
KEGHQMKDCTE-RQANFLGRFWPSHKGRPGNFLQSRP--EPTAP------PAESFGFG-E
ETA-PP-QKQEQ----------KDKE-----LYPLASLRSLFGNDPSSQ*----
>GQ431250/D/KE/1991/clone_1386
MGARASVLSGGKLDEWEKIRLRPGGGKKYKLKHIVWAGRELGRFAINPGLLETSEGCKQI
MEQLQPSIKTGSEEIKSLYNTVATLYCVHEKIKVTDTKEALDKIEEEQTKSK-KKAQQAT
ADTRNSNQVSQNYPIVQNLQGQMVHQALSPRTLNAWVKVIEEKAFSPEVIPMFSALSEGA
TP-DLNTMLN-VGGHQAAMQMLKETINEEAAEWDRLHPVHAGPVAPGQMREPRGSDIAGT
TRNLAEQIAWMTANPPIPVGEIYKR*IILGLNKIVKMDNPVSILDIRQGPKEPFIDYVNR
FYKTLRAEQASQDVKN*ITETLLVQNANPNCETILKALGPAATLEEIMTACQGVGGPSHK
ARVLAEAMSQATNT-AAIIM-QKSNFRGPKRI-KCFNCGKEGHLARNCRAPKKKGC*KCG
REGHQMKNCIK-RQANFLGKIWPSHKGRPGNFLQSRP--EPTAP------PAESLG---E
EIP-PS-QKQEQ----------TDKE-----LYPLVSLKSLFGNDPSSQ*----
>GQ431254/D/KE/1991/clone_1390
MGARASVLSGGTLDEWEKIRLRPGGHKKYKLKHIVWASRELERFALNPGLLETSEGCKQI
MEQLQPSIKTGSEEIKSLYNTVATLYCVHERIKVADTKEALDKIEEEQTKSK-QRXQQAX
ADXXNSKQVSQNYPIVQNLQGQMVHQALSPRTLNAWVKVIEEKAFSPEVIPMFSALSEGA
TPQDLNTMLNTVGGHQAAMQMLKETINEEAAEWDRLHPVHAGPVAPGQMREPRGSDIAGT
TSNLAEQIAWMTANPPIPVGEIYKRWIILGLNKIVRMYSPVSILDIRQGPKEPFRDYVDR
FYKTLRAEQASQDVKNWMTETLLVQNANPDCKTILKALGPGATLEEMMTACQGVGGPSHK
ARVLAEAMSQATNT-AAIMM-QKGNFRGPKRI-KCFNCGKEGHLARNCKAPRKKGCWKCE
KEGHQMKDCIE-RQANFLGKIWPSHKGRPGNFLQSRP--EPTAP------PAESLG---E
EIP-PS-QKQEQ----------KDKE-----LYPLVSLKSLFGNDPSSQ*----
>GQ431255/D/KE/1991/clone_1391
MGARASVLSGGKLDEWEKIRLRPGGHKKYKLKHIVWASRELERFALNPGLLETSEGCKQI
MEQLQPSIKTGSEEIKSLYNTVAAVYCVHERIKVADTKEALDKIEEE*NKSK-QKTQQAA
ADAGNSKQVSQNYPIVQNLQGQMVHQALSPRTLNAWVKVI*EKAFSPEVIPMFSALSEGA
TPQDLNTMLNTVGGHQAAMQMLKETINEEAAEWDRLHPVHAGPVAPGQMREPRGSDIAGT
TSNLAEQIAWMTANPPIPVGEIYKRWIILGLNKIVRMYSPVSILDIRQGPKEPFRDYVDR
FYKTLRAEQASQDVKNWMTETLLVQNANPDCKTILKALGPGAALEEMMTACQGVGGPSHK
ARVLAEAMSQATST-AAIMM-QKGNFRGPKRV-KCFNCGKEGHLARNCRAPRKKGCWKCG
KEGHQMKDCIE-RQANFLGKIWPSHKGRPGNFLQSRP--EPTAP------PAESLG---E
EIP-PS-QKQEQ----------KDKE-----LYPLVSLKSLFGNDPSSQ*----
>GQ431256/D/KE/1991/clone_1392
MGARASVLSGGKLDEWEKIRLRPGGHKKYKLKHIVWASRELERFALNPGLLETSEGCKQI
MEQLQPSIKTGSEEIKSLYNTVATLYCVHERIKVADTKEALDKIEEEQTKSK-KKAQQAT
ADTRNSNQVSQNYPIVQNLQGQMVHQALSPRTLNAWVKVIEEKAFSPEVIPMFSALSEGA
TPQDLNTM-NTVEGHQAAMQMLKETINEEAAEWDRLHPVHAGPVAPGQMREPRGSDIAGT
TSNLAEQIAWMTANPPIPVGEIYKRWIILGLNKIVRMYSPVSILDIRQGPKEPFRDYVDR
FYKTLRAEQASQDVKNWMTETLLVQNANPDCKTILKALGPGATLEEMMTACQGVGGPSHK
ARVLAEAMSQATNA-AAIMM-QKSNFKGP-KIIKCFNCGKEGHIAKNCRAPRKRGCWKCG
REGHQMKDCTE-RQANFLGKIWPPQKGGPSYLPHSRQ--QPTPP------PEMFFGGGRE
E-P-SP-QKQEQ----------RDKE-----QAPLTSLKSLFGSDPLSQ*----
>GQ431259/D/KE/1991/clone_1395
MGARASVLSGGKLDEWEKIRLRPGGGKKYKLKHIVWASRELERFAINPGLLETSEGCKQI
MEQLQPSIKTGSEEIKSLYNTVATLYCVHERIKVSDTKEALDKIEEVRNKSK-QKTQQAA
ADAGNSKQVSQNYPIVQNLQGQIVHQALSPRTLNA*VKVIEEKAFSPEVIPMFSALSEGA
TPQDLNTMLNTVEGHQAAMQMLKETINEEAAE*DRLHPVHAGPVAPGQMREPRGSDIAGT
TSNLAEQIAWMTANPPIPVGEIYKR*IILGLNKIVRMYSPVSILDIRQGPKEPFRDYVDR
FYKTLRAEQASQDVKN*MTETLLVQNANPDCKTILKALGPEATLEEMMTACQGVRGPSHK
ARVLAEAMSQATST-AAIMM-QKGNFKGPRKIIKCFNCGKEGHIAKNCRAPR-RGCWKCG
REGHQMKDCTE-RQANFLGKIWPSHKGRPGNFLQSRP--EPTAP------PAESLG---E
EIP-PP-QKQEQ----------KDKE-----LYPLVSLKSLFGNDPSSQ*----
>GQ431260/D/KE/1991/clone_1396
MGARASVLSGGKLDEWEKIRLRPGGHKKYKLKHIVWASRELERFALNPGLLETSEGCKQI
MEQLQPSIKTGSEEIKSLYNTVATLYCVHERIKVADTKEALDKIEEE*NKSK-QKTQQAA
ADAGNSKQVSQNYPIVQNLQGQMVHQALSPRTLNAWVKVIEEKAFSPEVIPMFSALSEGA
TPQDLNTM-NTVGGHQAAMQMLKETINEEAAEWDRLHPVHAGPVAPGQMREPRGSDIAGT
TSNLAEQIAWMTANPPIPVGEIYKRWIILGLNKIVRMYSPVSILDIRQGPKEPFRDYVDR
FYKTLRAKQASQDVKNWMTETLLVQNANPDCKTILKALGPGATLEEMMTACQGVGGPSHK
ARVLAEAMSQATNT-AAIMM-QKGNFRGPKRI-KCFNCGKEGHLARNCRAPRKKGCWKC-
KEGHQMKDCTE-RQANFLGKIWPSHKGRPGNFLQSRP--EPTAP------PAESLG---E
EIP-PP-QKQEQ----------KDKE-----LYPLVSLKSLFGNDPSSQ*----
>GQ431261/D/KE/1991/clone_1397
MGTRASVLSGGKLDEWEKIRLRPGGHKKYKLKHIVWASRELERFALNPGLLETSEGCKQI
MEQLQPSIKTGSEEIKSLYNTVATLYCVHERIKVADTKEALDKIEEE*NKSK-QKTQQAA
ADAGNSKQVSQNYPIVQNLQGQMVHQALSPRTLNAWVKVIEEKAFSPEVIPMFSALSEGA
TPQDLNTMLNTVGGHQAAMQMLKETINEEAAEWDRLHPVHAGPVAPGQMREPRGSDIAGT
TSNLAEQIAWMTANPPIPVGEIYKRWIILGLNKIVRMYSPVSILDIRQGPKEPFRDYVDR
FYKTLRVEQASQDVKNWMTETLLVQNANPDCKTILKALGPGATLEEMMTACQGVGGPSHK
ARVLAEAMSQATNA-A-IMM-QKSNFKGP-KIIKCFNCGKEGHIAKNCRAPRKRGCWKCG
REGHQMKDCTE-RQANFLGKIWPSHKGRPGNFLQSRP--EPTAP------PAESLG---E
EIP-PS-QKQEQ----------KDKE-----LYPLVSLKSLFGNDPSSQ*----
>GQ431263/D/KE/1991/clone_1399
MGARASVLSEGKLDEWEKIRLRPGGHKKYKLKHIVWASRELERFALNPGLLETSEGCKQI
MEQLQPSIKTGSEEIKSLYNTVATLYCVHERIKVADTKEALDKIEEEQNKSK-QKTQQAA
ADAGNSKQVSQNYPIVQNLQGQMVHQALSPRTLNAWVKVIEEKAFSPEVIPMFSALSEGA
TPQDLNTMLNTVGGHQAAMQMLKETINEEAAEWDRLHPVHAGPVAPGQMREPRGSDIAGT
TSNLAEQIAWMTANPPIPVGEIYKRWIILGLNKIVRMYSPVSILDIRQGPKEPFRDYVDR
FYKTLRAKQASQDVKNWMTETLLVQNANPDCKTILKALGPGATLEEMMTACQGVGGPSHK
ARVLAEAMSQATST-AAIMM-QKGNFRGPKRI-KCFNCGKEGHLARNCRAPRKKGCWKCG
KEGHQMKDCIE-RQANFLGKIWPSHKGRPGNFLQSRP--EPTAP------PAESFGFG-E
EIP-PS-QKQEQ----------KDKE-----LYPLASLRSLFGNDPSSQ*----
>GQ431265/D/KE/1991/clone_1401
MGARASVLSGGKLDEWEKIRLRPGGHKKYKLKHIVWASRELERFALNPGLLETSEGCKQI
MEQLQPSIKTGSEEIKSLYNTVATLYCVHERIKVADTKEALDKIEEE*NKSK-QKTQQAA
ADAGNSKQVSQNYPIVQNLQGQMVHQALSPRTLNAWVKVIEEKAFSPEVIPMFSALSEGA
TPQDLNTMLNTVGGHQAAMQMLKETINEEAAEWDRLHPVHAGPVAPGQMREPRGSDIAGT
TSNLAEQIAWMTANPPIPVGEIYKRWIILGLNKIVRMYSPVSILDIRQGPKEPFRDYVDR
FYKTLRAEQASQDVKNWMTETLLVQNANPDCKTILKALGPGATLEEMMTACQGVGGPSHK
ARVLAEAMSQATNA-AAIMM-QKSNFKGP-KIIKCFNCGKEGHIAKNCRAPRKKGCWKCG
REGHQMKDCTE-RQANFLGKIWPSNKGRPGNFPQSRL--EPTAP------PAESFGFG-E
EIT-SS-QKQEQ----------KDKE-----LYPLASLKSLFGNDPLSQ*----
>GQ431266/D/KE/1991/clone_1402
MGARASVLSGGKLDEWEKIRLRPGGHKKYKLKHIVWASRELERFALNPGLLETSEGCKQI
MEQLQPSIKTGSEEIKSLYNTVATLYCVHERIKVADTKEALDKIEEE*NKSK-QKTQQAA
ADAGNSKQVSQNYPIVQNLQGQMVHQALSPRTLNAWVKVIEEKAFSPEVIPMFSALSEGA
TPQDLNTMLNTVGGHQAAMQMLKETINEEAAEWDRLHPVHAGPVAPGQMREPRGSDIAGT
TSNLAEQIAWMTANPPIPVGEIYKR*IILGLNKIVKMYSPVSILDIRQGPKEPFRDYVDR
FYKTLRAEQASQDVKNWMTETLLVQNANPDCKTILKALGPGATLEEMMTACQGVGGPSHK
ARVLAEAMSQATNA-AAIMM-QKSNFKGPRKIIKCFNCGKEGHIAKNCRAPRKRGCWKCG
REGHQMKDCTE-RQANFLGKIWPSHKGRPGNFLQSRP--EPTAP------PAESLG---E
EIP-PS-QKQEQ----------TDKE-----LYPLVSLKSLFGNDPSSQ*----
>GQ431267/D/KE/1991/clone_1403
MGARASVLSGGKLDEWEKIRLRPGGHKKYKLKHIVWASRELERFALNPGLLETSEGCKQI
MEQLQPSIKTGSEEIKSLYNTVATLYCVHERIKVADTKEALDKIEEE*NKSK-QKTQQAA
ADAGNSKQVSQNYPIVQNLQGQMVHQALSPRTLNAWVKVIEEKAFSPEVIPMFSALSEGA
TPQDLNTMLNTVGGHQAAMQMLKETINEEAAEWDRLHPVHAGPVAPGQMREPRGSDIAGT
TSNLAEQIAWMTANPPIPVGEIYKRWIILGLNKIVRMYSPVSILDIRQGPKEPFRDYVDR
FYKTLRAEQASQDVKNWMTETLLVQNANPDCKTILKALGPGATLEEIMTAC-GVGGPSHK
ARVLAEAMSQATNT-AAIIM-QKGNFRGPKRVIKCFNCGKEGHIAKNCRAPRKRGCWKCG
KEGHQMKDCTE-RQANFLGKIWPSHKGRPGNFLQSRP--EPTAP------PAESFGFG-E
EIT-SS-QKQEQ----------KDKE-----LYPLASLKSPFGNDPLSQ*----
>GQ431268/D/KE/1991/clone_1404
MGARASVLSGGKLDEWEKIRLRPGGGKKYKLKHIVWAGRELERFAINPGLLETSEGCKQI
MEQLPPSIKTGSEEIKSLYNTVATLYCVHEKIKVTDTKEALDKIEEE*NKSK-QKTQQAA
ADAGNSKQVSQNYPIVQNLQGQMVHQALSPRTLNAWVKVIEEKAFSPEVIPMFSALSEGA
TPQDLNTMLNTVGGHQAAMQMLKEAINEEAAEWDRLHPVHAGPVAPGQMREPGGSDIAGT
TSNLAEQIAWMTANPPIPVGEIYKRWIILGLNKIVRMYSPVSILDIRQGPKEPFRDYVDR
FYKTLRAEQASQDVKNWMTETLLVQNANPDCKTILKALGPGATLEEMMTACQGVGGPSHK
ARVLAEAMSQATNT-AAIMM-QKGNFRGPKKIIK-FNCGKEGHIAKNCRAPRKRGCWKCG
REGHQMK-CTE-RQANFLGKIWPSHKGRPGNFLQSRP--EPTAP------PAESLG---E
EIP-PS-QKQEQ----------KDKE-----LYPLVSLKSLFGNDPSSQ*----
>GQ431269/D/KE/1991/clone_1405
MGARASVLSGGKLDEWEKIRLRPGGGKKYKLKHIVWAGRELERFAINPGLLETSEGCKQI
MEQLQPSIKTGSEEIKSLYNTVATLYCVHERIKVADTKEALDKIEEE*NKSR-QKTQQAA
ANTGNSKQVSRNYPIVQNLQGQMVHQALSPRTLNAWVKVIEEKAFSPEVIPMFSALSEGA
TPQNLNTMLNTVGGHQAAMQMLKETINEEAAEWDRLHPVHAGPVAPGQMREPRGSDIAGT
TSNLAEQIAWMTANPPIPVGEIYKR*IILGLNKIVRMYSPVSILDIRQGPKEPFRDYVDR
FYKTLRAEQASQDVKN*ITETLLVQNANPNCKTILKALGPAATLEEMMTACQGVGGPSHK
ARVLAEAMSQATNT-AAIMM-QKSNFRGPKRI-KCFNCGKEGHLARNCRAPRKKGCWKCG
KEGHQMKDCIE-RQANFLGKIWPSHKGRPGNFLQSRP--EPTAP------PAESLG---E
EIP-PS-QKQEQ----------TDKE-----LYPLVSLKSLFGNDPSSQ*----
>GQ431270/D/KE/1991/clone_1406
MGARASVLSGGKLDEWEKIRLRPGGHKKYKLKHIVWASRELERFALNPGLLETSEGCKQI
MEQLQPSIKTGSEEIKSLYNTVATLYCVHERIKVADTKEALDKIEEE*NKSK-QKTQQAA
ADAGNSKQVSQNYPIVQNLQGQMVHQALSPRTLNAWVKVIEEKAFGPEVIPMFSALSEGA
TPQDLNTMLNTVGGHQAAMQMLKETINEEAAEWDRLHPVHAGPVAPGQMREPRGSDIAGT
TSNLAEQIAWMTANPPIPVGEIYKRWIILGLNKIVRMYSPVSILDIRQGPKEPFRDYVDR
FYKTLRAEQASQDVKN*ITETLLVQNANPNCKTILKALGPAATLEEIMTACQGVGGPSHK
ARVLAEAMSQATNA-AAIMM-QKSNFRAPRKIIKCFNCGKEGHIAKNCRAPRKRGCWKCG
REGHQMKDCTE-RQANFLGKIWPSHKGRPGNFLQSRP--EPTAP------PAESLGFGEE
EIP-PS-QKQEQ----------KDKE-----LYPLVSLKSLFGNDPSSQ*----
>GQ431271/D/KE/1991/clone_1407
MGARASVLSGGKLDEWEKIRLRPGGHKKYKLKHIVWASRELERFALNPGLLETSEGCKQI
MEQLQPSIKTGSEEIKSLYNTVATLYCVHERIKVADTKEALDKIEEGQNKSK-KKAQQAT
ADTGNSNQASQNFPIVQNLQGQMVHQALSPRTLNAWVKVIEEKAFGPEVIPMFSALSEGA
TPQDLNSMLNTVGGHQAAMQMLKETINEEAAEWDRLHPVHAGPIAPGQMREPRGSDIAGT
TSTLQEQIGWMTNNPPIPVGEIYKRWIILGLNKIVRMYSPVSILDIRQGPKEPFRDYVDR
FYKTLRAEQATQEVKAWMTETLVVQNANPDWKTILKALGPGATLEEMMTACQGVGGPSHK
ARVLAEAMSQATNA-AAIMM-QKSNFKGPRKIIKCFNCGKEGHIAKNCR-PRKRGCWKCG
REGHQMKDCTE-RQANFLGKIWPSHKGRPGNFLQSRP--EPTAP------PAESLGFGEE
EIP-PS-QKQEQ----------KDKE-----LYPLVSLKSLFGNDPSSQ*----
>GQ431272/D/KE/1991/clone_1408
MGARASVLSGGKLDEWEKIRLRPGGGKKYKLKHIVWAGRELERFAINPGLLETSEGCKQI
MEQLQPSIKTGSEEIKSLYNTVATLYCVHEKIKVTDTKEALDKIEEEQTKSK-KKAQQAT
ADTRNSNQVSQNYPIVQNLQGKMVHQAISPRTLNAGVKVIEEKAFSPEVIPMFSALSEGA
TPQDLNTMLNTVGGHQAAMQMLKETINEEAAEWDRLHPVHAGPVAPGQMREPRGSDIAGT
TSNLAEQIAWMTANPPIPVGEIYKRWMILGLNKIVRMYSPVSILDIRQGPKEPFRDYVDR
FYKTLRAEQASQDVKNWMTETLLVQNANPDCKTILKALGPGAALEEMMTACQGVGGPSHK
ARVLAEAMSQATNA-AAIMM-QRGNFKGP-KNIKCFNCGKEGHIAKNCR-PRKRGCWKCG
KEGHQMKDYTE-RQANFLGKIWPSHKGRPGNFLQSRP--EPTAP------PAESFGFG-E
EIT-SS-QKQEQ----------KDKE-----LYPLASLKSLFGNDPLSQ*----
>GQ431273/D/KE/1991/clone_1409
MGARASVLSGGKLDEWEKIRLRPGGHKKYKLKHIVWASRELERFALNPGLLETSEGCKQI
MEQLQPSIKTGSEEIKSLYNTVAALYCVHERIKVADTKEALDKIEEEQTKSK-KKAQQAT
ADTRNSNQVSQNYPIVQNLQGQMVHQAISPRTLNAGVKVIEEKAFSPEVIP---------
-----------VGGHQAAMQMLKETINEEAADWDRLHPVQAGPIAPGQMREPRGSDIAGT
TSTLQEQIAWMTNNPPIPVGEIYKRWIILGLNKIVRMYSPVSILDIRQGPKESFRDYVDR
FYKTLRAEQATQEVKRWMTETLLVQNANPDCKSILRALGPGATLEEMMTACQGVGGPSHK
ARVLAEAMSQATNM-AAIMM-QRGNFKGPKKIIMCFNCGKERHLDRPCTVPRKKGCWKCG
KERH-MKDCT--RHANFLGKIWPSHKGRPGNFLQSRP--EPTAP------PAESFGFG-E
EIT-SF-QKQEQ----------KDKE-----LYPLASLKSLFGNDPLSQ*----
>GQ431274/D/KE/1991/clone_1410
MGARASVLSGGKLDEWEKIRLRPGGHKKYKLKHIVWASRELERFALNPGLLETSEGCKQI
MEQLQPSIKTGSEEIKSLYNTVTTLYCVHERIKVADTKEALDKIEEE*NKSK-QKTQQAA
ADAGNSKQVSQNYPIVQNLQGQMVHQALSPRTLNAWVKVIEEKAFGPEVIPMFSALSEGA
TPQDLNTMLNTVGGHQAAMQMLKETINEEAAEWDRLHPVHAGPVAPGQMREPRGSDIAGT
TSNLAEQIAWMTANPPIPVGEIYKRWIILGLNKIVRMYSPVSILDIRQGPKEPFRDYVDR
FYKTLRAEQASQDVKN*ITETLLVQNANPNCKTILKALGPAATLEEIMTACQGVGGPSHK
ARVLAEAMSQATNA-AAIMM-QKS-FKGPRKIIKCFNCGKEGHIAKNCRAPRKRGCWKCG
REGHQMKDCTE-RQANFLGKIWPSHKGRPGNFLQSRP--EPTAP------PAESLGFGEE
EIP-PS-QKQEQ----------KDKE-----LYPLTSLRSLFGNDPSSQ*----
>GQ431275/D/KE/1991/clone_1411
MGARASVLSGGKLDEWEKIRLRPGGHKKYKLKHIVWASRELERFALNPGLLETSEGCKQI
MEQLQPSIKTGSEEIKSLYNTVATLYCVHERIKVADTKEALDKIEEE*NKSK-QKTQQAA
ADAGNSKQVSQNYPIVQNLQGQMVHQALSPRTLNAWVKVIEEKAFSPEVIPMFSALSGGA
TPQNLNTMLNTVGGHQAAMQMLKETINEEAAEWDRLHPVHAGPVAPGQIREPRGSNIAGT
TSNLAEQIAWMTANPPIPVGEIYKKWIILELNKIVRMYSPVSILNIRQEPKKPFKDYVNR
FYKTLRAEQASQDVKN*ITETLLVQNANPNCKTILKALGPAATLEEIMTACQGVGGPSHK
ARVLAEAMSQATNA-ATIMM-QKSNFKGPRKIIKCFNCGKEGHIAKNCRAPRKRGCWKCG
REGHQMKDCTE-RQANFLGKIWPSHKGRPGNFLQSRP--EPTAP------PAESLG---E
EIP-PS-QKQEQ----------KDEE-----LYPLVSLKSLFGNDPSSQ*----
>GQ431276/D/KE/1991/clone_1412
MGARASVLSGGKLDEWEKIRLRPGGGKKYKLKHIVWASRELERFAINPGLLETSEGCKQI
MEQLQPSIKTGSEEIKSLYNTVATLYCVHERIKVSGTKEALDKIEEE*NKSK-QKTQQAA
ADAGNSKQVSQNYPIVQNLQGQIVHQALSPRTLNA*VKVIEEKAFSPEVIPMFSALSEGA
TPQDLNTMLNTVGGHQAAMQMLKETINEEAAEWDRLHPVHAGPVAPGQMREPRGSDIAGT
TSNLAEQIAWMTANPPIPVGEIYKR*IILGLNKIVKMYSPVSILNIRQEPKKPFKDYVNR
FYKTLRAEQASQDVKN*ITETLLVQNANPNCKTILKALGPAATLEEIMTACQGVGGPSHK
ARVLAEAMSQATNA-AAIMM-QKSNFKGPRKIIKCFNCGKEGHIAKNCRAPRKKGCWKCG
REGHQMKDCTE-RQANFLGKIWPSHKGRPGNFLQSRP--EPTAP------PAESFGFG-E
EIP-PS-QKQEQ----------KDKE-----LYPLASLRSLFGNDPSSQ*----
>GQ431277/D/KE/1991/clone_1413
TGARASVLSGGKLDEWEKIRLRPGGGKKYKLKHIVWAGRELERFAINPGLLETSEGCKQI
MEQLQPSIKTGSEEIKSLYNTVATLYCVHEKIKVTDTKEALDKIEEE*NKSK-QKTQQAA
ADAGNSKQVSQNYPIVQNLQGQMVHQALSPRTLNAWVKVIEEKAFSPEVIPMFSALSEGA
TPQDLNTMLNTVGGHQAAMQMLKETINEEAAEWDRLHPVHAGPVAPGQMREPRGSDIAGT
TSNLAEQIAWMTANPPIPVGEIYKRWMILGLNKIVRMYSPVSILDIRQGPKEPFRDYVDR
FYKTLRAEQASQDVKNWMTETLLVQNANPDCKTILKALGPGAALEEMMTACQGVGGPSHK
ARVLAEAMSQATNA-AAIMM-QKSNFKGPRKIIKCFNCGKEGHIAKNCRAPRKKGCWKCG
REGHQMKDCTE-RQANFLGKIWPSYKGRPGNFLQSRP--EPTAP------PAESFGFG-E
EIP-PP-QKQEQ----------KDKE-----LYPLASLRSLFGNDPSSQ*----
>GQ431278/D/KE/1991/clone_1414
MGARASVLSGGKLDEWEKIRLRPGGNKKYKLKHIVWASRELDRFAINPGLLETSEGCKQI
MGQLQPAIQTGSEEIKSLFNTVATLYCVHERIKVTDTKEALDKIEEE*NKSK-QKTQQAA
ADAGNSKQVSQNYPIVQNLQGQMVHQALSPRTLNAWVKVIEEKAFSPEVIPMFSALSEGA
TPQDLNTMLNTVGGHQAAMQMLKETINEEAAEWDRLHPVHAGPVAPGQMREPRGSDIAGT
TSNLAEQIAWMTANPPIPVGEIYKRWIILGLNKIVRMYSPVSILDIRQGPKEPFRDYVDR
FYKTLRVEQASQDVKNWMTETLLVQNANPDCKTILKALGPGATLEEMMTACQGVGGPSHK
ARVLAEAMSQATST-AAIMM-QKGNFRGPKRI-KCFNCGKEGHLARNCRAPRKKGCWKCG
KEGHQMKDCIE-RQANFLGKIWPSHKGRPGNFLQGRP--EPTAP------PAESLG---E
EIP-PS-QKREQ----------TDKE-----LYPLVSLKSLFGNDPSSQ*----
>GQ431279/D/KE/1991/clone_1415
MGARASVLSGGKLDEWEKIRLRPGGGKKYKLKHIVWASRELERFAINPGLLETSEGCKQI
MEQLQPSIKTGSEEIKSLYNTVATLYCVHERIKVSDTKEALDKIEEVRNKSK-QKTQQAA
ANTGNSKQVSQNYPIVQNLQGQMVHQALSPRTLNAWVKVIEEKAFSPEVIPMFSALSEGA
TPQNLNTMSYTAEGHQACMRM*KETINDEA-EWDRLPHVHGLPVAPNQIREPGGSNIAGT
PRNLAKQ-EGMTANPPIPVSQFKKEWISLELNKIIRMYCPVSVLNIRQEPQKPFKDYGNR
YNKTLKAEQASEDVKN*ITETLLVQTANPNCSSNLKALRPADTLKEILAAWRGVRGPNH*
FWVLAEAMSQPTNA-AAIMM-QRGNFKGPKRIIKCFNCGKEGHIAKNCRAPRKRGCWKCG
KEGHQMKDCIE-RQANFLGKIWPSHKGRPGNFLQSRP--EPTAP------PAESFGFG-E
EIT-SF-QKQEQ----------KDKE-----LYPLASLKSLFGNDPLSQ*----
>GQ431326/D/KE/1995/clone_1462
MGARASVLSGGKLDEWEKIRLRPGGSKKYKLKHLVWASRELERFAINPGLLETSEGCKQI
LGQLQPSLQTGSEEIKSLYNTVATLYCVHERIKIADTKEALDKIEEEQNKSK-KKAQQTT
ADTK-GS--SQNFPIVQNLQGQMVHQAITPRTLNAWVKVVEEKAFSPEVIPMFSALSEGA
TPQDLNLMLNTVGGHQAAMQMLKETINEEAAEWDRLHPVHAGPIAPGQMREPRGSDIAGT
TSTLQEQIAWMTNNPPIPVGDIYKRWIILGLNKIVRMYSPVSILDIRQGPKEPFRDYVDR
LYKVLRAEQASQDVKNWMTETLLVQNANPDCKTILKALGPAATLEEMMTACQGVGGPSHK
ARVLAEAMSQNT----AIMM-QRGNFKGQKKIIKCFNCGKEGHTAKNCRAPRKRGCWKCG
REGHQMKDCTE-RQANFLGKIWPSHKGRPGNFLQSRP--EPTAP------PAESFGFG-E
KTT-PS-QKQEQ----------EDKE-----LYPLASLRSLFGNDPSSQ*----
>GQ431327/D/KE/1995/clone_1463
MGARASVLSGGKLDDWEKIRLRPGGSKKYKLRHIVWASRELERFALNPGLLETSEGCKQI
LGQLQPSLQTGSEEIKSLYNTVATLYCVHERIKIADTKEALDKIEEEQNKSK-KKAQQAT
ADTK-SS--SQNFPIVQNLQGQMVHQAITPRTLNAWVKVVEEKAFSPEVIPMFSALSEGA
TPQDLNLMLNTVGGHQAAMQMLKETINEEAAEWDRLHPVHAGPIAPGQMREPRGSDIAGT
TSTLQEQIAWMTNNPPIPVGDIYKRWIILGLNKIVRMYSPVSILDIRQGPKEPFRDYVDR
FYKVLRAEQALQDVKNWMTETLLVQNANPDCKTILKALGPAATLEEMMTACQGVGGPGHK
ARVLAEAMSQNVNN--AIMM-QRGNFKGQKKTIKCFNCGKEGHIAKNCRAPRKRGCWKCG
KEGHQMKDCTE-RQANFLGKIWPSHKGRPGNFLQSRP--EPTAP------PAESFGFG-E
EIT-PP-QKQEQ----------KDKE-----LYPLASLKSLFGNDPSSQ*----
>GQ431328/D/KE/1995/clone_1464
MGARASVLSGGKLDEWEKIRSRPGGSKKYKLKHLVWASRELERFAINPGLLETTEGCRQI
MGQLQSALPTGSEEMKSLYNTVATLYCVHEKIKVTDTKEALDRIEEEQAKSK-KKAQQAT
ADTRN-S--SQNFPIVQNLQGQMVHQAITPRTLNAWVKVIEEKAFSPEVIPMFSALSEGA
TPQDLNLMLNTVGGHQAAMQMLKETINEEAAEWDRLHPVHAGPIAPGQMREPRGSDIAGT
TSTLQEQIAWMTNNPPIPVGDIYKRWIILGLNKIVRMYSPVSILDIRQGPKEPFRDYVDR
FYKVLRAEQASQDVKNWMTETLLVQNANPDCKTILKALGPAATLEEMMTACQGVGGPSHK
ARVLAEAMSQNT----AIMM-QRGNFKGQKKIIKCFNCGKEGHTAKNCRAPRKRGCWKCG
KEGHQMKDCTE-RQANFLGKIWPSHKGRPGNFLQSRP--EPTAP------PAESFGFG-E
KTT-PS-QKQEQ----------EDKE-----LYPLASLRSLFGNDPSSQ*----
>GQ431329/D/KE/1995/clone_1465
MGARASVLSGGKLDEWEKIRLRPGGSKKYKLRHIVWASRELERFALNPGLLETSDDCKQI
LGQLQPALQTGSEEIKSLYNTVATLYCVHEGIKVADTKEALDKIEEEQTKSK-KKAQQAT
ADTK-SS--SQNYPIVQNLQGQMVHQAITPRTLNAWVKVVEEKAFSPEVIPMFSALSEGA
TPQDLNLMLNTVGGHQAAMQMLKETINEEAAEWDRLHPVHAGPIAPGQMREPRGSDIAGT
TSTLQEQIAWMTNNPPIPVGDIYKRWIILGLNKIVRMYSPVSILDIKQGPKEPFRDYVDR
FYKVLRAEQASQDVKNWMTETLLVQNANPDCKTILKALGPAATLEEMMTACQGVGGPGHK
ARVLAEAMSQNVNN--AIMM-QRGNFKGQKKTIKCFNCGKEGHIAKNCRAPRKRGCWKCG
REGHQMKDCTE-RQANFLGKIWPSHKGRPGNFLQSKP--EPTAP------PAESFGFG-E
EIT-PS-QKQEQ----------KDKE-----LYPLASLKSLFGNDPSSQ*----
>GQ431330/D/KE/1995/clone_1466
MGARASVLSGGKLDDWEKIRLRPGGSKKYKLRHIVWASRELERFALNPGLLETSEGCKQI
LGQLQPSLQTGSEEIKSLYNTVATLYCVHERIKIADTKEALDKIEEEQNKSK-KKAQQAT
ADTK-SS--SQNFPIVQNLQGQMVHQAITPRTLNAWVKVVEEKAFSPEVIPMFSALSEGA
TPQDLNLMLNTVGGHQAAMQMLKETINEEAAEWDRLHPVHAGPIAPGQMREPRGSDIAGT
TSTLQEQIAWMTNNPPIPVGDIYKRWIILGLNKIVRMYSPVSILDIRQGPKEPFRDYVDR
FYKVLRAEQASQDVKNWMTETLLVQNANPDCKTILKALGPAATLEEMMTACQGVGGPGHK
ARVLAEAMSQNVNN--AIMM-QRGNFKGQKKTIKCFNCGKEGHIAKNCRAPRKRGCWKCG
KEGHQMKDCTE-RQANFLGKIWPSHKGRPGNFLQSRP--EPTAP------PAESFGFG-E
EIT-PP-QKQEQ----------KDKE-----LYPLASLKSLFGNDPSSQ*----
>GQ431331/D/KE/1995/clone_1467
MGARASVLSGGKLDEWEKIRLRPGGSKKYKLRHIVWASRELERFAINPGLLETTEGCRQI
MGQLQSALPTGSEEMKSLYNTVATLYCVHEKIKVTDTKEALDRIEEEQAKSK-KKAQQAT
ADTRN-S--SQNFPIVQNLQGQMVHQAITPRTLNAWVKVIEEKAFSPEVIPMFSALSEGA
TPQDLNLMLNTVGGHQAAMQMLKETINEEAAEWDRLHPVHAGPIAPGQMREPRGSDIAGT
TSTLQEQIAWMTNNPPIPVGDIYKRWIILGLNKIVRMYSPVSILDIRQGPKEPFRDYVDR
FYKVLRAEQASQDVKNWMTETLLVQNANPDCKTILKALGPAATLEEMMTACQGVGGPGHK
ARVLAEAMSQNVNN--AIMM-QRGNFTGQKKTIKCFNCGKEGHIAKNCRAPRKRGCWKCG
KEGHQMKDCTE-RQANFLGKIWPSHKGRPGNFLQSRP--EPTAP------PAESFGFG-E
EIT-PP-QKQEQ----------KDKE-----LYPLASLKSLFGNDPSSQ*----
>GQ431332/D/KE/1995/clone_1468
MGARASVLSGGKLDEWEKIRLRPGGSKKYKLKHLVWASRELERFAINPGLLETTEGCRQI
MGQLQSALPTGSEEMKSLYNTVATLYCVHEKIKVTDTKEALDRIEEEQAKSK-KKTQQAT
ADTRN-S--SQNFPIVQNLQGQMVHQAITPRTLNAWVKVIEEKAFSPEVIPMFSALSEGA
TPQDLNLMLNTVGGHQAAMQMLKETINEEAAEWDRLRPVHAGPIAPGQMREPRGSDIAGT
TSTLQEQIAWMTNNPPIPVGDIYKRWIILGLNKIVRMYSPVSILDIRQGPKEPFRDYVDR
FYKVLRAEQASQDVKNWMTETLLVQNANPDCKTILKALGPAATLEEMMTACQGVGGPSHK
ARVLAEAMSQNT----AIMM-QRGNFKGQKKIIKCFNCGKEGHTAKNCRAPRKRGCWKCG
KEGHQMKDCTE-RQANFLGKIWPSHKGRPGNFLQSRP--EPTAP------PAESFGFG-E
EIT-PS-QKQEQ----------KDKE-----LYPLASLKSLFGNDPSSQ*----
>GQ431333/D/KE/1995/clone_1469
MGARASVLSGGKLDDWEKIRLRPGGSKKYKLRHIVWASRELERFALNPGLLETSEGCKQI
LGQLQPSLQTGSEEIKSLYNTVATLYCVHERIKIADTKEALDKIEEEQNKSK-KKAQQTT
ADTK-GS--SQNFPIVQNLQGQMVHQAITPRTLNAWVKVVEEKAFSPEVIPMFSALSEGA
TPQDLNLMLNTVGGHQAAMQMLKETINEEAAEWDRLHPVHAGPIAPGQMREPRGSDIAGT
TSTLQEQIAWMTNNPPIPVGDIYKRWIILGLNKIVRMYSPVSILDIRQGPKEPLRDYVDR
FYKVLRAEQASQDVKNWMTETLLVQNANPDCKTILKALGPAATLEEMMTACQGVGGPGHK
ARVLAEAMSQNVNN--AIMM-QRG-FKGQKKTIKCFNCGKEGHIAKNCRAPRKRGCWKCG
KEGHQMKDCTE-RQANFLGKIWPSHKGRPGNFLQSRP--EPTAP------PAESFGFG-E
KTT-PS-QKQEQ----------EDKE-----LYPLASLRSLFGNDPSSQ*----
>GQ431334/D/KE/1995/clone_1470
MGARASVLSGGKLDEWEKIRLRPGGSKKYKLRHIVWASRELERFALNPGLLETSDDCKQI
LGQLQPALQTGSEEIKSLYNTVATLYCVHEGIKVADTKEALDKIEEEQTKSK-KKAQQAT
ADTK-SS--SQNYPIVQNLQGQMVHQAITPRTLNAWVKVVEEKAFSPEVIPMFSALSEGA
TPQDLNLMLNTVGGHQAAMQMLKETINEEAAEWDRLHPVHAGPIAPGQMREPRGSDIAGT
TSTLQEQIAWMTNNPPIPVGDIYKRWIILGLNKIVRMYSPVSILDIKQGPKEPFRDYVDR
FYKVLRAEQASQDVKNWMTETLLVQNANPDCKTILKALGPAATLEEMMTACQGVGGPGHK
ARVLAEAMSQNVNN--AIMM-QRGNFKGQKKTIKCFNCGKEGHIAKNCRAPRKRGCWKCG
REGHQMKDCTE-RQANFLGKIWPSHKGRPGNFLQSKP--EPTAP------PAESFGFG-E
EIT-PS-QKQEQ----------KDKE-----LYPLASLKSLFGNDPSSQ*----
>GQ431335/D/KE/1995/clone_1471
MGARASVLSGGKLDDWEKIRLRPGGSKKYKLRHIVWASRELERFALNPGLLETSEGCKQI
LGQLQPSLQTGSEEIKSLYNTVATLYCVHERIKIADTKEALDKIEEEQNKSK-KKAQQTT
ADTK-GS--SQNFPIVQNLQGQMVHQAITPRTLNAWVKVVEEKAFSPEVIPMFSALSEGA
TPQDLNLMLNTVGGHQAAMQMLKETINEEAAEWDRLHPVHAGPIAPGQMREPRGSDIAGT
TSTLQEQIAWMTNNPPIPVGDIYKRWIILGLNKIVRMYSPVSILDIKQGPKEPFRDYVDR
FYKVLRAEQASQDVKNWMTETLLVQNANPDCKTILKALGPAATLEEMMTACQGVGGPSHK
ARVLAEAMSQNT----AIMM-QRGNFKGQKKIIKCFNCGKEGHTAKNCRAPRKRGCWKCG
KEGHQMKDCTE-RQANFLGKIWPSHKGRPGNFLQSRP--EPTAP------PAESFGFG-E
KTT-PS-QKQEQ----------EDKE-----LYPLASLKSLFGNDPSSQ*----
>GQ431336/D/KE/1995/clone_1472
MGARASVLSGGKLDDWEKIRLRPGGSKKYKLRHIVWASRELERFALNPGLLETSEGCKQI
LGQLQPSPQTGSEEIKSLYNTVATLYCVHERIKIADTKEALDKIEEEQNKSK-KKAQQTT
ADTK-GS--SQNFPIVQNLQGQMVHQAITPRTLNAWVKVVEEKAFSPEVISMFSALSEGA
TPQDLNLMLNTVGGHQAAMQMLKETINEEAAEWDRLHPVHAGPIAPGQMREPRGSDIAGT
TSTLQEQIAWMTNNPPIPVGDIYKRWIILGLNKIVRMYSPVSILDIRQGPKEPFRDYVDR
FYKVLRAEQASQDVKNWMTETLLVQNANPDCKTILKALGPAATLEEMMTACQGVGGPGHK
ARVLAEAMSQNVNN--AIMM-QRGNFKGQKKTIKCFNCGKEGHIAKNCRAPRKRGCWKCG
REGHQMKDCTE-RQANFLGKIWPSHKGRPGNFLQSRP--EPTAP------PAESFGFG-E
EIT-PP-QKQEQ----------KDKE-----LYPLASLKSLFGNDPSSQ*----
>GQ431337/D/KE/1995/clone_1473
MGARASVLSGGKLDDWEKIRLRPGGSKKYKLKHLVWASRELERFAINPGLLETTEGCRQI
MGQLQSALPTGSEEMKSLYNTVATLYCVHERIKIADTKEALDKIEEEQNKSK-KKAQQAT
ADTK-SS--SQNFPIVQNLQGQMVHQAITPRTLNAWVKVVEEKAFSPEVIPMFSALSEGA
TPQDLNLMLNTVGGHQAAMQMLKETINEEAAEWDRLHPVHAGPIAPGQMREPRGSDIAGT
TSTLQEQIAWMTNNPPIPVGDIYKRWIILGLNKIVRMYSPVSILDIRQGPKEPFRDYVDR
FYKVLRAEQASQDVKNWMTETLLVQNANPDCKTILKALGPAATLEEMMTACQGVGGPGHK
ARVLAEAMSQNVNN--AIMM-QRGNFKGQKKTIKCFNCGKEGHTAKNCRAPRKRGCWKCG
KEGHQMKDCTE-RQANFLGKIWPSHKGRPGNFLQSRP--EPTAP------PAESFGFG-E
KTT-PS-QKQEQ----------EDKE-----LYPLASLRSLFGNDPSSQ*----
>GQ431338/D/KE/1995/clone_1474
MGARASVLSGGKLDDWEKIRLRPGGSKKYKLRHIVWASRELERFALNPGLLETSEGCKQI
LGQLQPSLQTGSEEIKSLYNTVATLYCVHERIKIADTKEALDKIEEEQNKSK-KKAQQAT
ADTK-SS--SQNFPIVQNLQGQMVHQAITPRTLNAWVKVVEEKAFSPEVIPMFSALSEGA
TPQDLNLMLNTVGGHQAAMQMLKETINEEAAEWDRLHPVHAGPIAPGQMREPRGSDIAGT
TSTLQEQIAWMTNNPPIPVGDIYKRWIILGLNKIVRMYSPVSILDIRQGPKEPFRDYVDR
FYKVLRAEQASQDVKNWMTETLLVQNANPDCKTILKALGPAATLEEMMTACQGVGGPGHK
ARVLAEAMSQNVNN--AIMM-QRGNFKGQKKTIKCFNCGKEGHIAKNCRAPRKRGCWKCG
KEGHQMKDCTE-RQANFLGKIWPSHKGRPGNFLQSRP--EPTAP------PAESFGFG-E
EIT-PS-QKQEQ----------KDKE-----LYPLASLKSLFGNDPSSQ*----
>GQ431339/D/KE/1995/clone_1475
MGARASVLSGGKLDEWEKIRLRPGGSKKYKLRHIVWASRELERFALNPGLLETSEGCKQI
LGQLQPSLQTGSEEIKSLYNTVATLYCVHERIKIADTKEALDKIEEEQNKSK-KKAQQAT
ADTK-SS--SQNFPIVQNLQGQMVHQAITPRTLNAWVKVVEEKAFSPEVIPMFSALSEGA
TPQDLNLMLNTVGGHQAAMQMLKETINEEAAEWDRLHPVHAGPIAPGQMREPRGSDIAGT
TSTLQEQIAWMTNNPPIPVGDIYKRWIILGLNKIVRMYSPVSILDIRQGPKEPFRDYVDR
FYKVLRAEQASQDVKNWMTETLLVQNANPDCKTILKALGPAATLEEMMTACQGVGGPGHK
ARVLAEAMSQNVNN--AIMM-QRGNFKGQKKTIKCFNCGKEGHIAKNCRAPRKRGCWKCG
KEGHQMKDCTE-RQANFLGKIWPSHKGRPGNFLQSRP--EPTAP------PAESFGFG-E
EIT-PS-QKQEQ----------KDKE-----LYPLASLKSLFGNDPSSQ*----
>GQ431340/D/KE/1995/clone_1476
MGARASVLSGGKLDDWEKIRLRPGGSKKYKLRHIVWASRELERFALNPGLLETSEGCKQI
LGQLQPSLQTGSEEIKSLYNTVATLYCVHERIKIADTKEALDKIEEEQNKSK-KKAQQTT
ADTK-GR--NQNFPIVQNLQGQMVHQAITPRTLNAWVKVVEEKAFSPEVIPMFSALSEGA
TPQDLNLMLNTVGGHQAAMQMLKETINEEAAEWDRLHPVHAGPIAPGQMREPRGSDIAGT
TSTLQEQIAWMTNNPPIPVGDIYKRWIILGLNKIVRMYSPVSILDIRQGPKEPFRDYVDR
FYKVPRAEQASQDVKNWMTETLLVQNANPDCKTILKALGPAATLEEMMTACQGVGGPGHK
ARVLAEAMSQNVNN--AIMM-QRGNFKGQKKTIKCFNCGKEGHIAKNCRAPRKRGCWKCG
REGHQMKDCTE-RQANFLGKIWPSHKGRPGNFLQSRP--EPTAP------PAESFGFG-E
KTT-PS-QKQEQ----------EDKE-----LYPLASLRSLFGNDPSSQ*----
>GQ431341/D/KE/1995/clone_1477
MGARASVLSGGKLDDWEKIRLRPGGSKKYKLRHIV*ASRELERFALNPGLLETSEGCKQI
LGQLQPSLQTGSEEIKSLYNTVATLYCVHERIKIADTKEALDKIEEEQNKSK-KKAQQTT
ADTK-GS--SQNFPIVQNLQGQMVHQAITPRTLNAWVKVVEEKAFSP*VIPMFSALSEGA
TPQD-NLMLNTVGGHQAAMQMLKETINEEAAEWDRLHPVHAGPIAPGQMREPRGSDIAGT
TSTLQEQIAWMTNNPPIPVGDIYKRWIILGLNKVVRMYSPVSILDIRQGPKEPFRDYVDR
FYKVLRAEQASQDVKNWMTETLLVQNANPDCKTILKALGPAATLEEMMTACQGVGGPGHK
ARVLAEAMSQNVNN--AIMM-QRGNFKGQKKTIKCFNCGKEGHIAKNCRAPRKRGCWKCG
REGHQMKDCTE-RQANFLGKIWPSHKGRPGNFLQSRP--EPTAP------PAESFGFG-E
EIT-PP-QKQER----------EDKE-----LYPLASLRSLFGNDPSSQ*----
>GQ431342/D/KE/1995/clone_1478
MGARASVLSGGKLDDWEKIRLRPGGSKKYKLKHLVWASRELERFAINPGLLETTEGCRQI
MGQLQSALPTGSEEMKSLYNTVATLYCVHEKIKVTDTKEALDRIEEEQAKSK-KKAQQAT
ADTRN-S--SQNFPIVQNLQGQMVHQAITPRTLNAWVKVIEEKAFSPEVIPMFSALSEGA
TPQDLNLMLNTVGGHQAAMQMLKETINEEAAEWDRLHPVHAGPIAPGQMREPRGSDIAGT
TSTLQEQIAWMTNNPPIPVGDIYKRWIILGLNKIVRMYSPVSILDIRQGPKEPFRDYADR
FYKVLRAEQASQDVKNWMTETLLVQNANPDCKTILKALGPAATLEEMMTACQGVGGPSHK
ARVLAEAMSQNT----AIMM-QRGNFKGQKKIIKRFNCGKEGHTAKNCRAPRKRGCWKCG
KEGHQMKDCTE-RQANFLGKIWPSHKGRPGNFLQSRP--EPTAP------PAESFGFG-E
KTT-PS-QKQEQ----------EDKE-----LYPLASLRSLFGNDPSSQ*----
>GQ431343/D/KE/1995/clone_1479
MGARASVLSGGKLDDWEKIRLRPGGSKKYKLRHIVWASRELERFALNPGLLETSEGCKQI
LGQLQPSLQTGSEEIKSLYNTVATLYCVHERIKIADTKEALDKIEEEQNKSK-KKAQQAT
ADTK-SS--SQNFPIVQNLQGQMVHQAITPRTLNAWVKVVEEKAFSPEVIPMFSALSEGA
TPQDLNLMLNTVGGHQAAMQMLKETINEEAAEWDRLHPVHAGPIAPGQMREPRGSDIAGT
TSTLQEQIAWMTNNPPIPVGDIYKRWIILGLNKIVRMYSPVSILDIRQGPKEPFRDYVDR
FYKVLRAEQALQDVKNWMTETMLVQNANPDCKTILKALGPAATLEEMMTACQGVGGPGHK
ARVLAEAMSQNVNN--AIMM-QRGNFKGQKKTIKCFNCGKEGHIAKNCRAPRKRGCWKCG
KEGHQMKDCTE-RQANFLGKIWPSHKGRPGNFLQSRP--EPTAP------PAESFGFG-E
EIT-PP-QKQEQ----------KDKE-----LYPLASLKSLFGNDPSSQ*----
>GQ431344/D/KE/1995/clone_1480
MGARASVLSGGKLDEWEKIRLRPGGSKKYKLKHLVWASRELERFAINPGLLETTEGCRQI
MGQLQSALPTGSEEMKSLYNTVATLYCVHEKIKVTDTKEALDRIEEEQAKSK-KKAQQAT
ADTRN-S--SQNFPIVQNLQGQMVHQAITPRTLNAWVKVIEEKAFSPEVIPMFSALSEGA
TPQDLNLMLNTVGGHQAAMQMLKETINEEAAEWDRLHPVHAGPIAPGQMREPRGSDIAGT
TSTLQEQIAWMTNNPPIPVGDIYKRWIILGLNKIVRMYSPVSILDIRQGPKEPFRDYVDR
FYKVLRAEQASQGVKNWMTETLLVQNANPDCKTILKALGPAATLEEMMTACQGVGGPSHK
ARVLAEAMSQNT----AIMM-QRGNFKGQKKIIKCFNCGKEGHTAKNCRAPRKRGCWKCG
KEGHQMKDCTE-RQANFLGKIWPSHKGRPGNFLQSRP--EPTAP------PAGSFGFG-E
KTT-PS-QKQEQ----------EDKE-----LYPLASLRSLFGNDPSSQ*----
>GQ431345/D/KE/1995/clone_1481
MGARASVLSGGKLDDWEKIRLRPGGSKKYKLRHIVWASRELERFALNPGLLETSEGCKQI
LGQLQPSLQTGSEEIKSLYNTVATLYCVHERIKIADTKEALDKIEEEQNKSK-KKAQQAT
ADTK-SS--SQNFPIVQNLQGQKVHQAITPRTLNAWVKVVEEKAFSPEVIPMFSALSEGA
TPLD*NLMLNTVGGHQAAMQMLKETINEEAAEWDRLHPVHAGPIAPGQMREPRGSDIAGT
TSTLQEQIAWMTNNPPIPVGDIYKRWIILGLNKIVRMYSPVSILDIRQGPKEPFRDYVDR
FYKVLRAEQASQDVKNWMTETLLVQNANPDCKTILKALGPAATLEEMMTACQGVGGPGHK
ARVLAEAMSQNVNN--AIMM-QRGNFKGQKKTIKCFNCGKEGHIAKNCRAPRKRGCWKCG
KEGHQMKDCTE-RQANFLGKIWPSHKGRPGNFLQSRP--EPTAP------PAESFGFG-E
EIT-PP-QKQEQ----------KDKE-----LYPLASLKSLFGNDPSSQ*----
>GQ431346/D/KE/1995/clone_1482
MGARASVLSGGKLDDWEKIRLRPGGSKKYKLRHIVWASRELERFALNPGLLETSEGCKQI
LGQLQPSLQTGSEEIKSLYNTVATLYCVHERIKIADTKEALDKIEEEQNKSK-KKAQQAT
ADTK-SS--SQNFPIVQNLQGQMVHQAITPRTLNAWVKVVEEKAFSPEVIPMFSALSEGA
TPQDLNLMLNTVGGHQAAMQMLKETINEEAAEWDRLHPVHAGPIAPGQMREPRGSDIAGT
TSTLQEQIAWMTNNPPIPVGDIYKRWIILGLNKIVRMYSPVSILDIRQGPKEPFRDYVDR
FYKVLRAEQASQDVKNWMTETLLVQNANPDCKTILKALGPAATLEEMMTACQGVGGPGHK
ARVLAEAMSQNVNN--AIMM-QRGNFKGQKKTIKCFNCGKEGHIAKNCRAPRKRGCWKCG
REGHQMKDCTE-RQANFLGKIWPSHKGRPGNFLQSRP--EPTAP------PAESFGFG-E
EIT-PP-QKQEQ----------KDKE-----LYPLASLKSLFGNDPSSQ*----
>GQ431347/D/KE/1995/clone_1483
MGARASVLSGGKLDEWEKIRLRPGGSKKYKLRHIVWASRELERFALNPGLLETSEGCKQI
LGQLQPSLRTGSEEIKSLYNTVATLYCVHERIKIADTKEALDKIEEEQNKSK-KKAQQAT
ADTK-SS--SQNFPIVQNLQGQMVHQAITPRTLNAWVKVVEEKAFSPEVIPMFSALSEGA
TPQDLNLMLNTVGGHQAAMQMLKETINEEAAEWDRLHPVHAGPIAPGQMREPRGSDIAGT
TSTLQEQIAWMTNNPPIPVGDIYKRWIILGLNKIVRMYSPVSILDIRQGPKEPFRDYVDR
FYKVLRAEQASQDVKNWMTETLLVQNANPDCKTTLKALGPAATLEEMMTACQGVGGPGHK
ARVLAEAMSQNVNN--AIMM-QRGNFKGQKKTIKCFNCGKEGHIAKNCRAPRKRGCWKCG
KEGHQMKDCTE-RQANFLGKIWPSHKGRPGNFLQSRP--EPTAP------PAESFGFG-E
EIT-PS-QKQEQ----------KDKE-----LYPLASLKSLFGNDPSSQ*----
>GQ431348/D/KE/1995/clone_1484
MGARASVLSGGKLDDWEKIRLRPGGSKKYKLRHIVWASRELERFALNPGLLETSEGCKQI
LGQLQPSLQTGSEEIKSLYNTVATLYCVHERIKIADTKEALDKIEEEQNKSK-KKAQQTT
ADTK-GS--SQNFPIVQNLQGQMVHQAITPRTLNAWVKVVEEKAFSPEVIPMFSALSEGA
TPQDLNLMLNTVGGHQAAMQMLKETINEEAAEWDRLHPVHAGPIAPGQMREPRGSDIAGT
TSTLQEQIAWMTNNPPIPVGDIYKRWIILGLNKIVRMYSPVSILDIRQGPKEPFRDYVDR
FYKVLRAEQASQDVKNWMTETLLVQNANPDCKTILKALGPAATLEEMMTACQGVGGPGHK
ARVLAEAMSQNVNN--AIMM-QRGNFKGQKKTIKCFNCGKEGHIAKNCRAPRKRGCWKCG
REGHQMKDCTE-RQANFLGKIWPSHKGRPGNSLQSRP--EPTAP------PAESFGFG-E
EIT-PP-QKQEQ----------KDKE-----LYPLASLKSLFGNDPSSQ*----
>GQ431349/D/KE/1995/clone_1485
MGARASVLSGGKLDDWEKIRLRPGGSKKYKLKHLVWASRELERFAINPGLLETTEGCRQI
MGQLQSALPTGSEEMKSLYNTVATLYCVHEKIKVTDTKEALDRIEEEQAKSK-KKAQQAT
ADTRN-S--SQNFPIVQNLQGQMVHQAITPRTLNAWVKVIEEKAFSPEVIPMFSALSEGA
TPQDLNLMLNTVGGHQAAMQMLKETINEEAAEWDRLHPVHAGPIAPGQMREPRGSDIAGT
TSTLQEQIAWMTNNPPIPVGDIYKRWIILGLNKIVRMYSPVSILDIRQGPKEPFRDYADR
FYKVLRAEQASQDVKNWMTETLLVQNANPDCKTILKALGPAATLEEMMTACQGVGGPSHK
ARVLAEAMSQNT----AIMM-QRGNFKGQKKIIKRFNCGKEGHTAKNCRAPRKRGCWKCG
KEGHQMKDCTE-RQANFLGKIWPSHKGRPGNFLQSRP--EPTAP------PAESFGFG-E
KTT-PS-QKQEQ----------EDKE-----LYPLASLRSLFGNDPSSQ*----
>GQ431350/D/KE/1995/clone_1486
MGARASVLSGGKLDDWEKTRLRPGGSKKYKLKHLVWASRELERFAINPGLLETTEGCRQI
MGQLQSALPTGSEEMKSLYNTVATLYCVHEKIKVTDTKEALDRIEEEQAKSK-KKAQQAT
ADTRN-S--SQNFPIVQNLQGQMVHQAITPRTLNAWVKVIEEKAFSPEVIPMFSALSEGA
TPQDLNLMLNTVGGHQAAMQMLKETINEEAAEWDRLHPVHAGPIAPGQMREPRGSDIAGT
TSTLQEQIAWMTNNPPIPVGDIYKRWIILGLNKIVRMYSPVSILDIRQGPKEPFRDYVDR
FYKVPRAEQASQDVKNWMTETLLVQNANPDCKTILKALGPAATLEEMMTACQGVGGPGHK
ARVLAEAMSQNVNN--AIMM-QRGNFKGQKKTIKCFNCGKEGHIAKNCRAPRKRGCWKCG
KEGHQMKDCTE-RQANFLGKIWPSHKGRPGNFLQSRP--EPTAP------PAESFGFG-E
EIT-PS-QKQEQ----------KDKE-----LYPLASLKSLFGNDPSSQ*----
>GQ431351/D/KE/1995/clone_1487
MGARASVLSGGKLDDWEKIRLRPGGSKKYKLRHIVWASRELERFALNPGLLETSEGCKQI
LGQLQPSLQTGSEEIKSLYNTVATLYCVHERIKIADTKEALDKIEEEQNKSK-KKAQQTT
ADTK-GS--SQNFPIVQNLQGQMVHQAITPRTLNAWVKVVEEKAFSPEVIPMFSALSEGA
TPQDLNLMLNTVGGHQAAMQMLKETINEEAAEWDRLHPVHAGPIAPGQMREPRGSDIAGT
TSTLQEQIAWMTNNPPIPVGDIYKRWIILGLNKIVRMYSPVSILDIRQGPKEPFRDYVDR
FYKVPRAEQASQDVKNWMTETLLVQNANPDCKTILKALGPAATLEEMMTACQGVGGPGHK
ARVLAEAMSQNVNN--AIMM-QRGNFKGQKKTIKCFNCGKEGHIAKNCRAPRKRGCWKCG
REGHQMKDCTE-RQANFLGKIWPSHKGRPGNFLQSRP--EPTAP------PAESFGFG-E
KTT-PS-QKQEQ----------EDKE-----LYPLASLRSLFGNDPSSQ*----
>GQ431352/D/KE/1995/clone_1488
MGARASVLSGGKLDDWEKIRLRPGGSKKYKLRHIVWASRELERFALNPGLLETSEGCKQI
LGQLQPSLQTGSEEIKSLYNTVATLYCVHERIKIADTKEALDKIEEEQNKSK-KKAQQAT
ADTK-SS--SQNFPIVQNLQGQMVHQAITPRTLNAWVKVVEEKAFSPEVIPMFSALSEGA
TPQDLNLM-NTVGGHQAAMQMLKETINEEAAEWDRLHPVHAGPIAPGQMREPRGSDIAGT
TSTLQEQIAWMTNNPPIPVGDIYKRWIILGLNKIVRMYSPVSILDIRQGPKEPFRDYVDR
FYKVLRAEQASQDVKNWMTETLLVQNANPDCKTILKALGPAATLEEMMTACQGVGGPSHK
ARVLAEAMSQNT----AIMM-QRGNFKGQKKIIKCFNCGKEGHTAKNCRAPRKRGCWKCG
KEGHQMKDCTE-RQANFLGKIWPSHKGRPGNFLQSRP--EPTAP------PAESFGFG-E
KTT-PS-QKQEQ----------EDKE-----LYPLASLRSLFGNDPSSQ*----
>GQ431353/D/KE/1995/clone_1489
MGARASVLSGGKLDDWEKIRLRPGGSKKYKLRHIVWASRELERFALNPGLLETSEGCKQI
LGQLQPSLQTGSEEIKSLYNTVATLYCVHERIKIADTKEALDKIEEEQNKSK-KKAQQTT
ADTK-GS--SQNFPIVQNLQGQMVHQAITPRTLNAWVKVVEEKAFSPEVIPMFSALSEGA
TPQDLNLMLNTVGGHQAAMQMLKETINEEAAEWDRLHPVHAGPIAPGQMREPRGSDIAGT
TSTLQEQIAWMTNNPPIPVGDIYKRWIILGLNKIVRMYSPVSILDIRQGPKEPFRDYVDR
FYKVLRAEQASQDVKNWMTETLLVQNANPDCKTILKASGPAATLEEMMTACQGVGGPGHK
ARVLAEAMSQNVNN--AIMM-QRGNFKGQKKAIKCFNCGKEGHIAKNCRAPRKRGCWKCG
KEGHQMKDCTE-RQANFLGKIWPSHKGRPGNFLQSRP--EPTAP------PAESFGFG-E
EIT-PS-QKQEQ----------KDKE-----LYPLASLKSLFGNDPSSQ*----
>GQ431354/D/KE/1995/clone_1490
MGARASVLSGGKLDEWEKIRLRPGGSKKYKLKHLVWASRELERFAINPGLLETTEGCRQI
MGQLQSALPTGSEEMKSLYNTVATLYCVHEKIKVTDTKEALDRIEEEQAKSK-KKAQQAT
ADTRN-S--SQNFPIVQNLQGQMVHQAITPRTLNAWVKVIEEKAFSPEVIPMFSALSEGA
TPQDLNLMLNTVGGHQAAMQMLKETINEEAAEWDRLHPVHAGPIAPGQMREPRGSDIAGT
TSTLQEQIAWMTNNPPIPVGGIYKRWIILGLNKIVRMYSPVSILDIRQGPKEPFRDYVDR
FYKVLRAEQASQDVKNWMTETLLVQNANPDCKTILKALGPAATLEEMMTACQGVGGPSHK
ARVLAEAMSQNT----AIMM-QRGNFKGQKKIIKCFNCGKEGHTAKNCRAPRKRGCWKCG
KEGHQMKDCTE-RQANFLGKIWPSHKGRPGNFLQSRP--EPTAP------PAESFGFG-E
KTT-PS-QKQEQ----------EDKE-----LYPLASLRSLFGNDPSSQ*----
>GQ431355/D/KE/1995/clone_1491
MGARASVLSGGKLDDWEKIRLRPGGSKKYKLRHIVWASRELERFALNPGLLETSEGCKQI
LGQLQPSLQTGSEEIKSLYNTVATLYCVHERIKIADTKEALDKIEEEQNKSK-KKAQQAT
ADTK-SS--SQNFPIVQNLQGQVVHQAITPRTLNAWVKVVEEKAFSPEVIPMFSALSEGA
TPQDLNLMLNTVGGHQAAMQMLKETINEEAAEWDRLHPVHAGPIAPGQMREPRGSDIAGT
TSTLQEQIAWMTNNPPIPVGDIYKRWIILGLNKIVRMYSPVSILDIRQGPKEPFRDYVDR
FYKVLRAEQASQDVKNWMTETLLVQNANPDCRTILKALGPAATLEEMMTACQGVGGPGHK
ARVLAEAMSQNVNN--AIMM-QRGNFKGQKKTIKCFNCGKEGHIAKNCRAPRKRGCWKCG
KEGHQMKDCTE-RQANFLGKIWPSHKGRPGNFLQSRP--EPTAP------PAESFGFG-E
EIT-PS-QKQEQ----------KDKE-----LYPLASLKSLFGNDPSSQ*----
>GQ431356/D/KE/1995/clone_1492
MGARASVLSGGKLDDWEKIRLRPGGSKKYKLRHIVWASRELERFALNPGLLETSEGCKQI
LGQLQPSLQTGSEEIKSLYNTVATLYCVHERIKIADTKEALDKIEEEQNKSK-KKAQQTT
ADTK-GS--SQNFPIVQNLQGQMVHQAITPRTLNAWVKVVEEKAFSPEVIPMFSALSEGA
TPQDLNLMLNTVGGHQAAMQMLKETINEEAAEWDRLHPVHAGPIAPGQMREPRGSDIAGT
TSTLQEQIAWMTNNPPIPVGDIYKRWIILGLNKIVRMYSPVSILDIRQGPKEPFRDYVDR
FYKVLRAEQASQDVKNWMTETLLVQNANPDCKTILKALGPAATLEEMMTACQGVGGPGHK
ARVLAEAMSQNVNN--AIMM-QRGNFKGQKKTIKCFNCGKEGHIAKNCRAPRKRGCWKCG
KEGHQMKDCTE-RQANFLGKIWPSHKGRPGNFLQSRP--EPTAP------PAESFGFG-E
KTT-PS-QKQEQ----------EDKE-----LYPLASLRSLFGNDPSSQ*----
>GQ431448/D/KE/1995/clone_1584
MGARASVLSGGKLDEWEKIRLRPGGKKQYRLKHLVWASRELERFALNPGLLETAEGCKQI
IGQLQPSIQTGSEEIKSLYNTVATLYCVHQRIKVADTKEALDKIEEEQAKSK-KKAQQAT
ADTKNNSQVSQNYPIVQNLQGQMVHQSLSPRTLNAWVKVIEEKAFSPEVIPMFTALSEGA
TPQDLNTMLNTVGGHQAAMQMLKETINEEAAEWDRVHPVHAGPAAPGQMREPRGSDIAGT
TSTLQEQXGWMTSXPPIPVGEIYKRWIIXXXNKIVXLYIPVXILDIRQGPKEPFXDYVDR
FXKTLRAEQASQDVKNWMTETLLVQNANPDCKTILKALGTGATLEEMMSACQGVGGPSHK
ARVLAEAMSQATKE-XAIMM-QRSNFKGPKKIIKCFNCGKEGHLARNCRAPRKKGCWKCG
REGHQMKDCTE-RQANFLGKLWPSHKGRPGNFLQSRP--EPTAP------PAESFGFG-E
EIT-PP-QKQEQ----------KDKE-----LYPLASLKSLFGNDPSSQ*----
>GQ431450/D/KE/1995/clone_1586
MGARASVLSGGKLDEWEKIRLRPGGKKQYRLKHLVWASRELERFALNPGLLETAEGCKQI
IGQLQPSIQTGSEEIKSLYNTVATLYCVXQRIKXXDTKEALDKIEEEQAKSK-KKAQQAT
ADTKNNSQVSQNYPIVQNLQGQMVHQSLSPRTLNAWVKVIEEKAFSPEVIPMFTALSEGA
TPQDLNTMLNTVGGHQAAMQMLKETIFEEAAKWDRVHPVHAGPSAPGQMREPRGSDIAGT
TSTLQEQIGWMTSNPPIPVGEIYKRWIILGLNKIVRMYSPVSILDIRQGPKEPFRDYVDR
FYKTLRAEQASQDVKNWMTETLLVQNANPDCKTILKALGTGATLEEMMSACQGVGGPSHK
ARVLAEAMSQATKE-AAIMM-QRSNFKGPKKIIKCFNCGKEGHLARNCRAPRKKGCWKCG
REGHQMKDCTE-RQANFLGKLWPSHKGRPGNFLQSRP--EPTAP------PAESFGFG-E
EIT-PP-QKQEQ----------KDKE-----LYPLASLKSLFGNDPSSQ*----
>GQ431451/D/KE/1995/clone_1587
MGARASVLSGGKLDDWEKIRLRPGGKKQYRLKHLVWASRELERFALNPGLLETAEGCKQI
IGQLQPSIQTGSEEIKSLYNTVATLYCVHQRIKVADTKKALDKIEEEQAKSK-KKAQQAT
ADTKISNQVSQNYPIVQNLQGQMVHQSLSPRTLNAWVKVIEEKAFSPEVIPMFTALSEGA
TPQDLNTMLNTVGGHQAAMQMLKETINEEAAEWDRVHPVHAGPAAPGQMREPRGRDIAGT
TSTLQEQIGWMTSNPPIPVGEIYKRWIILGLNKIVRMYSPVSILDIRQGPKEPFRDYVDR
FYKTLRAEQASQDVKNWMTETLLVQNANPDCKTILKALGGGATLEEMMTACQGVGGPSHK
ARVLAEAMSQATKE-AAIMM-QRSNFKGPKKIIKCFNCGKEGHLARNCRAPRKKGCWKCG
REGHQMKDCTE-RQANFLGRLWPSHKGRPGNFLQSRP--EPTAP------PAESFGFG-E
EIT-PP-QKQEQ----------KDKE-----LYPLASLKSLFGNDPLSQ*----
>GQ431452/D/KE/1995/clone_1588
MGARASVLSGGKLDEWEKIRLRPGGKKQYRLKHLVWASRELERFALNPGLLETAEGCKQI
IGQLQPSIQTGSEEIKSLYNTVATLYCVHQRIKVADTKEALDKIEEEQAKSK-KKAQQAT
ADTKNNSQVSQNYPIVQNLQGQMVHQSLSPRTLNAWVKVIEEKAFSPEVIPMFTALSEGA
TPQDLNTMLNTVGGHQAAMQMLKETINEEAAEWDRVHPVHAGPAAPGQMREPRGSDIPGT
TSTLQEQIGWMTSNPPIPVGEIYKRWIILGLNKIVRMYSPVSILDIRQGPKEPFRDYVDR
FYKTLRAEQASQDVKNWMTETLLVQNANPDCKTILKALGGGATLEEMMTACQGVGGPSHK
ARVLAEAMSQATKE-AAIMM-QRSNFKGPKKIIKCFNCGKEGHLARNCRAPRKKGCWKCG
REGHQMKDCTE-RQANFLGRLWPSHKGRPGNFLQSRP--EPTAP------PAESFGFG-E
EIT-PP-QKQEQ----------KDKE-----LYPLASLKSLFGNDPSSQ*----
>GQ431453/D/KE/1995/clone_1589
MGARASVLSGGKLDDWEKIRLRPGGKKQYRLKHLVWASRELERFALNPGLLETAEGCKQI
IGQLQPSIQTGSEEIKSLYNTVATLYCVHQRIKVADTKKALDKIEEEQAKSK-KKAQQAT
ADTKISNQVSQNYPIVQNLQGQMVHQSLSPRTLNAWVKVIEEKAFSPEVIPMFTALSEGA
TPQDLNTMLNTVGGHQAAMQMLKETINEEAAEWDRVHPVHAGPAAPGQMREPRGSDIAGT
TSTLQEQIGWMTSNPPIPVGEIYKRWIILGLNKIVRMYSPVSILDIRQGPKEPFRDYVDR
FYKTLRAEQASQDVKNWMTETLLVQNANPDCKTILKALGGGATLEEMMTACQGVGGPSHK
ARVLAEAMSQATKE-AAIMM-QRSNFKGPKKIIKCFNCGKEGHLARNCRAPRKKGCWKCG
REGHQMKDCTE-RQANFLGRLWPSHKGRPGNFLQSRP--EPTAP------PAESFGFG-E
EIT-PP-QKQEQ----------KDKE-----LYPLASLKSLFGNDPLSQ*----
>GQ431454/D/KE/1995/clone_1590
MGARASVLSGGKLDEWEKIRLRPGGKKQYRLRHLVWASRELERFALNPSLLETAEGCKQI
IGQLQPSIQTGSEEIKSLYNTVATLYCVHQRIKVADTKEALDKIEEEQAKSK-KKAQQAT
ADTKNNSQVSQNYPIVQNLQGQMVHQSLSPRTLNAWVKVIEEKAFSPEVIPMFTALSEGA
TPQDLNTMLNTVGGHQAAMQMLKETINEEAAEWDRVHPVHAGPAAPGQMREPRGSDIAGT
TSTLQEQIGWMTSNPPIPVGEIYKRWIILGLNKIVRMYSPVXILDXRQGPXEPFRDYVDR
FYKTLRAEQASQDVKNWMTETLLVQNANPYCKTILKALGTGATLEEMMSACQGVGGPSHK
ARVLAEAMSQATKE-AAIMM-QRSNFKGPKKIIKCFNCGKEGHLARNCRAPRKKGCWKCG
REGHQMKDCTE-RQANFLGKLWPSHKGRPGNFLQSRP--EPTAP------PAESFGFG-E
EIT-PP-QKQEQ----------KDKE-----LYPLASLKSLFGNDPSSQ*----
>GQ431455/D/KE/1995/clone_1591
MGARASVLSGGKLDDWEKIRLRPGGKKQYRLKHLVWASRELERFALNPGLLETAEGCKQI
IGQLQPSIQTGSEEIKSLYNTVATLYCVHQRIKVADTKEALDKIEEEQAKSK-KKAQQAT
ADTKNNSQVSQNYPIVQNLQGQMVHQSLSPRTLNAWVKVIEEKAFSPEVIPMFTALSEGA
TPQDLNTMLNTVGGHQAAMQMLKETINDEAAEWDRVHPVHAGPAAPGQMREPRGSDIX*T
TSTLQEQMGXMTSNPPIPVGEIYKRWIILGLNKIVRMYSPVSILDIRQGPKEPFRDYVDR
FYKTLRAEQATQDVKNWMTETLLVQNANPDCKTILKALGGGATLEEMMTACQGVGGPSHK
ARVLAEAMSQATKE-AAIMM-QRSNFKGPKKIIKCFNCGKEGHLARNCRAPRKKGCWKCG
REGHQMKDCTE-RQANFLGRLWPSHKGRPGNFLQSRP--EPTAP------PAESFGFG-E
EIT-PP-QKQEQ----------KDKE-----LYPLASLKSLFGNDPSSQ*----
>GQ431456/D/KE/1995/clone_1592
MGARASVLSGGKLDEWEKIRLRPGGKKQYRLKHLVWASRELERFALNPGLLETAEGCKQI
IGQLQPSIQTGSEEIKSLYNTVATLYCVHQRIKVADTKEALDKIEEEQAKSK-KKAQQAT
ADTKNNSQVSQNYPIVQNLQGQMVHQSLSPRTLNAWVKVIEEKAFSPEVIPMFTALSEGA
TPQDLNTMLNTVGGHQAAMQMLKETINEEAAEWDRVHPVHAGPAAPGQMREPRGSDIAGT
TSTLQEQIGWMTSNPPIPVGEIYKRWIILGLNKIVRMYSPVSILDIRQGPKEPFRDYVDR
FYKTLRAEQASQDVKNWMTETLLVQNANPDCKTILKALGTGATLEEMMSACQGVGGPSHK
ARVLAEAVSQATKE-AAIMM-QRSNFKGPKKIIKCFNCGKEGHLARNCRAPRKKGCWKCG
REGHQMKDCTE-RQANFLGKL*PSHKGRPGNFLQSRP--EPTAP------PAESFGFG-E
EIT-PP-QKQEQ----------KDKE-----LYPLASLKSLFGNDPSSQ*----
>GQ431457/D/KE/1995/clone_1593
MGARASVLSGGKLDDWEKIRLRPGGKKQYRLKHLVWASRELERFALNPGLLETAEGCKQI
IGQLQPSIQTGSEEIKSLYNTVATLYCVHQRIKVADTKEALDKIEEEQAKSK-KKAQQAT
ADTKTSNQVSQNYPIVQNLQGQMVHQSLSPRTLNAWVKVIEEKAFSPEVIPMFTALSEGA
TPQDLNTMLNTVGGHQAAMQMLKETINEEAAEWDRVHPVHAGPAAPGQMREPRGSDIAGT
TSTLQEQIGWMTSNPPIPVGEIYKRWIILGLNKIVRMYSPVSILDIRQGPKEPFRDYVDR
FYKTLRAEQASQDVKNWMTETLLVQNANPDCKTILKALGGGATLEEMMTACQGVGGPSHK
ARVLAEAMSQATKE-AAIMM-QRSNFKGPKKIIKCFNCGKEGHLARNCRAPRKKGCWKCG
REGHQMKDCTE-RQANFLGKLWPSHKGRPGNFLQSRP--EPTAP------PAESFGFG-E
EIT-PP-QKQEQ----------KDKE-----LYPLASLKSLFGNDPSSQ*----
>GQ431458/D/KE/1995/clone_1594
MGARASVLSGGKLDEWEKIRLRPGGKKQYRLRHLVWASRELERFALNPGLLETAEGCKQI
IGQLQPSIQTGSEEIKSLYNTVATLYCVHQRIKVADTKEALDKIEEEQAKSK-KKAQQAT
ADTKNNSQVSQNYPIVQNLQGQMVHQSLSPRTLNAWVKVIEEKAFSPEVIPMFTALSEGA
TPQDLNTMLNTVGGHQAAMQMLKETINEEAAEWDRVHPVHAGPAAPGQMREPRGSDIAGT
TSTLQEQIGWMTSNPPIPVGEIYKRWIILGLNKIIRMYSPVSILDIRQGPKEPFRDYVDR
FYKTLRSEQVSQDVKNWMTETLLVQNANPDCKTILKALGTGATLEEMMSACQGVGGPSHK
ARVLAEAMSQATKE-AAIMM-QRSNFKGPKKIIKCFNCGKEGHLARNCRAPRKKGCWKCG
REGHQMKDCTE-RQANFLGKLWPSHKGRPGNFLQSRP--EPTAP------PAESFGFG-E
EIT-PP-QKQEQ----------KDKE-----LYPLASLKSLFGNDPSSQ*----
>GQ431459/D/KE/1995/clone_1595
MGARASVLSGGKLDEWEKIRLRPGGKKQYRLKHLVWASRELERFALNPGLLETAEGCKQI
IGQLQPSIQTGSEEIKSLYNTVATLYCVHQRIKVADTKEALDKIEEEQAKSK-KKAQQAT
ADTKNNSQVSQNYPIVQNLQGQMVHQSLSPRTLNAWVKVIEEKAFSPEVIPMFTALSEGA
TPQDLNTMLNTVGGHQAAMQMLKETINEEAAEWDRVHPVHAGPAAPGQMREPRGSDIXGT
TSTLQEQIGWMTSNPPIPVGEXYKRWIILGLNKIVRMYSPVSILDIXQGPKEPFRDYVDR
FYKTLRAEQASQDVKNWMTETLLVQNASPDCKTILKALGGGATLEEMMTACQGVGGPSHK
ARVLAEAMSQATKE-AAIMM-QRSNFKGPKKIIKCFNCGKEGHLARNCRAPRKKGCWKCG
REGHQMKDCTE-RQANFLGRLWPSHKGRPGNFLQSRP--EPTAP------PAESFGFG-E
EIT-PP-QKQEQ----------KDKE-----LYPLASLKSLFGNDPLSQ*----
>GQ431461/D/KE/1995/clone_1597
MGARASVLSGGKLDEWEKIRLRPGGKKQYRLKHLVWASRELERFALNPGLLETAEGCKQI
IGQLQPSIQTGSEEIKSLYNTVATLYCVHQRIKVADTKEALDKIEEEQAKSK-KKAQQAT
ADTKNNSQVSQNYPIVQNLQGQMVHQSLSPRTLNAWVKVIEEKAFSPEVIPMFTALSEGA
TPQDLNTMLNTVGGHQAAMQMLKETINEEAAEWDRVHPVHAGPAAPGQMREPRGSDIAGT
TSTLQEQIGWMTSNPPIPVGEIYKRWIILGLNKIVRMYSPVSILDIRQGPKEPFRDYVDR
FYKTLRAEQASQDVKNWMTETLLVQNANPDCKTILKALGTGATLEEMMSACQGVGGPSHK
ARVLAEAMSQATKE-AAIMM-QRSNFKGPKKIIKCFNCGKEGHLARNCRAPRKKGCWKCG
REGHQMKDCTE-RQANFLGKLWPSHKGRPGNFLQSRP--EPTAP------PAESFGFG-E
EIT-PP-QKQEQ----------KDKE-----LYPLASLKSLFGNDPSSQ*----
>GQ431462/D/KE/1995/clone_1598
MGARASVLSGGKLDDWEKIRLRPGGKKQYRLKHLVWASRELERFALNPGLLETAEGCKQI
IGQLQPSIQTGSEEIKSLYNTVATLYCVQQRIKVADTKEALDKIEEEQAKSK-KKAQQAT
ADTKTSNQVSQNYPIVQNLQGQMVHQSLSPRTLNAWVKVIEEKAFSPEVIPMFTALSEGA
TPQDLNTMLNTVGGHQAAMQMLKETINEEAAEWDRVHPVHAGPAAPGQMREPRGSDIAGT
TSTLQEQIGWMTSNPPIPVGEIYKRWIILGLNKIVRMYSPVSILDIRQGPKEPFRDYVDR
FYKTLRAEQASQDVKNWMTETLLVQNANPDCKTILKALGGGATLEEMMTACQGVGGPSHK
ARVLAEAMSQATKE-AAIMM-QRSNFKGPKKIIKCFNCGKEGHLARNCRAPRKKGCWKCG
REGHQMKDCTE-RQANFLGRLWPSHKGRPGNFLQSRP--EPTAP------PAESFGFG-E
EIT-PP-QKQEQ----------KDKE-----LYPLASLKSLFDNDPLSQ*----
>GQ431463/D/KE/1995/clone_1599
MGARASVLSGGKLDEWEKIRLRPGGKKQYRLKHLVWASRELERFALNPGLLETAEGCKQI
IGQLQPSIQTGSEEIKSLYNTVATLYCVHQRIKVADTKEALDKIEEEQAKSK-KKAQQAT
ADTKNNSQVSQNYPIVQNLQGQMVHQSLSPRTLNAWVKVIEEKAFSPEVIPMFTALSEGA
TPQDLNTMLNTVGGHQAAMQMLKETINEEAAEWDRVHPVHAGPAAPGQMREPRGSDIAGT
TSTLQEQIGWMTSNPPIPVGEIYKRWIILGLNKIVRMYSPVSILDIRQGPKEPFRDYVDR
FYKTLRAEQASQDVKNWMTETLLVQNANPDCKTILKALGTGATLEEMMSACQGVGGPSHK
ARVLAEAMSQATKE-AAIMM-QRSNFKGPKKIIKCFNCGKEGHLARNCRAPRKKGCWKCG
REGHQMKDCTE-RQANFLGKLWPSHRGRPGNFLQSRP--EPTAP------PAESFGFG-E
EIT-PP-QKQEQ----------KDKE-----LYPLASLKSLFGNDPSSQ*----
>GQ431464/D/KE/1995/clone_1600
MGARASVLSGGKLDEWEKIRLRPGGEKQYRLKHLVWASRELERFALNPGLLETAEGCKQI
IGQLQPSIQTGSEEIKSIYNTVATLYCVHQRIKVADTKEALDKIEEEQAKSK-KKAQQAT
ADTKNNSQVSQNYPIVQNLQGQMVHQSLSPRTLNAWVKVIEEKAFSPEVIPMFTALSEGA
TPQDLNTMLNTVGGHQAAMQMLKETINEEAAEWDRVHPVHAGPAAPGQMREPRGSDIAGT
TSTLQEQIGWMTSNPPIPVGEIYKRWIILGLNKIVRMYSPVSILDIRQGPKEPFRDYVDR
FYKTLRAEQASQDVKNWMTETLLVQNANPDCKTILKALGTGATLEEMMSACQGVGGPSHK
ARVLAEAMSQATKE-AAIMM-QRSNFKGPKKIIKCFNCGKEGHLARNCRAPRKKGCWKCG
REGHQMKDCTE-RQANFLGKLWPSHKGRPGNFLQSRP--EPTAP------PAESFGFG-E
EIT-PP-QKQEQ----------KDKE-----LYPLASLKSLFGNDPSSQ*----
>GQ431465/D/KE/1995/clone_1601
MGARASVLSGGKLDEWEKIRLRPGGKEQYRLKHLVWASRELERFALNPGLLETAEGCKQI
IGQLQPSIQTGSEEIKSLYNTVATLYCVHQRIKVADTKEALDKIEEEQAKSK-KKAQQAT
ADTKNNSQVSQNYPIVQNLQGQMVHQSLSPRTLNAWVKVIEEKAFSPEVIPMFTALSEGA
TPQDLNTMLNTVGGHQAAMQMLKETINEEAAEWDRVHPVHAGPAAPGQMREPRGSDISGT
TSTLQEQIGWMTSNPPIPVGEIYKRWIILGLNKIVRMYSPVSILDIKQGPKEPFRDYVYR
FYKTLRAEQASQDVKNWMTETLLVQNANPDCKTILKALGGGATLEEMMTACQGVGGPSHK
ARVLAEAMSQATKE-AAIMM-QRSNFKGPKKIIKCFNCGKEGHLARNCRAPRKKGCWKCG
REGHQMKDCTE-RQANFLGRLWPSHKGRPGNFLQSRP--EPTAP------PAESFGFG-E
EIT-PP-QKQEQ----------KDKE-----LYPLASLKSLFGNDPLSQ*----
>GQ431466/D/KE/1995/clone_1602
MGARASVLSGGKLDDWEKIRLRPGGKKQYRLKHLVWASRELERFALNPG-LETAEGCKQI
IGQLQPSIQTGSEEIKSLYNTVATLYCVHQRIKVADTKEALDKIEEEQAKSK-KKAQQAT
ADTKNNSQVSQNYPIVQNLQGQMVHQSLSPRTLNAWVKVIEEKAFSPXVIPMFTALSEGA
TPQDLNTMLNTGGGHQAAMQMLKETINGEAAEWDRVHPXHAGPAAPGQMRKPRGSDIAGT
TSTLQEQIGWMTSNPPIPLGKIYKXWIILGLNKIVRMYSPVSILDIKQGPKEPFRDYVYR
FYKTLRAEQASQDVKNWMTETLLVQNANPDCKTILKALGTGATLEEMMSACQGVGGPSHK
ARVLAEAMSQATKE-AAIMM-QRSNFKGPKKIIKCFNCGKEGHLARNCRAPRKKGCWKCG
REGHQMKDCTE-RQANFLGRLWPSHKGRPGNFLQSRP--EPTAP------PAESFGFG-E
EIT-PP-QKQEQ----------KDKE-----LYPLASLKSLFGNDPLSQ*----
>GQ431467/D/KE/1995/clone_1603
MGARASVLSGGKLDEWEKIRLRPGGKKQYRLRHLVWASRELERFALNPGLLETAEGCKQI
IGQLQPSIQTGSEEIKSLYNTVATLYCVHQRIKVADTKEALDKIEEEQAKSK-KKAQQAA
ADTKNNSQVSQNYPIVQNLQGQMVHQSLSPRTLNAWVKVIEEKAFSPEVIPMFTALSEGA
TPQDLNTMLNTVGGHQAAMQMLKETINEEAAEWDRVHPVHAGSAAPGQMREPRGSDIAGT
TSTLQEQIGWMTSNPPIPVGEIYKRWIILGLNKIVRMYSLXSILDIKQGPKEPFRDYVDR
FYKTLRAEQASQDVKNWMTETLLVQNANPDCKTILKALGTGATLEEMMSACQGVGGPSHK
ARVLAEAMSQATKE-AAIMM-QRSNFKGPKKIIKCFNCGKEGHLARNCRAPRKKGCWKCG
REGHQMKDCTE-RQANFLGKLWPSHKGRPGNFLQSRP--EPTAP------PTESFGFG-E
EIT-PP-QKQEQ----------KDKE-----LYPLASLKSLFGNDPSSQ*----
>GQ431468/D/KE/1995/clone_1604
MGARASVLSGGKLDDWEKIRLRPGGKKQYRLKHLVWASRELERFALNPGLLETAEGCKQI
IGQLQPSIQTGSEEIKSLYNTVATLYCVHQRIKVADTKKALDKIEEEQAKSK-KKAQQAT
ADTKISNQVSQNYPIVQNLQGQMVHQSLSPRTLNAWVKVIEEKAFSPEVIPMFTALSEGA
TPQDLNTMLNTVGGHQAAMQMLKETINEEAAEWDRVHPVHAGPAAPGQMREPRGSDIAGT
TSTLQEQIGWMTSNPPIPVGEIYKRWIILGLNKIVRMYSPVSILDIRQGPKEPFRDYVDR
FYKTLRAEQASQDVKNWMTETLLVQNANPDCKTILKALGGGATLEEMMTACQGVGGPSHK
ARVLAEAMSQATKE-AAIMM-QRSNFKGPKKIIKCFNCGKEGHLARNCRAPRKKGCWKCG
REGHQMKDCTE-RQANFLGRLWPSHKGRPGNFLQSRP--EPTAP------PAESFGFG-E
EIT-PP-QKQEQ----------KDKE-----LYPLASLKSLFGNDPLSQ*----
>GQ431469/D/KE/1995/clone_1605
MGARASVLSGGKLDDWEKIRLRPGGKKQYRLRHLVWASRELERFALNPGLLETAEGCKQI
IGQLQPSIQTGSEEIKSLYNTVATLYCVHQRIKVADTKEALDKIEEEQAKSK-KKAQQAT
ADTKNNSQVSQNYPIVQNLQGQMVHQSLSPRTLNAWVKVIEEKAFSPEVIPMFTALSEGA
TPQDLNTMLNTVGGHQAAMQMLKETINEEAAEWDRVHPVHAGPAAPGQMREPRGSDIAGT
TSTLQEQIGWMTSNPPIPVGEIYKRWIILGLNKIVRMYSPVSILDIRQGPKEPFRDYVDR
FYKTLRAEQASQDVKNWMTETLLVQNANSDCKTILKALGTGATLEEMMSACQGVGGPSHK
ARVLAEAMSQATKE-AAIMM-QRSNFKGPKKIIKCFNCGKEGHLARNCRAPRKKGCWKCG
REGHQMKDCTE-RQANFLGKLWPSHKGRPGNFLQSRP--EPTAP------PAESFGFG-E
EIT-PP-QKQEQ----------KDKE-----LYPLASLKSLFGNDPLSQ*----
>GQ431470/D/KE/1995/clone_1606
MGARASVLSGGKLDEWEKIRLRPGGKEQYRLKHLVWASRELERFALNPGLLETAEGCKQI
IGQLQPSIQTGSEEIKSLYNTVATLYCVHQRIKVADTKEALDKIEEEQAKSK-KKAQQAT
ADTKNNSQVSQNYPIVQNLQGQMVHQSLSPRTLNAWVKVIEEKAFSPEVIPMFTALSEGA
TPQDLNTMLNTVGGHQAAMQMLKETINEEAAEWDRVHPVHAGPAAPGQMREPRGSDIAGT
TSTLQEQIGWMTSNPPIPVGKIYKRWIILGLNKXVRMYSPVSXLXXRQGPKEPFRDYVDR
FYKTLRAEQASQDVKNWMTETLLVQNANPDCKTILKALGGGATLEEMMTACQGVGGPSHK
ARVLAEAMSQATKE-XXIMM-QRSNFKGPKKXIKCFNCGKEGHLARNCRAPRKKGCWKCG
REGHQMKDCTE-RQANFLGRLWPSHKGRPGNFLQSRP--EPTAP------PAESFGFG-E
EIT-PP-QKQEQ----------KDKE-----LYPLASLKSLFGNDPLSQ*----
>GQ431471/D/KE/1995/clone_1607
MGARASVLSGGKLDDWEKIRLRPGGKKQYRLKHLVWASRELERFALNPGLLETAEGCKQI
IGQLQPSIQTGSEEIKSLYNTVATLYCVHQRIKVADTKEALDKIEEEQAKSK-KKAQQAT
ADTKNNSQVSQNYPIVQNLQGQMVHQSLSPRTLNAWVKVIEEKAFSPEVIPMFTALSEGA
TPQDLNTMLNTVGGHQAAMQMLKETINEEAAEWDRVHPVHAGPAAPGQMREPRGSDIAGT
TSTLQEQIGWMTSNPPIPVGEIYKRWIILGLNKIVRMYSPVSILDIRQGPKEPFRDYVDR
FYKTLRAEQASQDVKNWMTETLLVQNANPDCKTILKALGTGATLEEMMSACQGVGGPSHK
ARVLAEAMSQATKE-AAIMM-QRSNFKGPKKIIKCFNCGKEGHLARNCRAPRKKGCWKCG
REGHQMKDCTE-RQANFLGKLWPSHKGRPGNFLQSRP--EPTAP------PAESFGFG-E
EIT-PP-QKQEQ----------KDKE-----LYPLASLKSLFGNDPSSQ*----
>GQ431473/D/KE/1995/clone_1609
MGARASVLSGGKLDDWEKIRLRPGGKKQYRLKHLVWASRELERFALNPGLLETAEGCKQI
IGQLQPSIQTGSEEIKSLYNTVATLYCVHQRIKVADTKEALDKIEEEQAKSK-KKAQQAT
ADTKTSNQVSQNYPIVQNLQGQMVHQSLSPRTLNAWVKVIEEKAFSPEVIPMFTALSEGA
TPQDLNTMLNTVGGHQAAMQMLKETINEEAAEWDRVHPVHAGPAAPGQMREPRGSDIAGT
TSTLQEQIGWMTSNPPIPVGEIYKRWIILGLNKIVRMYSPVSILDIRQGPKEPFRDYVDR
FYKTLRAEQASQDVKNWMTETLLVQNANPDCKTILKALGGGATLEEMMTACQGVGGPSHK
ARVLAEAMSQATKE-AAIMM-QRSNFKGPKKIIKCFNCGKEGHLARNCRAPRKKGCWKCG
REGHQMKDCTE-RQANFLGKLWPSHKGRPGNFLQSRP--EPTAP------PAESFGFG-E
EIT-PP-QKQEQ----------KDKE-----LYPLASLKSLFGNDPSSQ*----
>GQ431474/D/KE/1995/clone_1610
MGARASVLSGGKLDDWEKIRLRPGGKKQYRLKHLVWASRELERFALNPGLLETAEGCKQI
IGQLQPSIQTGSEEIKSLYNTVATLYCVHQRITVADTKEALDKIEEEQAKSK-KKAQQAT
ADTKNNSQVSQNYPIVQNLQGQMVHQSLSPRTLNAWVKVIEEKAFSPEVIPMFTALSEGA
TPQDLNTMLNTVGGHQAAMQMLKETINEEAAEWDRVHPVHAGPAAPGQMREPRGSDIAGT
TSTLQEQIGWMTSNPPIPVGEIYKRWIILGLNKIVRMYSPVSILDIRQGPKEPFRDYVDR
FYKTLRAEQASQDVKNWMTETLLVQNANPDCKTILKALGTGATLEEMMSACQGVGGPSHK
ARVLAEAMSQATKE-AAIMM-QRSNFKGPKKIIKCFNCGKEGHLARNCRAPRKKGCWKCG
REGHQMKDCTE-RQANFLGKLWPSHKGRPGNFLQSRP--EPTAP------PAESFGFG-E
EIT-PP-QKQEQ----------KDKE-----LYPLASLKSLFGNDPSSQ*----
>GQ431475/D/KE/1995/clone_1611
MGARASVLSGGKLDDWEKIRLRPGGKKQYRLKHLVWASRELERFALNPGLLETAEGCKQI
IGQLQPSIQTGSEEIKSLYNTVATLYCVHQRIKVADTKEALDKIEEEQAKSK-KKAQQAT
ADTKTSNQVSQNYPIVQNLQGQMVHQSLSPRTLNAWVKVIEEKAFSPEVIPMFTALSEGA
TPQDLNTMLNTVGGHQAAMQMLKETINEEAAEWDRVHPVHAGPAAPGQMREPRGSDIAGT
TSTLQEQIGWMTSNPPIPVGEIYKRWIILGLNKIVRMYSPVSILDIRQGPKEPFRDYVDR
FYKTLRAEQASQDVKNWMTETLLVQNANPDCKTILKALGGGATLEEMMTACQGVGGPSHK
ARVLAEAMSQATKE-AAIMM-QRSNFKGPKRIIKCFNCGKEGHLARNCRAPRKKGCWKCG
REGHQMKDCTE-RQANFLGKLWPSPKGRPGNFLQSRP--EPTAP------PAESFGFG-E
EIT-PP-QKQEQ----------KDKE-----LYPLASLKSLFGNDPSSQ*----
>GQ431477/D/KE/1995/clone_1613
MGARASVLSGGKLDEWEKIRLRPGGKKQYRLRHLVWASRELERFALNPGLLETAEGCKQI
IGQLQPSIQTGSEEIKSLYNTVATLYCVHQRIKVADTKEALDKIEEEQAKSK-KKAQQAT
ADTKNNSQVSQNYPIVQNLQGQMVHQSLSPRTLNAWVKVIEEKAFSPEVIPMFTALSEGA
TPQDLNTMLNTVGGHQAAMQMLKETINEEAAEWDRVHPVHAGPAAPGQMREPRGSDIAGT
TSTLQEQIGWMTSNPPIPVGEIYKRWIILGLNKIIRMYSPVSILDIRQGPKEPFRDYVDR
FYKTLRAEQASQDVKNWMTETLLVQNANPDCKTILKALGTGATLEEMMSACQGVGGPSHK
ARVLAEAMSQATKE-AAIMM-QRSNFKGPKKIIKCFNCGKEGHLARNCRAPRKKGCWKCG
REGHQMKDCTE-RQANFLGKLWPSHKGRPGNFLQSRP--EPTAP------PAESFGFG-E
EIT-PP-QKQEQ----------KDKE-----LYPLASLKSLFGNDPSSQ*----
>GQ431478/D/KE/1995/clone_1614
MGARASVLSGGKLDDWEKIRLRPGGKKQYRLKHLVWASRELERFALNPGLLETAEGCKQI
IGQLQPSIQTGSEEIKSLYNTVATLYCVHQRIKVADTKEALDKIEEEQAKSK-KKAQQAT
ADTKNNSQVSQNYPIVQNLQGQMVHQSLSPRTLNAWVKVIEEKAFSPEVIPMFTALSEGA
TPQDLNTMLNTVGGHQAAMQMLKETINEEAAEWDRVHPVHAGPAAPGQMREPRGSDLAGT
TSTLQEQIGWMTSNXPIPVGEIYKRWIILGLNKIXGMXSLVXFLXLXXGPXXPFRDYVDR
FYKTLRAEQASQDVKNWMTETLLVQNANPDCKTILKALGGGATLEEMMTACQGVGGPSHK
ARVLAEAMSQATKE-AAIMM-QRSNFKGPKKIIKCFNCGKEGHLARNCRAPRKKGCRKCG
REGHQMKDCTE-RQANFLGRLWPSHKGRPGNFLQSRP--EPTAP------PAESLGFG-E
EIT-PP-QKQEQ----------KDKE-----LYPLASLKSLFGNDPLSQ*----
>GQ431479/D/KE/1995/clone_1615
MGARASVLSGGKLDEWEKIRLRPGGKKQYRLKHLVWASRELERFALNPGLLETAEGCKQI
IGQLQPSIQTGSEEIKSLYNTVATLYCVHQRIKVADTKEALDKIEEEQAKSK-KKAQQAT
ADTKNNSQVSQNYPIVQNLQGQMVHQSLSPRTLNAWVKVIEEKAFSPEVIPMFTALSEGA
TPQDLN-MLNTVGGHQAAMQMLKETINEEAAEWDRVHPVHAGPAAPGQMREPRGSDIAGT
TSTLQEQIGWMTSNPPIPVGEIYKRWIILGLNKIVRMYSPVSILDIRQGPKEPFRDYVDR
FYKTLRAEQASQDVKNWMTETLLVQNANPDCKTILKALGTGATLEEMMSACQGVGGPSHK
AGVLAEAMSQATKE-AAIMM-QRSNFKGPKKIIKCFNCGKEGHLARNCRAPRKKGCWKCG
REGHQMKDCTE-RQANFLGRLWPSHKGRPGNFLQSRP--EPTAP------PAESFGFG-E
EIT-PP-QKQEQ----------KDKE-----LYPLASLKSLFGNDPSSQ*----
>GQ431480/D/KE/1995/clone_1616
MGARASVLSGGKLDEWEKIRLRPGGGKKYKLKHIVWAGRELGRFAINPGLLETSEGCKQI
MEQLQPSIKTGSEEIKSLYNTVATLYCVHEKIKVTDTKEALDKIEEEQTKSK-KKAQQAT
ADTRNSNQVSQNYPIVQNLQGQMVHQAISPRTLNAWVKVIEEKAFSPEVIPMFSALSEGA
TPQDLNTMLNTVGGHQAAMQMLKETINEEAAEWDRLHPVHAGPIAPGQMREPRGSDIAGT
TSSLQEQIGWMTSNPPIPVGEIYKRWIILGLNKIVRMYSPVSILDIRQGPKEPFRDYVDR
FYKTLRAEQATQDVKNWMTETLLVQNANPDCKTILKALGPGATLEEMMTACQGVGGPSHK
ARVLAEAMSQATNA-AAIMM-QKSNFKGPRKIIKCFNCGKEGHIAKNCRAPRKRGCWKCG
REGHQMKDCTE-RQANFLGKIWPSHKGRPGNFLQSRP--EPTAP------PAESLG---E
EIP-PS-QKQEQ----------TDKE-----LYPLVSLKSLFGNDPSSQ*----
>GQ431481/D/KE/1995/clone_1617
MGARASVLSGGKLDEWEKIRLRPGGHKKYKLKHIVWASRELERFALNPGLLETSEGCKQI
MEQLQPSIKTGSEEIKSLYNTVATLYCVHERIKVADTKEALDKIEEEQTKSK-KRAQQAT
ADTRNSNQVSQNYPIVQNLQGQMVHQAISPRTLNAWVKVIEEKAFSPEVIPMFSALSEGA
TPQDLNTMLNTVGGHQAAMQMLKETINEEAAEWDRLHPVHAGPIAPGQMREPRGSDIAGT
TSSLQEQIGWMTSNPPIPVGEIYKRWIILGLNKIVRMYSPVSILDIRQGPKEPFRDYVDR
FYKTLRAEQASQEVKGWMTETLLVQNANPDCKTILKALGPGATLEEMMTACQGVGGPSHK
ARVLAEAMSQATNA-AAIMM-QKSNFKGPRKIIKCFNCGKEGHIAKNCRAPRKRGCWKCG
REGHQMKDCTE-RQANFLGKIWPSHKGRPGNFLQSRP--EPTAP------PAESLG---E
EIP-PS-QKQEQ----------TDKE-----LYPLVSLKSLFGNDPSSQ*----
>GQ431482/D/KE/1995/clone_1618
MGARASVLSGGKLDEWEKIRLRPGGHKKYKLKHIVWASRELERFALNPGLLETSEGCKQI
MEQLQPSIKTGSEEIKSLYNTVATLYCVHERIKVADTKEALDKIEEEQTKSK-KKAQQAT
ADTRNSNQVSQNYPIVQNLQGQMVHQAISPRTLNAWVKVIEEKAFSPEVIPMFSALSEGA
TPQDLNTMLNTVGGHRAAMQMLKETINEEAAEWDRLHPVHAGPIAPGQMREPRGSDIAGT
TSSLQEQIGWMTSNPPIPVGEIYKRWIILGLNKIVRMYSPVSILDIRQGPKEPFRDYVDR
FYKTLRAEQASQEVKGWMTETLLVQNANPDCKTILKALGPGATLEEMMTACQGVGGPSHK
ARVLAEAMSQATNA-AAIMM-QKSNFKGPRKIIKCFNCGKEGHIAKNCRAPRKRGCWKCG
REGHQMKDCTE-RQANFLGKIWPSHKGRPGNFLQSRP--EPTAP------PAESLG---E
EIP-PS-QKQEQ----------TDKE-----LYPLVSLKSLFGNDPSSQ*----
>GQ431483/D/KE/1995/clone_1619
MGARASVLSGGKLDEWEKIRLRPGGHKKYKLKHIVWASRELERFALNPGLLETSEGCKQI
MEQLQPSIKTGSEEIKSLYNTVATLYCVHERIKVADTKEALDKIEEEQTKSK-KKAQQAT
ADTRNSNQVSQNYPIVQNLQGQMVHQAISPRTLNAWVKVIEEKAFSPEVIPMFSALSEGA
TPQDLNTMLNTVGGRQAAMQMLKETINEEAAEWDRLHPVHAGPIAPGQMREPRGSDIAGT
TSSLQEQIGWMTSNPPIPVGEIYKRWIILGLNKIVRMYSPVSILDIRQGPKEPFRDYVDR
FYKTLRAEQASQEVKGWMTETLLVQNANPDCKTILKALGPGATLEEMMTACQGVGGPSHK
ARVLAEAMSQATNA-AAIMM-QKSNFKGPRKIIKCFNCGKEGHIAKNCRAPRKRGCWKCG
REGHQMKDCTE-RQANFLGKIWPSHKGRPGNFLQSRP--EPTAP------PAESLG---E
EIP-PS-QKQEQ----------KDKE-----LYPLVSLKSLFGNDPSSQ*----
>GQ431484/D/KE/1995/clone_1620
MGARASVLSGGTLDEWEKIRLRPGGHKKYKLKHIVWASRELERFALNPGLLETSEGCKQI
MEQLQPSIKTGSEEIKSLYNTVATLYCVHERIKAADTKEALDKIEEEQTKSK-KRAQQAT
ADTRNSNQVSQNYPIVQNLQGQMVHQAISPRTLNAWVKVIEEKAFSPEVIPMFSALSEGA
TPQDLNTMLNTVGGHQAAMQMLKETINEEAAEWDRLHPVHAGPIAPGQMREPRGSDIAGT
TSSLQEQIGWMTSNPPIPVGEIYKRWIILGLNKIVRMYSPVSILDIRQGPKEPFRDYVDR
FYKTLRAEQASQEVKGWMTETLLVQNANPDCKTILKALGPGATLEEMMTACQGVGGPSHK
ARVLAEAMSQATNA-AAIMM-QKSNFKGPRKIIKCFNCGKEGHIAKNCRAPRKRGCWKCG
REGHQMKDCTE-RQANFLGKIWPSHKGRPGNFLQSRP--EPTAP------PAESLG---E
EIP-PS-QKQEQ----------KDKE-----LYPLVSLKSLFGNDPSSQ*----
>GQ431485/D/KE/1995/clone_1621
MGARASVLSGGKLDEWEKIRLRPGGHKKYKLKHIVWASRELERFALNPGLLETSEGCKQI
MEQLQPSIKTGSEEIKSLYNTVAALYCVHERIKVADTKEALDKIEEEQTKSK-KKAQQAT
ADTRNSNQVSQNYPIVQNLQGQMVHQAISPRTLNAWVKVIEEKAFSPEVIPMFSALSEGA
TPQDLNTMLNTVGGHQAAMQMLKETINEEAAEWDRLHPVHAGPIAPGQMREPRGSDIAGT
TSSLQEQIGWMTSNPPIPVGEIYKRWIILGLNKIVRMCSPVSILDIRQGPKEPFRDYVDR
FYKTLRAEQASQEVKGWMTETLLVQNANPDCKTILKALGPGATLEEMMTAYQGVG-PSHK
ARVLAEAMSQATNA-AAIMM-QKSNFKGPRKIIKCFNCGKEGHIAKNCRAPRKRGCWKCG
REGHQMKDCTE-RQANFLGKIWPSHKGRPGNFLQSRP--EPTAP------PAESLG---E
EIP-PS-QKQEQ----------KDKE-----LYPLVSLKSLFGNDPSSQ*----
>GQ431486/D/KE/1995/clone_1622
MGARASVLSGGKLDEWEKIRLRPGGHKKYKLKHIVWASRELERFALNPGLLETSEGCKQI
MEQLQPSIKTGSEEIKSLYNTVATLYCVHERIKVADTKEALDKIEEEQTKSK-KKAQQAT
ADTRNSNQVSQNYPIVQNLQGQMVHQAISPRTLNAWVKVIEEKAFSPEVIPMFSALSEGA
TPQDLNTMLNTVGGHQAAMQMLKETINEEAAEWDRLHPVHAGPIAPGQMREPRGSDIAGT
TSSLQEQIGWMTSNPPIPVGEIYKRWIILGLNKIVRMYSPVSILDIRQGPKEPFRDYVDR
FYKTLRAEQASQEVKGWMTETLLVQNANPDCKTILKALGPGATLEEMMTACQGVGGPSHK
ARVLAEAMSQATNA-AAIMM-QKSNFKGPRKIIKCFNCGKEGHIAKNCRAPRKRGCWKCG
REGHQMKDCTE-RQANFLGKIWPSHKGRPGNFLQSRP--EPTAP------PAESLGFG-E
EIPPPS-QKQEQ----------KDKE-----LYPLVSLKSLFGNDPSSQ*----
>GQ431487/D/KE/1995/clone_1623
MGARASVLSGGKLDEWEKIRLRPGGHKKYKLKHIVWASRELERFALNPGLLETSEGCKQI
MEQLQPSIKTGSEEIKSLYNTVATLYCVHERIKVADTKEALDKIEEEQTKSK-KKAQQAT
ADTRNSNQVSQNYPIVQNLQGQMVHQAISPRTLNAWVKVIEEKAFSPEVIPMFSALSEGA
TPQDLNTMLNTVGGHQAAMQMLKETINEEAAEWDRLHPVHAGPIAPGQMREPRGSDIAGT
TGSLQEQMGWMTSNPPIPVGEIYKRWIILGLNKIVRMYSPVSILDIRQGPKEPFRDYVDR
FYKTLRAEQASQEVKGWMTETLLVQNANPDCKTILKALGPGATLEEMMTACQGVGGPSHK
ARVLAEAMSQATNA-AAIMM-QRGNFKGPKRIIKCFNCGKEGHIAKNCRAPRKRGCWKCG
REGHQTKDCTE-RQANFLGKIWPSHKGRPGNFLQSRP--EPTAP------PAESLG---E
EIP-PS-QKQEQ----------TDKE-----LYPLVSLKSLFGNDPSSQ*----
>GQ431488/D/KE/1995/clone_1624
MGARASVLSGGKLDEWEKIRLRPGGHKKYKLKHIVWASRELERFALNPGLLETSEGCKQI
MEQLQPSIKTGSEEIKSLYNTVATLYCVHERIKVADTKEALDKIEEEQTKSK-KKAQQAT
ADTRNSNQVSQNYPIVQNLQGQMVHQAISPRTLNAWVKVIEEKAFSPEVIPMFSALSEGA
TPQDLNTMLNTVGGHQAAMQMLKETINEEAAEWDRLHPVHAGPIAPGQMREPRGSDIAGT
TSSLQEQIGWMTSNPPIPVGEIYKRWIILGLNKIVRMYSPVSILDIRQGPKEPFRDYVDR
FYKTLRAEQASQEVKGWMTETLLVQNANPDCKTILKALGPGATLEEMMTACQGVGGPSHK
ARVLAEAMSQATNA-AAIMM-QKSNFKGPRKIIKCFNCGKEGHIAKNCRAPRKRGCWKCG
REGHQMKDCTE-RQANFLGKIWPSHKGRPGNFLQSRP--EPTAP------PAESLG---E
EIP-PS-QKQEQ----------KDKE-----LYPLVSLKSLFGNDPSSQ*----
>GQ431489/D/KE/1995/clone_1625
MGARASVLSGGKLDEWEKIRLRPGGGKKYKLKHIVWASRELERFAINPGLLETSEGCKQI
MEQLQPSIKTGSEEIKSLYNTVATLYCVHERIKVSDTKEALDKIEEEQTKSK-KKAQQAT
ADTRNSNQVSQNYPIVQNLQGQMVHQATSPRTLNAWVKVIEEKAFSPEVIPMFSALSEGA
TPQDLNTMLNTVGGHQAAMQMLKETINEEAAEWDRLHPVHAGPIAPGQMREPRGGDIAGT
TSSLQEQIGWMTSNPPIPVGEIYKRWIILGLNKIVRMYSPVSILDIRQGPKEPFRDYVDR
FYKTLRAEQASQEVKGWMTETLLVQNANPDCKTILKALGPGATLEEMMTACQGVGGPSHK
ARVLAEAMSQATNA-AAIMM-QKSNFKGPRKIIKCFNCGKEGHIAKNCRAPRR-GCWKCG
REGHQMKDCTE-RQANFLGKIWPSHKGRPGNFLQSRP--EPTAP------PAESLG---E
EIP-PP-QKQEQ----------KDKE-----LYPLVSLKSLFGNDPSSQ*----
>GQ431490/D/KE/1995/clone_1626
MGTRASVLSGGKLDEWEKIRLRPGGHKKYKLKHIVWASRELERFALNPGLLETSEGCKQI
MEQLQPSIKTGSEEIKSLYNTVATLYCVHERIKVADTKEALDKIEEEQTKSK-KKAQQAT
ADTRNSNQVSQNYPIVQNLQGQMVHQAISPRTLNAWVKVIEEKAFSPEVIPMFSALSEGA
TPQDLNTMLNTVGGHQAAMQMLKETINEEAAEWDRLHPVHAGPIAPGQMREPRGSDIAGT
TSSLQEQIGWMTSNPPIPVGEIYKRWIILGLNKIVRMYSPVSILDIRQGPKEPFRDYVDR
FYKTLRAEQASQEVKGWMTETLLVQNANPDCKTILKALGPGATLEEMMTACQGVGGPSHK
ARVLAEAMSQATNA-AAIMM-QKSNFKGPRKIIKCFNCGKEGHIAKNCRAPRKRGCWKCG
REGHQMKDCTE-RQANFLGKIWPSHKGRPGNFLQSRP--EPTAP------PAESLG---E
EIP-PS-QKQEQ----------KDKE-----LYPLVSLKSLFGNDPSSQ*----
>GQ431491/D/KE/1995/clone_1627
MGARASVLSGGKLDEWEKIRLRPGGHKKYKLKHIVWASRELERFALNPGLLETSEGCKQI
MEQLQPSIKTGSEEIKSLYNTVATLYCVHERIKVADTKEALDKIEEEQTKSK-KKAQQAT
ADTRNSNQVSQNYPIVQNLQGQMVHQAISPRTLNAWVKVIEEKAFSPEVIPMFSALSEGA
TPQDLNTMLNTVGGHQAAMQMLKETINEEAAEWDRLHPVHAGPIAPGQMREPRGSDIAGT
TSSLQEQIGWMTSNPPIPVGEIYKRWIILGLNKIVRMYSPVSILDIRQGPKEPFRDYVDR
FYKTLRAEQASQEVKGWMTETLLVQNANPDCKTILKALGPGATLEEMMTACQGVGGPSHK
ARVLAEAMSQATNA-AAIMM-QKSNFKGPRKIIKCFNCGKEGHIAKNCRAPRKRGCWKCG
REGHQMKDCTE-RQANFLGKIWPSHKGRPGNFLQSRP--EPTAP------PAESLG---E
EIP-PS-QKQEQ----------TDKE-----LYPLVSLKSLFGNDPSSQ*----
>GQ431492/D/KE/1995/clone_1628
MGARASVLSGGKLDEWEKIRLRPGGHKKYKLKHIVWASRELERFALNPGLLETSEGCKQI
MEQLQPSIKTGSEEIKSLYNTVATLYCVHERIKAADTKEALDKIEEEQTKSK-KKAQQAT
ADTRNSNQVSQNYPIVQNLQGQMVHQAISPRTLNAWVKVIEEKAFSPEVIPMFSALSEGA
TPQDLNTMLNTVGGHQAAMQMLKETINEEAAEWDRLHPVHAGPIAPGQMREPRGSDIAGT
TSSLQEQIGWMTSNPPIPVGEIYKRWIILGLNKIVRMYSPVSILDIRQGPKEPFRDYVDR
FYKTLRAEQASQEVKGWMTETLLVQNANPDCKTILKALGPGATLEEMMTACQGVGGPSHK
ARVLAEAMSQATNA-AAIMM-QKSNFKGPRKIIKCFNCGKEGHIAKNCRAPRKRGCWKCG
REGHQMKDCTE-RQANFLGKIWPSHKGRPGNFLQSRP--EPTAP------PAESFGFG-E
EIT-SS-QKQEQ----------KDKE-----LYPLASLKSLFGNDPLSQ*----
>GQ431493/D/KE/1995/clone_1629
MGARASVLSEGKLDEWEKIRLRPGGHKKYKLKHIVWASRELERFALNPGLLETSEGCKQI
MEQLQPSIKTGSEEIKSLYNTVATLYCVHERIKVADTKEALDKIEEEQTKSK-KKAQQAT
ADTRNSSQVSQNYPIVQNLQGQMVHQAISPRTLSAWVKVIEEKAFSPEVIPMFSALSEGA
TPQDLNTMLNTVGGHQAAMQMLKETINEEAAEWDRLHPVHAGPIAPGQMREPRGSDIAGT
TSSLQEQIGWMTSNPPIPVGEIYKRWIILGLNKIVRMYSPVSILDIRQGPKEPFRDYVDR
FYKTLRAEQASQEVKGWMTETLLVQNANPDCKTILKALGPGATLEEMMTACQGVGGPSHK
ARVLAEAMSQATNA-AAIMM-QKSNFKGPRKIIKCFNCGKEGHIAKNCRAPRKKGCWKCG
GEGHQMKDCTE-RQANFLGKIWPSHKGRPGNFLQSRP--EPTAP------PAESFGFG-E
EIP-PS-QKQEQ----------KDKE-----LYPLASLRSLFGNDPSSQ*----
>GQ431494/D/KE/1995/clone_1630
MGARASVLSGGKLDEWEKIRLRPGGGKKYKLKHIVWASRELERFAINPGLLETSEGCKQI
MEQLQPSIKTGSEEIKSLYNTVATLYCVHERIKVSDTKEALDKIEEEQTKSK-KKAQQAT
ADTRNSNQVSQNYPIVQNLQGQMVHQAISPRTLNAWVKVIEEKAFSPEVIPMFSALSEGA
TPQDLNTMLNTVGGHQAAMQMLKETINEEAAEWDRLHPVHAGPIAPGQMREPRGSDIAGT
TSSLQEQIGWMTSNPPIPVGEIYKRWIILGLNKIVRMYSPVSILDIRQGPKEPFRDYVDR
FYKTLRAEQASQEVKGWMTETLLVQNANPDCKTILKALGPGATLEEMMTACQGVGGPSHK
ARVLAEAMSQATNA-AAIMM-QKSNFKGPRKIIKCFNCGKEGHIAKNCRAPRKRGCWKCG
REGHQMKDCTE-RQANFLGKIWPSHKGRPGNFLQSRP--EPTAP------PAESLG---E
EIP-PS-QKQEQ----------TDKE-----LYPLTSLRSLFGNDPSSQ*----
>GQ431495/D/KE/1995/clone_1631
MGARASVLSGGKLDEWEKIRLRPGGHKKYKLKHIVWASRELERFALNPGLLETSEGCKQI
MEQLQPSIKTGSEEIKSLYNTVATLYCVHERIKVADTKEALDKIEEEQTKSK-KRAQQAT
ADTRNSNQVSQNYPIVQNLQGQMVHQAISPRTLNAWVKVIEEKAFSPEVIPMFSALSEGA
TPQDLNTMLNTVGGHQAAMQMLKETINEEAAEWDRLHPVHAGPIAPGQMREPRGSDIAGT
TSSLQEQIGWMTSNPPIPVGEIYKRWIILGLNKIVRMYSPVSILDIRQGPKEPFRDYVDR
FYKTLRAEQASQEVKGWMTETLLVQNANPDCKTILKALGPGATLEEMMTACQGVGGPSHK
ARVLAEAMSQATNA-AAIMM-QKSNFKGPRKIIKCFNCGKEGHIAKNCRAPRKKGCWKCG
REGHQMKDCTE-RQANFLGKIWPSHKGRPGNFLQSRP--EPTAP------PAESFGFG-E
EIT-SS-QKQEQ----------KDKE-----LYPLASLKSLFGNDPLSQ*----
>GQ431496/D/KE/1995/clone_1632
MGARASVLSGGKLDEWEKIRLRPGGHKKYKLKHIVWASRELERFALNPGLLETSEGCKQI
MEQLQPSIKTGSEEIKSLYNTVATLYCVHERIKVADTKEALDKIEEEQTKSK-KKAQQAT
ADTKNSNQVSQNYPIVQNLQGQMVHQAISPRTLNAWVKVIEEKAFSPEVIPMFSALSEGA
TPQDLNTMLNTVGGHQAAMQMLKETINEEAAEWDRLHPVHAGPIAPGQMREPRGSDIAGT
TSSLQEQIGWMTSNPPIPVGEIYKRWIILGLNKIVRMYSPVSILDIRQGPKEPFRDYVDR
FYKTLRAEQASQEVKGWMTETLLVQNANPDCKTILKALGPGATLEEMMTACQGVGGPSHK
ARVLAEAMSQATNA-AAIMM-QKSNFKGPRKIIKCFNCGKEGHIAKNCRAPRKRGCWKCG
REGHQMKDCTE-RQANFLGKIWPSHKGRPGNFLQSRP--EPTAP------PAESLGT---
-----S-QKQEQ----------TDKE-----LYPLVSLKSLFGNDPSSQ*----
>GQ431497/D/KE/1995/clone_1633
MGARASVLSGGKLDEWEKIRLRPGGHKKYKLKHIVWASRELERFALNPGLLETSEGCKQI
MEQLQPSIKTGSEEIKSLYNTVATLYCVHERIKVADTKEALDKIEEEQTKSK-KKAQQAT
ADTRNSNQVSQNYPIVQNLQGQMVHQAISPRTLNAWVKVIEEKAFSPEVIPMFSALSEGA
TSQDLNTMLNTVGGHQAAMQMLKETINEEAAEWDRLHPVHAGPIAPGQMREPRGSDIAGT
TSSLQEQIGWMTSNPPIPVGEIYKRWIILGLNKIVRMYSPVSILDIRQGPKEPFRDYVDR
FYKTLRAEQASQEVKGWMTETLLVQNANPDCKTILKALGPGATLEEMMTACQGVGGPSHK
ARVLAEAMSQATNA-AAIMM-QKSNFKGPKRVIKCFNCGKEGHIAKNCRAPRKRGCWKCG
KEGHQMKDCTE-RQANFLGKIWPSHKGRPGNFLQSRP--EPTAP------PAESFGFG-E
EIT-SS-QKQEQ----------KDKE-----LYPLASLKSPFGNDPLSQ*----
>GQ431498/D/KE/1995/clone_1634
MGARASVLSGGKLDEWEKIRLRPGGGKKYKLKHIVWAGRELERFAINPGLLETSEGCKQI
MEQLQPSIKTGSEEIKSLYNTVATLYCVHEKIKVTDTKEALDKIEEGETKSK-KKAQQAT
ADTRNSNQVSQNYPIVQNLQGQMVHQAISPRTLNAWVKVIEEKAFSPEVIPMFSALSEGA
TPQDLNTMLNTVGGHQAAMQMLKETINEEAAEWDRLHPVHAGPIAPGQMREPRGSDIAGT
TSSLQEQIGWMTSNPPIPVGEIYKRWIILGLNKIVRMYSPVSILDIRQGPKEPFRDYVDR
FYKTLRAEQASQEVKGWMTETLLVQNANPDCKTILKALGPGATLEEMMTACQGVGGPSHK
ARVLAEAMSQATNA-AAIMM-QKSNFKGPRKIIKCFNCGKEGHIAKNCRAPRKRGCWKCG
REGHQMKDCTE-RQANFLGKIWPSHKGRPGNFLQSRP--EPTAP------PAESLG---E
EIP-PS-QKQEQ----------KDKE-----LYPLVSLKSLFGNDPSSQ*----
>GQ431499/D/KE/1995/clone_1635
MGARASVLSGGKLDEWEKIRLRPGGGKKYKLKHIVWAGRELERFAINPGLLETSEGCKQI
MEQLQPSIKTGSEEIKSLYNTVATLYCVHERIKVADTKEALDKIEEEQTKSK-KRAQQAT
ADTRNSNQVSQNYPIVQNLQGQMVHQAISPRTLNAWVKVIEEKAFSPEVIPMFSALSEGA
TPQDLNTMLNTVGGHQAAMQMLKETINEEAAEWDRLHPVHAGPIAPGQMREPRGSDIAGT
TSSLQEQIGWMTSNPPIPVGEIYKRWIILGLNKIVRMYSPVSILDIRQGPKEPFRDYVDR
FYKTLRAEQASQEVKGWMTETLLVQNANPDCKTILKALGPGATLEEMMTACQGVGGPSHK
ARVLAEAMSQATNA-AAIMM-QKSNFKGPRKIIKCFNCGKEGHIAKNCRAPRKRGCWKCG
REGHQMKDCTE-RQANFLGKIWPSHKGRPGNFLQSRP--EPTAP------PAESLG---E
EIP-PS-QKQEQ----------TDKE-----LYPLVSLKSLFGNDPSSQ*----
>GQ431500/D/KE/1995/clone_1636
MGARASVLSGGKLDEWEKIRLRPGGHKKYKLKHIVWASRELERFALNPGLLETSEGCKQI
MEQLQPSIKTGSEEIKSLYNTVATLYCVHERIKVADTKEALDKIEEEQTKSK-KRAQQAT
ADTRNSNQVSQNYPIVQNLQGQMVHQAISPRTLNAWVKVIEEKAFSPEVIPMFSALSEGA
TPQDLNTMLNTVGGHQAAMQMLKETINEEAAEWDRLHPVHAGPIAPGQMREPRGSDIAGT
TSSLQEQIGWMTSNPPIPVGEIYKRWIILGLNKIVRMYSPVSILDIRQGPKEPFRDYVDR
FYKTLRAEQASQEVKGWMTETLLVQNANPDCKTILKALGPGATLEEMMTACQGVGGPSHK
ARVLAEAMSQATNA-AAIMM-QKSNFKGPRKIIKCFNCGKEGHIAKNCRAPRKRGCWKCG
REGHQMKDCTE-RQANFLGKIWPSHKGRPGNFLQSRP--EPTAP------PAESLGFG-E
EIPPPS-QKQEQ----------KDKE-----LYPLVSLKSLFGNDPSSQ*----
>GQ431501/D/KE/1995/clone_1637
MGARASVLSGGKLDEWEKIRLRPGGHKKYKLKHIVWASRELERFALNPGLLETSEGCKQI
MEQLQPSIKTGSEEIKSLYNTVATLYCVHERIKVADTKEALDKIEEEQTKSK-KKAQQAT
ADTRNSNQVSQNYPIVQNLQGQMVHQAISPRTLNAWVKVIEEKAFSPEVIPMFSALSEGA
TPQDLNTMLNTVGGHQAAMQMLKETINEEAAEWDRLHPVHAGPIAPGQMREPRGSDIAGT
TSSLQEQIGWMTSNPPIPVGEIYKRWIILGLNKIVRMYSPVSILDIRQGPKEPFRDYVDR
FYKTLRAEQATQDVKNWMTETLLVQNANPDCKTILKALGPGATLEEMMTACQGVGGPSHK
ARVLAEAMSQATNA-AAIMM-QKSNFKGPRKIIKCFNCGKEGHIAKNCRAPRKRGCWKCG
REGHQMKDCTE-RQANFLGKIWPSHKGRPGNFLQSRP--EPTAP------PAESLGFG-E
EIPPPS-QKQEQ----------KDKE-----LYPLVSLKSLFGNDPSSQ*----
>GQ431502/D/KE/1995/clone_1638
MGARASVLSGGKLDEWEKIRLRPGGGKKYKLKHIVWAGRELERFAINPGLLETSEGCKQI
MEQLQPSIKTGSEEIKSLYNTVATLYCVHEKIKVTDTKEALDKIEEEQTKSK-KKAQQAT
ADTRNSNQVSQNYPKVQNL-GQMVHQALSPRTLNAW-KVIEEKAFSPEVIPMFSALSEGA
TPQDLNTMLNTVGGHQAAMQMLKETINEEAAEWDRLHPVHAGPIAPGQMREPRGSDIAGT
TSSLQEQIGWMTSNPPIPVGEIYKRWIILGLNKIVRMYSPVSILDIRQGPKEPFRDYVDR
FYKTLRAEQATQDVKNWMTETLLVQNANPDCKTILKALGPGATLEEMMTACQGVGGPSHK
ARVLAEAMSQATNA-AAIMM-QRGNFKGPKRIIKCFNCGKEGHIAKNCRAPRKRGCWKCG
KEGHQMKDYTE-RQANFLGKIWPSHKGRPGNFLQSRP--EPTAP------PAESFGFG-E
EIT-SS-QKQEQ----------KDKE-----LYPLASLKSLFGNDPLSQ*----
>GQ431503/D/KE/1995/clone_1639
MGARASVLSGGKLDEWEKIRLRPGGHKKYKLKHIVWASRELERFALNPGLLETSEGCKQI
MEQLQPSIKTGSEEIKSLYNTVAALYCVHERIKVADTKEALDKIEEEQTKSK-KKAQQAT
ADTRNSNQVSQNYPIVQNLQGQMVHQAISPRTLNAWVKVIEEKAFSPEVIPMFSALSEGA
TPQDLNTMLNTVGGHQAAMQMLKETINEEAAEWDRLHPVHAGPIAPGQMREPRGSDIAGT
TSSLQEQIGWMTSNPPIPVGEIYKRWIILGLNKVVRMYSPVSILDIRQGPKEPFRDYVDR
FYKTLRAEQASQEVKGWMTETLLVQNANPDCKTILKALGPGATLEEMMTACQGVGGPSHK
ARVLAEAMSQATNA-AAIMM-QRGNFKGPKRIIKCFNCGKEGHIAKNCRAPRKRGCWKCG
KEGHQMKDCTE-RQANFLGKIWPSHKGRPGNFLQSRP--EPTAP------PAESLGFG-E
EIT-SF-QKQEQ----------KDKE-----LYPLASLKSLFGNDPLSQ*----
>GQ431504/D/KE/1995/clone_1640
MGARASVLSGGKLDEWEKIRLRPGGHKKYKLKHIVWASRELERFALNPGLLETSEGCKQI
MEQLQPSIKTGSEEIKSLYNTVTTLYCVHERIKVADTKEALDKIEEEQTKSK-KKAQQAT
ADTRNSNQVSQNYPIVQNLQGQMVHQAISPRTLNAWVKVIEEKAFSPEVIPMFSALSEGA
TPQDLNTMLNTVGGHQAAMQMLKETIKEEAAEWDRLHPVHAGPIAPGQMREPRGSDIAGT
TSSLQEQIGWMTSNPPIPVGEIYKRWIILGLNKIVRMYSPVSILDIRQGPKEPFRDYVDR
FYKTLRAEQASQEVKGWMTETLLVQNANPDCKTILKALGPGATLEEMMTACQGVGGPSHK
ARVLAEAMSQATNA-AAIMM-QKSNFKGPRKIIKCFNCGKEGHIAKNCRAPRKRGCWKCG
REGHQMKDCTE-RQANFLGKIWPSHKGRPGNFLQSRP--EPTAP------PAESLGFG-E
EIPPPS-QKQEQ----------KDKE-----LYPLTSLRSLFGNDPSSQ*----
>GQ431505/D/KE/1995/clone_1641
MGARASVLSGGKLDEWEKIRLRPGGHKKYKLKHIVWASRELERFALNPGLLETSEGCKQI
MEQLQPSIKTGSEEIKSLYNTVATLYCVHERIKVADTKEALDKIEEEQTKSK-KKAQQAT
ADTRSSNQVSQNYPIVQNLQGQMVHQAIPPRTLNAWVKVIEEKAFSPEVIPMFSALSEGA
TPQDLNTMLNTVGGHQAAMQMLKETINEEAAEWDRLHPVHAGPIAPGQMREPRGSDIAGT
TSSLQEQIGWMTSNPPIPVGEIYKRWIILGLNKIVRMYSPVSILDIRQGPKEPFRDYVDR
FYKTLRAEQASQEVKGWMTETLLVQNANPDCKTILKALGPGATLEEMMTACQGVGGPSHK
ARVLAEAMSQATNA-ATIMM-QKSNFKGPRKIIKCFNCGKEGHIAKNCRAPRKRGCWKCG
REGHQMKDCTE-RQANFLGKIWPSHKGRPGNFLQSRP--EPTAP------PAESLG---E
EIP-PS-QKQEQ----------KDEE-----LYPLVSLKSLFGNDPSSQ*----
>GQ431506/D/KE/1995/clone_1642
MGARASVLSGGKLDEWEKIRLRPGGGKKYKLKHIVWASRELERFAINPGLLETSEGCKQI
MEQLQPSIKTGSEEIKSLYNTVATLYCVHERIKVSGTKEALDKIEEEQTKSK-KKAQQAT
ADTRNSNQVSQNYPIVQNLQGQMVHQAISPRTLNAWVKVIEEKAFSPEVIPMFSALSEGA
TPQDLNTMLNTVGGHQAAMQMLKETINEEAAEWDRLHPVHAGPIAPGQMREPRGSDIAGT
TSSLQEQIGWMTSNPPIPVGEIYKRWIILGLNKIVRMYSPVSILDIRQGPKEPFRDYVDR
FYKTLRAEQASQEVKGWMTETLLVQNANPDCKTILKALGPGATLEEMMTACQGVGGPSHK
ARVLAEAMSQATNA-AAIMM-QKSNFKGPRKIIKCFNCGKEGHIAKNCRAPRKKGCWKCG
REGHQMKDCTE-RQANFLGKIWPSHKGRPGNFLQSRP--EPTAP------PAESFGFG-E
EIP-PS-QKQEQ----------KDKE-----LYPLASLRSLFGNDPSSQ*----
>GQ431507/D/KE/1995/clone_1643
TGARASVLSGGKLDEWEKIRLRPGGGKKYKLKHIVWAGRELERFAINPGLLETSEGCKQI
MEQLQPSIKTGSEEIKSLYNTVATLYCVHEKIKVTDTKEALDKIEEEQTKSK-KKAQQAA
ADTRNSNQVSQNYPIVQNLQGQMVHQAISPRTLNAWVKVIEEKAFSPEVIPMFSALSEGA
TPQDLNTMLNTVGGHQAAMQMLKETINEEAAEWDRLHPVHAGPIAPGQMREPRGSDIAGT
TSSLQEQIGWMTSNPPIPVGEIYKRWIILGLNKIVRMYSPVSILDIRQGPKEPFRDYVDR
FYKTLRAEQASQEVKGWMTEALLVQNANPDCKTILKALGPGATLEEMMTACQGVGGPSHK
ARVLAEAMSQATNA-AAIMM-QKSNFKGPRKIIKCFNCGKEGHIAKNCRAPRKKGCWKCG
REGHQMKDCTE-RQANFLGKIWPSYKGRPGNFLQSRP--EPTAP------PAESFGFG-E
EIP-PS-QKQEQ----------KDKE-----LYPLASLRSLFGNDPSSQ*----
>GQ431508/D/KE/1995/clone_1644
MGARASVLSGGKLDEWEKIRLRPGGHKKYKLKHIVWASRELERFALNPGLLETSEGCKQI
MEQLQPSIKTGSEEIKSLYNTVATLYCVHERIKVADTKEALDKIEEEQTKSK-KRAQQAT
ADTRNSNQVSQNYPIVQNLQGQMVHQAISPRTLNAWVKVIEEKAFSPEVIPMFSALSEGA
TPQDLNTMLNTVGGHQAAMQMLKETINEEAAEWDRLHPVHAGPIAPGQMREPRGSDIAGT
TSSLQEQIGWMTSNPPIPVGEIYKRWIILGLNKIVRMYSPVSILDIRQGPKEPFRDYVDR
FYKTLRAEQASQEVKGWMTETLLVQNANPDCKTILKALGPGATLEEMMTACQGVGGPSHK
ARVLAEAMSQATNA-AAVMM-QKSNFKGPRKIIKCFNCGKEGRIAKNCRAPRKRGCWKCG
REGHQMKDCTE-RQANFLGKIWPSHKGRPGNFLQGRP--EPTAP------PAESLG---E
EIP-PS-QKREQ----------TDKE-----LYPLVSLKSLFGNDPSSQ*----
>GQ431509/D/KE/1995/clone_1645
MGARASVLSGGKLDEWEKIRLRPGGGKKYKLKHIVWASRELERFAINPGLLETSEGCKQI
MEQLQPSIKTGSEEIKSLYNTVATLYCVHERIKVSDTKEALDKIEEEQTKSK-KKAQQAT
ADTRNSNQVSQNYPIVQNLQGQMVHQAISPRTLNAWVKVIEEKAFSPEVIPMFSALSEGA
TPQDLNTMLNTVGGHQAAMQMLKETINEEAAEWDRLHPVHAGPIAPGQMREPRGSDIAGT
TSSLQEQIGWMTSNPPIPVGEIYKRWIILGLNKIVRMYSPVSILDIRQGPKEPFRDYVDR
FYKTLRAEQASQEVKGWMTETLLVQNANPDCKTILKALGPGATLEEMMTACQGVGGPSHK
ARVLAEAMSQATNA-AAIMM-QRGNFKGPKRIIKCFNCGKEGHIAKNCRAPRKRGCWKCG
KEGHQMKDCTE-RQANFLGKIWPSHKGRPGNFLQSRP--EPTAP------PAESFGFG-E
EIT-SS-QKQEQ----------KDKE-----LYPLASLKSLFGNDPLSQ*----
>GQ431885/D/KE/1995/clone_2021
MGARASVLSGGKLDEWEKIQLRPGG-QRYRLKHIVWASRELERFALNPGLLETSDGCKQI
LGQLQPAVQTGSEELKSLYNTVATLYCVHARIKVTDTKEALDKIEEEQTKSK-KKAQQAT
AD---SSQVSQNYPIVQNLQGQMVHQAISPRTLNAWVKVIEEKAFSPEVIPMFSALSEGA
TPQDLNTMLNTVGGHQAAMQMLKETINEEAAEWDRLHPVQAGPIAPGQMREPRGSDIAGT
TSTLQEQIGWMTSNPPIPVGEIYKRWIILGLNKIVRMYSPVSILDIKQGPKEPFRDYVDR
FYKVLRAEQGSQDVKNWMTETLLVQNANPDCKTILKALGPGATLEEMMTACQGVGGPGHK
ARVLAEAMSQVTQ---AIMM-QRGNFKGPRRIIKCFNCGKEGHIAKNCKAPRKRGCWKCG
REGHQMKDCTE-RQANFLGKIWPSHKGRPGNFLQRRP--EPTAP------PTESFGFG-E
EIT-PS-QKQEQ----------KDKE-----LYPLASLKLLFGNDPSSQ*----
>GQ431891/D/KE/1995/clone_2027
MGARASVLSGGKLDEWEKIQLRPGG-QRYRLKHIVWASRELERFALNPGLLETSDGCKQI
LGQLQPAVQTGSEELKSLYNTVATLYCVHARIKVTDTKEALDKIEEEQTKSK-KKAQQAT
AD---SSQVSQNYPIVQNLQGQMVHQAISPRTLNAWVKVIEEKAFSPEVIPMFSALSEGA
TPQDLNTMLNTVGGHQAAMQMLKETINEEAAEWDRLHPVQAGPIAPGQMREPRGSDIAGT
TSTLQEQIGWMTSNPPIPVGEIYKRWIILGLNKIVRMYSPVSILDIKQGPKEPFRDYVDR
FYKVLRAEQGSQDVKNWMTETLLVQNANPDCKTILKALGPGATLEEMMTACQGVGGPGHK
ARVLAEAMSQVTQ---AIMM-QRGNFKGPRRIIKCFNCGKEGHIAKNCKAPRKRGCWKCG
REGHQMKDCTE-RQANFLGKIWPSHKGRPGNFLQRRP--EPTAP------PTESFGFG-E
EIT-PS-QKQEQ----------KDKE-----LYPLASLKLLFGNDPSSQ*----
>GQ431892/D/KE/1995/clone_2028
MGARASVLSGGKLDEWEKIQLRPGG-QRYRLKHIVWASRELERFALNPGLLETSDGCKQI
LGQLQPAVQTGSEELKSLYNTVATLYCVHARIKVTDTKEALDKIEEEQTKSK-KKAQQAT
AD---SSQVSQNYPIVQNLQGQMVHQAISPRTLNAWVKVIEEKAFSPEVIPMFSALSEGA
TPQDLNTMLNTVGGHQAAMQMLKETINEEAAEWDRLHPVQAGPIAPGQMREPRGSDIAGT
TSTLQEQIGWMTSNPPIPVGEIYKRWIILGLNKIVRMYSPVSILDIKQGPKEPFRDYVDR
FYKVLRAEQGSQDVKNWMTETLLVQNANPDCKTILKALGPGATLEEMMTACQGVGGPGHK
ARVLAEAMSQVTQ---AIMM-QRGNFKGPRRIIKCFNCGKEGHIAKNCKAPRKRGCWKCG
REGHQMKDCTE-RQANFLGKIWPSHKGRPGNFLQRRP--EPTAP------PTESFGFG-E
EIT-PS-QKQEQ----------KDKE-----LYPLASLKLLFGNDPSSQ*----
>GQ431894/D/KE/1995/clone_2030
MGARASVLSGGKLDEWEKIQLRPGG-QRYRLKHIVWASRELERFALNPGLLETSDGCKQI
LGQLQPAVQTGSEELKSLYNTVATLYCVHARIKVTDTKEALDKIEEEQTKSK-KKAQQAT
AD---SSQVSQNYPIVQNLQGQMVHQAISPRTLNAWVKVIEEKAFSPEVIPMFSALSEGA
TPQDLNTMLNTVGGHQAAMQMLKETINEEAAEWDRLHPVQAGPIAPGQMREPRGSDIAGT
TSTLQEQIGWMTSNPPIPVGEIYKRWIILGLNKIVRMYSPVSILDIKQGPKEPFRDYVDR
FYKVLRAEQGSQDVKNWMTETLLVQNANPDCKTILKALGPGATLEEMMTACQGVGGPGHK
ARVLAEAMSQVTQ---AIMM-QRGNFKGPRRIIKCFNCGKEGHIAKNCKAPRKRGCWKCG
REGHQMKDCTE-RQANFLGKIWPSHKGRPGNFLQRRP--EPTAP------PTESFGFG-E
EIT-PS-QKQEQ----------KDKE-----LYPLASLKLLFGNDPSSQ*----
>GQ431896/D/KE/1995/clone_2032
MGARASVLSGGKLDEWEKIQLRPGG-QRYRLKHIVWASRELERFALNPGLLETSDGCKQI
LGQLQPAVQTGSEELKSLYNTVATLYCVHARIKVTDTKEALDKIEEEQTKSK-KKAQQAT
AD---SSQVSQNYPIVQNLQGQMVHQAISPRTLNAWVKVIEEKAFSPEVIPMFSALSEGA
TPQDLNTMLNTVGGHQAAMQMLKETINEEAAEWDRLHPVQAGPIAPGQMREPRGSDIAGT
TSTLQEQIGWMTSNPPIPVGEIYKRWIILGLNKIVRMYSPVSILDIKQGPKEPFRDYVDR
FYKVLRAEQGSQDVKNWMTETLLVQNANPDCKTILKALGPGATLEEMMTACQGVGGPGHK
ARVLAEAMSQVTQ---AIMM-QRGNFKGPRRIIKCFNCGKEGHIAKNCKAPRKRGCWKCG
REGHQMKDCTE-RQANFLGKIWPSHKGRPGNFLQRRP--EPTAP------PTESFGFG-E
EIT-PS-QKQEQ----------KDKE-----LYPLASLKLLFGNDPSSQ*----
>GQ431907/D/KE/1995/clone_2043
MGARASVLSGGKLDEWEKIQLRPGG-QRYRLKHIVWASRELERFALNPGLLETSDGCKQI
LGQLQPAVQTGSEELKSLYNTVATLYCVHARIKVTDTKEALDKIEEEQTKSK-KKAQQAT
AD---SSQVSQNYPIVQNLQGQMVHQAISPRTLNAWVKVIEEKAFSPEVIPMFSALSEGA
TPQDLNTMLNTVGGHQAAMQMLKETINEEAAEWDRLHPVQAGPIAPGQMREPRGSDIAGT
TSTLQEQIGWMTSNPPIPVGEIYKRWIILGLNKIVRMYSPVSILDIKQGPKEPFRDYVDR
FYKVLRAEQGSQDVKNWMTETLLVQNANPDCKTILKALGPGATLEEMMTACQGVGGPGHK
ARVLAEAMSQVTQ---AIMM-QRGNFKGPRRIIKCFNCGKEGHIAKNCKAPRKRGCWKCG
REGHQMKDCTE-RQANFLGKIWPSHKGRPGNFLQRRP--EPTAP------PTESFGFG-E
EIT-PS-QKQEQ----------KDKE-----LYPLASLKLLFGNDPSSQ*----
>GQ432209/D/KE/1995/clone_2345
MGASASVLSGGKLDEWEKIQLRPGGSKRYRLKHLVWASRELERFALNPGLLETSEGCKQI
LGQLQPAIKTGSEELKSLYNTVATLYCVHARIKVTDTKEALDKIEEEQAKSK-KKAQQAA
ADTGNSGQVSQNYPIVQNLQGQMVHQNISPRTLNAWVKVIEEKAFSPEVIPMFSALSEGA
TPQDLNTMLNTVGGHQAAMQMLKETINEEAAEWDRLHPVHAGPIAPGQIREPRGSDIAGT
TSTLQEQITWMTNNPPIPVGEIYKRWIILGLNKIVRMYSPVSILDIRQGPKEPFRDYVDR
FYKTLRAEQASQDVKNWMTETLLVQNANPDCKTILKALGPAATLEEMMTACQGVGGPSHK
ARVLAEAMSQATNA-TAIMM-QRGNFKGPKKSIKCFNCGKEGHTARNCRAPRKRGCWKCG
REGHQMKDCTE-RQANFLGKIRPSRQGRPGNFLQNRP--EPTAP------PAESFGFG-E
EIT-PS-QRQEK----------KE-E-----LYPLASLKSLFGNDPSSQ*----
>GQ432210/D/KE/1995/clone_2346
MGASASVLSGGKLDEWEKIQLRPGGSKRYRLKHLVWASRELERFALNPGLLETSEGCKQI
LGQLQPAIKTGSEELKSLYNTVATLYCVHARIKVTDTKEALDKIEEEQAKSK-KKAQQAA
ADTGNSGQVSQNYPIVQNLQGQMVHQNISPRTLNAWVKVIEEKAFSPEVIPMFSALSEGA
TPQDLNTMLNTVGGHQAAMQMLKETINEEAAEWDRLHPVHAGPIAPGQIREPRGSDIAGT
TSTLQEQITWMTNNPPIPVGEIYKRWIILGLNKIVRMYSPVSILDIRQGPKEPFRDYVDR
FYKTLRAEQASQDVKNWMTETLLVQNANPDCKTILKALGPAATLEEMMTACQGVGGPSHK
ARVLAEAMSQATNA-TAIMM-QRGNFKGPKKSIKCFNCGKEGHTARNCKAPRKRGCWKCG
REGHQMKDCTE-RQANFLGKIWPSRQ-RPGNFLQSRP--EPTAP------PAESFGFG-E
EIT-PS-QKQEK----------KE-E-----LYPLASLKSLFGNDPSSQ*----
>GQ432211/D/KE/1995/clone_2347
MGASASVLSGGKLDEWEKIQLRPGGSKRYRLKHLVWASRELERFALNPGLLETSEGCKQI
LGQLQPAIKTGSEELKSLYNTVATLYCVHARIKVTDTKEALDKIEEEQAKSK-KKAQQAA
ADTGNSGQVSQNYPIVQNLQGQMVHQNISPRTLNAWVKVIEEKAFSPEVIPMFSALSEGA
TPQDLNTMLNTVGGHQAAMQMLKETINEEAAEWDRLHPVHAGPIAPGQIREPRGSDIAGT
TSTLQEQITWMTNNPPIPVGEIYKRWIILGLNKIVRMYSPVSILDIRQGPKEPFRDYVDR
FYKTLRAEQASQDVKNWMTETLLVQNANPDCKTILKALGPAATLEEMMTACQGVGGPSHK
ARVLAEAMSQATNA-TAIMM-QRGNFKGPKKGIKCFNCGKEGHTARNCKAPRKRGCWKCG
REGHQMKDCTE-RQANFLGKIWPSRQGRPGNFLQSRP--EPTAP------PAESFGFG-E
EIT-PS-QKQEK----------QE-E-----LYPLASLKSLFGNDPSSQ*----
>GQ432212/D/KE/1995/clone_2348
MGASASVLSGGKLDEWEKIQLRPGGSKRYRLKHLVWASRELERFALNPGLLETSEGCKQI
LGQLQPAIKTGSEELKSLYNTVATLYCVHARIKVTDTKEALDKIEEEQAKSK-KKAQQAA
ADTGNSGQVSQNYPIVQNLQGQMVHQNISPRTLNAWVKVIEEKAFSPEVIPMFSALSEGA
TPQDLNTMLNTVGGHQAAMQMLKETINEEAAEWDRLHPVHAGPIAPGQIREPRGSDIAGT
TSTLQEQITWMTNNPPIPVGEIYKRWIILGLNKIVRMYSPVSILDIRQGPKEPFRDYVDR
FYKTLRAEQASQDVKNWMTETLLVQNANPDCKTILKALGPAATLEEMMTACQGVGGPSHK
ARVLAEAMSQATNA-TAIMM-QRGNFKGPKKSIKCFNCGKEGHTARNCKAPRKRGCWKCG
REGHQMKDCTE-RQANFLGKIWPSRQGRPGNFLQNRP--EPTAP------PAESFGFG-E
EIT-PS-QKREK----------KE-E-----LYPLASLKSLFGNDPSSQ*----
>GQ432213/D/KE/1995/clone_2349
MGASASVLSGGKLDEWEKIQLRPGGSKRYRLKHLVWASRELERFALNPGLLETSEGCKQI
LGQLQPAIKTGSEELKSLYNTVATLYCVHARIKVTDTKEALDKIEEEQAKSK-KKAQQAA
ADTGNSGQVSQNYPIVQNLQGQMVHQNISPRTLNAWVKVIEEKAFSPEVIPMFSALSEGA
TPQDLNTMLNTVGGHQAAMQMLKETINEEAAEWDRLHPVHAGPIAPGQIREPRGSDIAGT
TSTLQEQITWMTNNPPIPVGEIYKRWIILGLNKIVRMYSPVSILDIRQGPKEPFRDYVDR
FYKTLRAEQASQDVKNWMTETLLVQNANPDCKTILKALGPAATLEEMMTACQGVGGPSHK
ARVLAEAMSQATNA-TAIMM-QRGNFKGPKKSIKCFNCGKEGHTARNCKAPRKRGCWKCG
REGHQMKDCTE-RQANFLGKIWPSRQGRPGNFLQNRP--EPTAP------PAESFGFG-E
EIT-PS-QKREK----------KE-E-----LYPLASLKSLFGNDPSSQ*----
>GQ432214/D/KE/1995/clone_2350
MGASASVLSGGKLDDWEKIQLRPGGSKRYRLKHLVWASRELERFALNPGLLETSEGCKQI
LGQLQPSIKTGSEELKSLYNTVATLYCVHARIKVTDTKEALDKIEEEQAKSK-KKAQQAA
ADTGNSGQVSQNYPIVQNLQGQMVHQNISPRTLNAWVKVIEEKAFSPEVIPMFSALSEGA
TPQDLNTMLNTVGGHQAAMQMLKETINEEAAEWDRLHPVHAGPIAPGQIREPRGSDIAGT
TSTLQEQITWMTNNPPIPVGEIYKRWIILGLNKIVRMYSPVSILDIRQGPKEPFRDYVDR
FYKTLRAEQASQDVKNWMTETLLVQNANPDCKTILKALGPAATLEEMMTACQGVGGPSHK
ARVLAEAMSQATNA-TAIMM-QRGNFKGPKKNIKCFNCGKEGHTARNCRAPRKRGCWKCG
REGHQMKDCTE-RQANFLGKIWPSRQGRPGNFLQSRP--EPTAP------PAESFGFG-E
EIT-SS-QKQEK----------QE-E-----LYPLASLKSLFGNDPSSQ*----
>GQ432215/D/KE/1995/clone_2351
MGASASVLSGGKLDEWEKIQLRPGGSKRYRLKHLVWASRELERFALNPGLLETSEGCKQI
LGQLQPAIKTGSEELKSLYNTVATLYCVHARIKVTDTKEALDKIEEEQAKSK-KKAQQAA
ADTGNSGQVSQNYPIVQNLQGQMVHQNISPRTLNAWVKVIEEKAFSPEVIPMFSALSEGA
TPQDLNTMLNTVGGHQAAMQMLKETINEEAAEWDRLHPVHAGPIAPGQIREPRGSDIAGT
TSTLQEQITWMTNNPPIPVGEIYKRWIILGLNKIVRMYSPVSILDIRQGPKEPFRDYVDR
FYKTLRAEQASQDVKNWMTETLLVQNANPDCKTILKALGPAATLEEMMTACQGVGGPSHK
ARVLAEAMSQATNA-TAIMM-QRGNFKGPKKSIKCFNCGKEGHTARNCRAPGKRGCWKCG
REGHQMKDCTE-RQANFLGKIWPSRQGRPGNFLQNRP--EPTAP------PAESFGFG-E
EIT-PS-QKQEK----------KE-E-----LYPLASLKSLFGNDPSSQ*----
>GQ432216/D/KE/1995/clone_2352
MGASASVLSGGKLDEWEKIQLRPGGSKRYRLKHLVWASRELERFALNPGLLETSEGCKQI
LGQLQPAIKTGSEELKSLYNTVATLYCVHARIKVTDTKEALDKIEEEQAKSK-KKAQQAA
ADTGNSGQVSQNYPIVQNLQGQMVHQNISPRTLNAWVKVIEEKAFSPEVIPMFSALSEGA
TPQDLNTMLNTVGGHQAAMQMLKETINEEAAEWDRLHPVHAGPIAPGQIREPRGSDIAGT
TSTLQEQITWMANNPPIPVGEIYKRWIILGLNKIVRMYSPVSILDIRQGPKEPFRDYVDR
FYKTLRAEQASQDVKNWMTETLLVQNANPDCKTILKALGPAATLEEMMTACQGVGGPSHK
ARVLAEAMSQATNA-TAIMM-QRGNFKGPKKSIKCFNCGKEGHTARNCKAPRKRGCWKCG
REGHQMKDCTE-RRANFLGKIWPSRQGRPGNFLQSRP--EPTAP------PAESFGFG-E
EIT-PS-QKQEK----------KE-E-----LYPLASLKSLFGNDPSSQ*----
>GQ432218/D/KE/1995/clone_2354
MGASASVLSGGKLDEWEKIQLRPGGSKRYRLKHLVWASRELERFALNPGLLETSEGCKQI
LGQLQPAIKTGSEELKSLYNTVATLYCVHARIKVTDTKEALDKIEEEQAKSK-KKAQQAA
ADTGNSGQVSQNYPIVQNLQGQMVHQNISPRTLNAWVKVIEEKAFSPEVIPMFSALSEGA
TPQDLNTMLNTVGGHQAAMQMLKETINEEAAEWDRLHPVHAGPIAPGQIREPRGSDIAGT
TSTLQEQITWMTNNPPIPVGEIYKRWIILGLNKIVRMYSPVSILDIRQGPKEPFRDYVDR
FYKTLRAEQASQDVKNWMTETLLVQNANPDCKTILKALGPAATLEEMMTACQGVGGPSHK
ARVLAEAMSQATNA-TAIMM-QRGNFKGPKKNIKCFNCGKEGHTARNCRAPRKRGCWKCG
REGHQMKDCTE-RQANFLGKIWPSRQGRPGNFLQSRP--EPTAP------PAESFGFG-E
EIT-SS-QKQEK----------QE-E-----LYPLASLKSLFGNDPSSQ*----
>GQ432219/D/KE/1995/clone_2355
MGASASVLSGGKLDEWEKIQLRPGGSKRYRLKHLVWASRELERFALNPGLLETSEGCKQI
LGQLQPAIKTGSEELKSLYNTVATLYCVHARIKVTDTKEALDKIEXEQAKSK-KKAQQAA
ADTGNSGQVSQNYPIVQNLQGQMVHQNISPRTLNAWVKVIEEKAFSPEVIPMFSALSEGA
TPQDLNTMLNTVGGHQAAMQMLKETINEEAAEWDRLHPVHAGPIAPGQIREPRGSDIAGT
TSTLQEQITWMTNNPPIPVGEIYKRWIILGLNKIVRMYSPVSILDIRQGPKEPFRDYVDR
FYKTLRAEQASQDVKNWMTETLLVQNANPDCKTILKALGPAATLEEMMTACQGVGGPSHK
ARVLAEAMSQATNA-TAIMM-QRGNFKGPKKSIKCFNCGKEGHTARNCRAPRKRGCWKCG
REGHQMKDCTE-RQANFLGKIWPSRQGRPGNFLQNRP--EPTAP------PAESFGFG-E
EIT-PS-QKQEK----------KE-E-----LYPLASLKSLFGNDPSSQ*----
>GQ432220/D/KE/1995/clone_2356
MGASASVLSGGKLDEWEKIQLRPGGSKRYRLKHLVWASRELERFALNPGLLETSEGCKQI
LGQLQPAIKTGSEELKSLYNTVATLYCVHARIKVTDTKEALDKIEEEQAKSK-KKAQQAA
ADTGNSGQVSQNYPIVQNLQGQMVHQNISPRTLNAWVKVIEEKAFSPEVIPMFSALSEGA
TPQDLNTMLNTAGGHQAAMQMLKETINEEAAEWDRLHPVHAGPIAPGQIREPRGSDIAGT
TSTLQEQITWMTNNPPIPVGEIYKRWIILGLNKIVRMYSPVSILDIRQGPKEPFRDYVDR
FYKTLRAEQASQDVKNWMTETLLVQNANPGCKTILKALGPAATLEEMMTACQGVGGPSHK
ARVLAEAMSQATNA-TAIMM-QRGNFKGPKKSIKCFNCGKEGHTARNCRAPRKRGCWKCG
REGHQMKDCTE-RQANFLGKIWPSRQGRPGNFLQNRP--EPTAP------PAESFGFG-E
EIT-PS-QKREK----------KE-E-----LYPLASLKSLFGNDPSSQ*----
>GQ432221/D/KE/1995/clone_2357
MGASASVLSGGKLDEWEKIQLRP-GSKRYRLKHLVWASRELERFALNPGLLETSEGCKQI
LGQLQPAIKTGSEELKSLYNTVATLYCVHARIKVTDTKEALDKIEEEQAKSK-KKAQQAA
ADTGNSGQVSQNYPIVQNLQGQMVHQNISPRTLNAWVKVIEEKAFSPEVIPMFSALSEGA
TPQDLNTMLNTVGGHQAAMQMLKETINEEAAEWDRLHPVHAGPIAPGQIREPRGSDIAGT
TSTLQEQITWMTNNPPIPVGEIYKRWIILGLNKIVRMYSPVSILDIRQGPKEPFRDYVDR
FYKTLRAEQASQDVKNWMTETLLVQNANPDCKTILKALGPAATLEEMMTACQGVGGPSHK
ARVLAEAMSQATNA-TAIMM-QRGNFKGPKKNIKCFNCGKEGHTARNCRAPRKRGCWKC-
REGHQMKDCTE-RQANFLGKIWPSRQGGPGNFLQSRP--EPTAP------PAESFGFG-E
EIT-SS-QKQEK----------QE-E-----LYPLASLKSLFGNDPSSQ*----
>GQ432222/D/KE/1995/clone_2358
MGASASVLSGGKLDDWEKIQLRPGGSKRYRLKHLVWASRELERFALNPGLLETSEGCKQI
LGQLQPSIKTGSEELKSLYNTVATLYCVHARIKVTDTKEALDKIEEEQAKSK-KKAQQAA
ADTGNSGQVSQNYPIVQNLQGQMVHQNISPRTLNAWVKVIEEKAFSPEVIPMFSALSEGA
TPQDLNTMLNTVGGHQAAMQMLKETINEEAAEWDRLHPVHAGPIAPGQIREPRGSDIAGT
TSTLQEQITWMTNNPPIPVGEIYKRWIILGLNKIVRMYSPVSILDIRQGPKEPFRDYVDR
FYKTLRAEQASQDVKNWMTETLLVQNANPDCKTILKALGPAATVEEMMTACQGVGGPSHK
ARVLAEAMSQATNA-TAIMM-QRGNFKGPKKNIKCFNCGKEGHTARNCRAPRKRGCWKC-
REGHQMKDCTE-RQANFLGKIWPSRQGRPGNFLQSRP--EPTAP------PAESFGFG-E
EIT-SS-QKQEK----------QE-E-----LYPLASLKSLFGNDPSSQ*----
>GQ432223/D/KE/1995/clone_2359
MGASASILSGGKLDEWEKIQLRPGGSKRYRLKHLVWASRELERFALNPGLLETSEGCKQI
LGQLQPSVQTGSEEIKSLYNTVATLYCVHARIKVTDTKEALDKIEEEQAKSK-KKAQQAA
ADTRNSGQVSQNYPIVQNLQGQMVHQAISPRTLNAWVKVIEEKAFSPEVIPMFSALSEGA
TPQDLNTMLNTVGGHQAAMQMLKETINEEAAEWDRLHPVHAGPIAPGQIREPRGSDIAGT
TSTLQEQITWMTNNPPIPVGEIYKRWIILGLNKIVRMYSPVSILDIRQGPKEPFRDYVDR
FYKTLRAEQASQDVKNWMTETLLVQNANPDCKTILKALGPAATLEEMMTACQGVGGPSHK
ARVLAEAMSQATNA-TAVMM-QRGNFKGPKKSIKCFNCGKEGHTARNCRAPRKKGCWKCG
REGHQMKDCTE-RQANFLGKIWPSRQGRPGNFLQSRP--EPTAP------PAESFGFG-E
EIT-PS-QKQEK----------KE-E-----LYPLASLKSLFGNDPSSQ*----
>GQ432225/D/KE/1995/clone_2361
MGASASVLSGGKLDEWEKIQLRPGGSKRYRLKHLVWASRELERFALNPGLLETSEGCKQI
LGQLQPAIKTGSEELKSLYNTVATLYCVHARIKVTDTKEALDKIEEEQAKSK-KKAQQAA
ADTGNSGQVSQNYPIVQNLQGQMVHQNISPRTLNAWVKVIEEKAFSPEVIPMFSALSEGA
TPQDLNTMLNTVGGHQAAMQMLKETINEEAAEWDRLHPVHAGPIAPGRIREPRGSDIAGT
TSTLQEQITWMTNNPPIPVGEIYKRWIILGLNKIVRMYSPVSILDIRQGPKEPFRDYVDR
FYKTLRAEQASQDVKNWMTETLLVQNADPDCKTILKALGPAATLEEMMTACQGVGGPSHK
ARVLAEAMSQATNA-TAIMM-QRGNFKGPKKSIKCFNCGKEGHTARNCKAPRKRGCWKCG
REGHQMKDCTE-RQANFLGKIWPSRQGRPGNFLQSRP--EPTAP------PAESFGFG-E
EIT-PS-QKQEK----------KE-E-----LYPLASLKSLFGNDPSSQ*----
>GQ432226/D/KE/1995/clone_2362
MGASASVLSGGKLDEWEKIQLRPGGGKRYRLKHLVWASRELERSALNPGLLETSEGCKQI
LGQLQPAIKTGSEELKSLYNTVATLYCVHARIKVTDTKEALDKIEEEQAKSK-KKAQQAA
ADTGNSGQVSQNYPIVQNLQGQMVHQNISPRTLNAWVKVIEGKAFSPEVIPMFSALSEGA
TPQDLNTMLNTVGGHQAAMQMLKETINEEAAEWDRLHPVHAGPIAPGQIREPRGSDIAGT
TSTLQEQITWMTNNPPIPVGEIYKRWIILGLNKIVRMYSPVSILDIRQGPKEPFRDYVDR
FYKTLRAEQASQDVKNWMTETLLVQNANPDCKTILKALGPAATLEEMMTACQGVGGPSHK
ARVLAEAMSQATNA-TAIMM-QRGNFKGPKKSIKCFNCGKEGHTARNCRAPRKRGCWKCG
REGHQMKDCTE-RQANFLGKIWPSRQGRPGNFLQNRP--GPTAP------PAESFGFG-E
EIT-PS-QKQEK----------KE-E-----LYPLASLKSLFGNDPSSQ*----
>GQ432227/D/KE/1995/clone_2363
MGASASVLSGGKLDEWEKIQLRPGGSKRYRLKHLVWASRELERFALNPGLLETSEGCKQI
LGQLQPAIKTGSEELKSLYNTVATLYCVHARIKVTDTKEALDKIEEEQAKSK-KKAQQAA
ADTGNSGQVSQNYPIVQNLQGQMVHQNISPRTLNAWVKVIEEKAFSPEVIPMFSALSEGA
TPQDLNTMLNTVGGHQAAMQMLKETINEEAAEWDRLHPVHAGPIAPGQIREPRGSDIAGT
TSTLQEQITWMTNNPPIPVGEIYKRWIILGLNKIVRMYSPVSILDIRQGPKEPFRDYVDR
FYKTLRAEQASQDVKNWMTETLLVQNANPDCKTILKALGPAATLEEMMTACQGVGGPSHK
ARVLAEAMSQATNA-TAIMM-QRGNFKGPKKSIKCFNCGKEGHTARNCRAPRKRGCWKCG
REGHQMKDCTE-RQANFLGKIWPSRQGRPGNFLQNRP--EPTAP------PAESFGFG-E
EIT-PS-QKQEK----------KE-E-----LYPLASLKSLFGNDPSSQ*----
>GQ432228/D/KE/1995/clone_2364
MGASASVLSGGKLDEWEKIQLRPGGSKRYRLKHLVWASRELERFALNPGLLETSEGCKQI
LGQLQPAIKTGSEELKSLYNTVATLYCVHARIKVTDTKEALDKIEEEQAKSK-KKAQQAA
ADTGNSGQVSQNYPIVQNLQGQMVHQNISPRTLNAWVKVIEEKAFSPEVIPMFSALSEGA
TPQDLNTMLNTVGGHQAAMQMLKETINEEAAEWDRLHPVHAGPIAPGQIREPRGSDIAGT
TSTLQEQITWMTNNPPIPVGEIYKRWIILGLNKIVRMYSPVSILDIRQGPKEPFRDYVDR
FYKTLRAEQASQDVKNWMTETLLVQNANPDCKTILKALGPAATLEEMMTACQGVGGPSHK
ARVSAEAMSQATNA-TAIMM-QRGNFKGPKKSIKCFNCGKEGHTARNCKAPRKRGCWKCG
REGHQMKDCTE-RQANFLGKIWPSRQGRPGNFLQNRP--EPTAP------PAESFGFG-E
EIT-PS-QKQEK----------KE-E-----LYPLASLKSLFGNDPSSQ*----
>GQ432229/D/KE/1995/clone_2365
MGASASVLSGGKLDEWEKIQLRPGGSKRYRLKHLVWASRELERFALNPGLLETSEGCKQI
LGQLQPAIKTGSEELKSLYNTVATLYCVHARIKVTDTKEALDKIEEEQAKSK-KKAQQAA
ADTGNSGQVSQNYPIVQNLQGQMVHQNISPRTLNAWVKVIEEKAFSPEVIPMFSALSEGA
TPQDLNTMLNTVGGHQAAMQMLKETINEEAAEWDRLHPVHAGPIAPGQIREPRGSDIAGT
TSTLQEQITWMTNNPPIPVGEIYKRWIILGLNKIVRMYSPVSILDIRQGPKEPFRDYVDR
FYKTLRAEQASQDVKNWMTETLLVQNANPDCKTILKALGPAATLEEMMTACQGVGGPSHK
ARVLAEAMSQATNA-TAIMM-QRGNFKGPKKSIKCFNCGKEGHTARNCRAPRKRGCWKCG
REGHQMKDCTE-RQANFLGKIWPSRQGRPGNFLQNRP--EPTAP------PAESFGFG-E
EIT-PS-QKQEK----------KE-E-----LYPLASLKSLFGNDPSSQ*----
>GQ432230/D/KE/1995/clone_2366
MGASASVSSGGKLDEWEKIQLRPGGSKRYRLKHLVWASRELERFALNPGLLETSEGCKQI
LGQLQPAIKTGSEELKSLYNTVATLYCVHARIKVTDTKEALDKIEEEQAKSK-KKAQQAA
AGTGNSGQVSQNYPIVQNLQGQMVRQNISPRTLNAWVKVIEEKAFSPEVIPMFSALSEGA
TPQDLNTMLNTVGGHQAAMQMLKETINEEAAEWDRLHPVHAGPIAPGQIREPRGSDIAGT
TSTLQEQITWMTNNPPIPVGEIYKRWIILGLNKIVRMYSPVSILDIRQGPKEPFRDYVDR
FYKTLRAEQAPQDVKNWMTETLLVQNANPDCKAILKALGPAATLEEMMTACQGVGGPSHK
ARVLAEAMSQATNA-TAIMM-QRGNFKGPKKSIKCFNCGKEGHTARNCKAPRKRGCWKCG
REGHQMKDCTE-RQANFLGKIWPSRQGRPGNFLQSRP--EPTAP------PAESFGFG-E
EIA-PS-QKQEK----------KE-E-----LYPLASLKSLFGNDPSSQ*----
>GQ432232/D/KE/1995/clone_2368
MGASASVLSGGKLDEWEKIQLRPGGSKRYRLKHLVWASRELERFALNPGLLETSEGCKQI
LGQLQPAIKTGSEELKSLYNTVATLYCVHARIKVTDTKEALDKIEEEQAKSK-KKAQQAA
ADTGNSGQVSQNYPIVQNLQGQMVHQNISPRTLNAWVKVIEEKAFSPEVIPMFSALSEGA
TPQDLNTMLNTVGGHQAAMQMLKETINEEAAEWDRLHPVHAGPIAPGQIREPRGSDIAGT
TSTLQEQITWMTNNPPIPVGEIYKRWIILGLNKIVRMYSPVSILDIRQGPKEPFRDYVDR
FYKTLRAEQASQDVKNWMTETLLVQNANPDCKTILKALGPAATLEEMMTACQGVGGPSHK
ARVLAEAMSQATNA-TAIMM-QRGNFKGPKKSIKCFNCGKEGHTARNCKAPRKRGCWKCG
REGHQMKDCTE-RQANFLGKIWPSRQGRPGNFLQSRP--EPTAP------PAESFGFG-E
VIT-PS-QKQEK----------KE-E-----LYPLASLKSLFGNDPSSQ*----
>GQ432233/D/KE/1995/clone_2369
MGASASVLSGGKLDEWEKIQLRPGGSKRYRLKHLVWASRELERFALNPGLLETSEGCKQI
LGQLQPAIKTGSEELKSLYNTVATLYCVHARIKVTDTKEALDKIEEEQAKSK-KKAQQAA
ADTGNSGQVSQNYPIVQNLQGQMVHQNISPRTLNAWVKVIEEKAFRPEVIPMFSALSEGA
TPQDLNTMLNTVGGHQAAMQMLKETINEEAAEWDRLHPVHAGPIAPGQIREPRGSDIAGT
TSTLQEQITWMTNNPPIPVGEIYKRWIILGLNKIVRMYSPVSILDIRQGPKEPFRDYVDR
FYKTLRAEQASQDVKNWMTETLLVQNANPDCKTILKALGPAATLEEMMTACQGVGGPSHK
ARVLAEAMSQATNA-TAIMM-QRGNFKGPKKNVKCFNCGKEGHTARNCRAPRKRGCWKCG
REGHQMKDCTE-RQANFLGKIWPSRQGRPGNFLQSRP--EPTAP------PAESFGFG-E
EIT-PS-QKQEK----------KE-E-----LYPLASLKSLFGNDPSLQ*----
>GQ432234/D/KE/1995/clone_2370
MGASASVLSGGKLDEWEKIQLRPGGSKRYRLKHLVWASRELERFALNPGLLETSEGCKQI
LGQLQPAVQTGSEELKSLYNTVATLYCVHARIKVTDTKEALDKIEEEQAKSK-KKAQQAT
ADTRNSGQVSQNYPIVQNLQGQMVHQNISPRTLNAWVKVIEEKAFSPEVIPMFSALSEGA
TPQDLNTMLNTVGGHQAAMQMLKETINEEAAEWDRLHPVHAGPIAPGQIREPRGSDIAGT
TSTLQEQITWMTNNPPIPVGEIYKRWIILGLNKIVRMYSPVSILDIRQGPKEPFRDYVDR
FYKTLRAEQASQDVKNWMTETLLVQNANPDCKTILKALGPAATLEEMMTACQGVGGPSHK
ARVLAEAMSQATNA-TAIMM-QRGNFKGPKKNIKCFNCGKEGHTARNCRAPRKRGCWKC-
REGHQMKDCTE-RQANFLGKIWPSRQGRPGNFLQSRP--EPTAP------PAESFGFG-E
EIT-SS-QKQEK----------QE-E-----LYPLASLKSLFGNDPSSQ*----
>GQ432236/D/KE/1995/clone_2372
MGASASVLSGGKLDDWEKIQLRPGGSKRYRLKHLVWASRELERFALNPGLLETSEGCKQI
LGQLQPSIKTGSEELKSLYNTVATLYCVHARIKVTDTKEALDKIEEEQAKSK-KKAQQAA
ADTGNSGQVSQNYPIVQNLQGQMVHQNISPRTLNAWVKVIEEEAFSPEVIPMFSALSEGA
TPQDLNTMLNTVGGHQAAMQMLKETINEEAAEWDRLHPVHAGPIAPGQIREPRGSDIAGT
TSTLQEQITWMTNNPPIPVGEIYKRWIILGLNKIVRMYSPVSILDIRQGPKEPFRDYVDR
FYKTLRAEQASQDVKNWMTETLLVQNANPDCKTILKALGAAATLEEMMTACQGVGGPSHK
ARVLAEAMSQATNA-TAIMM-QRGNFKGPKKSIKCFNCGKEGHTARNCKAPRKRGCWKCG
REGHQMKDCTE-RQANFLGKIWPSRQGRPGNFLQSRP--EPTAP------PAESFGFG-E
EIT-PS-QKQEK----------KE-E-----LYPLASLKSLFGNDPSSQ*----
>GQ432442/D/KE/1995/clone_2578
MGARASVLSGGKLDEWEEIRLRPGGKKKYRLKHIVWASRELERFAVNPGLLETAQGCKQI
MAQLQPAIQTGSEGLKSLFNAVAVLYCVHERIKVADTKEALDKIEEEQTKSK-KKAQQAT
ADTRDGSQVSQNYPIVQNLQGQMVHQAISPRTLNAWVKVIEEKAFSPEVIPMFSALSEGA
TPQDLNTMLNTVGGHQAAMQMLKETINEEAAEWDRLHPVHAGPIAPGQMREPRGSDIAGT
TSTLQEQIAWMTSNPPIPVGEIYKRWIILGLNKIVRMYSPVSILDIRQGPKEPFRDYVDR
FYKTLRAEQASQDVKNWMTETLLVQNANPDCKTILKALGPAATLEEMMTACQGVGGPSHK
ARVLAEAMSQASNA-AAIMM-QRGNFKGPKKNIKCFNCGKEGHTAKNCRAPRKRGCWKCG
REGHQMKDCTE-RQANFLGKIWPSHKGRPGNFLQSRP--EPTAP------PAESFGFG-E
EVT-PS-QKQEQ----------KDKE-----LYPLVSLKSLFGNDPSSQ*----
>GQ432444/D/KE/1995/clone_2580
MGARASVLSGGKLDEWEEIRLRPGGKKKYRLKHIVWASRELERFAVNPGLLETAQGCKQI
MAQLQPAIQTGSEGLKSLFNAVAVLYCVHERIKVADTKEALDKIEEEQTKSK-KKAQQAT
ADTRDGSQVSQNYPIVQNLQGQMVHQAISPRTLNAWVKVIEEKAFSPEVIPMFSALSEGA
TPQDLNTMLNTVGGHQAAMQMLKETINEEAAEWDRLHPVHAGPIAPGQMREPRGSDIAGT
TSTLQEQIAWMTSNPPIPVGEIYKRWIILGLNKIVRMYSPVSILDIRQGPKEPFRDYVDR
FYKTLRAEQASQDVKNWMTETLLVQNANPDCKTILKALGPAATLEEMMTACQGVGGPSHK
ARVLAEAMSQASNA-AAIMM-QRGNFKGPKKNIKCFNCGKEGHTAKNCRAPRKRGCWKCG
REGHQMKDCTE-RQANFLGKIWPSHKGRPGNFLQSRP--EPTAP------PAESFGFG-E
EVT-PS-QKQEQ----------KDKE-----LYPLVSLKSLFGNDPSSQ*----
>GQ432634/D/KE/1998/clone_2770
MGARASVLSGGKLDEWEKIQLRPGG-QRYRLKHIVWASRELERFALNPGLLETSDGCKQI
LGQLQPAVQTGSEELKSLYNTVATLYCVHARIKVTDTKEALDKIEEEQTKSK-KKAQQAT
ADS---SQVSQNYPIVQNLQGQMVHQAISPRTLNAWVKVIEEKAFSPEVIPMFSALSEGA
TPQDLNTMLNTVGGHQAAMQMLKETINEEAAEWDRLHPVQAGPIAPGQMREPRGSDIAGT
TSTLQEQIGWMTSNPPIPVGEIYKRWIILGLNKIVRMYSPVSILDIKQGPKEPFRDYVDR
FYKVLRAEQGSQDVKNWMTETLLVQNANPDCKTILKALGPGATLEEMMTACQGVGGPGHK
ARVLAEAMSQNYQW--AIMM-QRGNFKGPRRIIKCFNCGKEGHIAKNCKAPRKRGCWKCG
REGHQMKDCTE-RQANFLGKIWPSHKGRPGNFLQRRP--EPTAP------PTESFGFG-E
EIT-PS-QKQEQ----------KDKE-----LYPLASLKLLFGNDPSSQ*----
>GQ432639/D/KE/1998/clone_2775
MGARASVLSGGKLDEWEKIQLRPGG-QRYRLKHIVWASRELERFALNPGLLETSDGCKQI
LGQLQPAVQTGSEELKSLYNTVATLYCVHARIKVTDTKEALDKIEEEQTKSK-KKAQQAT
ADS---SQVSQNYPIVQNLQGQMVHQAISPRTLNAWVKVIEEKAFSPEVIPMFSALSEGA
TPQDLNTMLNTVGGHQAAMQMLKETINEEAAEWDRLHPVQAGPIAPGQMREPRGSDIAGT
TSTLQEQIGWMTSNPPIPVGEIYKRWIILGLNKIVRMYSPVSILDIKQGPKEPFRDYVDR
FYKVLRAEQGSQDVKNWMTETLLVQNANPDCKTILKALGPGATLEEMMTACQGVGGPGHK
ARVLAEAMSQNYQW--AIMM-QRGNFKGPRRIIKCFNCGKEGHIAKNCKAPRKRGCWKCG
REGHQMKDCTE-RQANFLGKIWPSHKGRPGNFLQRRP--EPTAP------PTESFGFG-E
EIT-PS-QKQEQ----------KDKE-----LYPLASLKLLFGNDPSSQ*----
>GQ432654/D/KE/1998/clone_2790
MGARASVLSGGKLDEWEKIQLRPGG-QRYRLKHIVWASRELERFALNPGLLETSDGCKQI
LGQLQPAVQTGSEELKSLYNTVATLYCVHARIKVTDTKEALDKIEEEQTKSK-KKAQQAT
ADS---SQVSQNYPIVQNLQGQMVHQAISPRTLNAWVKVIEEKAFSPEVIPMFSALSEGA
TPQDLNTMLNTVGGHQAAMQMLKETINEEAAEWDRLHPVQAGPIAPGQMREPRGSDIAGT
TSTLQEQIGWMTSNPPIPVGEIYKRWIILGLNKIVRMYSPVSILDIKQGPKEPFRDYVDR
FYKVLRAEQGSQDVKNWMTETLLVQNANPDCKTILKALGPGATLEEMMTACQGVGGPGHK
ARVLAEAMSQNYQW--AIMM-QRGNFKGPRRIIKCFNCGKEGHIAKNCKAPRKRGCWKCG
REGHQMKDCTE-RQANFLGKIWPSHKGRPGNFLQRRP--EPTAP------PTESFGFG-E
EIT-PS-QKQEQ----------KDKE-----LYPLASLKLLFGNDPSSQ*----
>JX140670/D/CM/2010/DEMD10CM009
MGARASVLSGGKLDQWESIRLRPGGNKRYKLKHIVWASRELERFALNPGLLETADGCKQI
LSQLEPAIKTGSEELISLHNTVATLYCVHKRIDVKDTKEALEKIEEEQKKIK-KREA-AA
ADTGNSSQVSQNYPIVQNLQGQMVHQALSPRTLNAWVKVIEDKAFSPEVIPMFSALSEGA
TPADLNTMLNTVGGHQAAMQMLKETTNEEAAEWDRLHPVHAGPVAPGQMREPRGSDIAGT
TSTLQEQIAWMTSNPPIPVGDIYKRWIILGLNKIVRMYSPVSILDIRQGPKEPFRDYVDR
FYKTLRAEQASQDVKNWMTETLLVQNANPDCKTILKALGPGATLEEMMTACQGVGGPSHK
ARVLAEAISQANNA-T-VMM-QRGNFKGSKRTVKCFNCGKEGHIARNCRAPRKRGCWKCG
KEGHQMKDCTE-RQANFLGRIWPSNKGRPGNFLQSRP--EPTAPLEPTAPPAESFGFG-E
EIT-LS-QKQEQ----------RDK-NKD----PLASLKSLFGNDPLSQ*----
>JX202796/D/UG/2005/0B190049_5_G1
MGARASVLSGGKLDEWEKIQLRPGGNKRYKLKHIVWASRELERFAINPGLLETPEGCKQI
LGQLQPAIQTGSEEIKSLFNTVATLYCVHEKIKVKDTKEALDKIEEEQTKSK-KKVQQAT
ADTKNSNQVSQNYPIVQNLQGQMVHQALSPRTLNAWVKVIEEKAFSPEVIPMFTALSEGA
TPQDLNTMLNTVGGHQAAMQMLKETINEEAAEWDRLHPVHAGPSAPGQMREPRGSDIAGT
TSTLQEQIGWMTSNPPIPVGEIYKRWIILGLNKIVRMYSPVSILDIRQGPKEPFRDYVDR
FYKTLRAEQASQDVKNWMTETLLVQNANPDCKTILKALGPAATLEEMMTACQGVGGPGHK
ARVLAEAMSQATGG-NAVMMMQRGNFKGPRKIIKCFNCGKEGHIAKNCRAPRKRGCWKCG
KEGHQMKDCTE-RQANFLGKIWPSCKGRPGNFLQSRP--EPTAP------PAESFGFG-E
EVA-PS-QKQEP----------KDKEQKDQELYPSASLKSLFGNDP*SQ*----
>JX202797/D/UG/2005/0B190049_5_G2
MGARASVLSGGKLDEWEKIQLRPGGNKRYKLKHIVWASRELERFAINPGLLETPEGCKQI
LGQLQPAIQTGSEEIKSLFNTVATLYCVHEKIKVKDTKEALDKIEEEQTKSK-KKVQQAT
ADTKNSNQVSQNYPIVQNLQGQMVHQALSPRTLNAWVKVIEEKAFSPEVIPMFTALSEGA
TPQDLNTMLNTVGGHQAAMQMLKETINEEAAEWDRLHPVHAGPSAPGQMREPRGSDIAGT
TSTLQEQIGWMTSNPPIPVGEIYKRWIILGLNKIVRMYSPVSILDIRQGPKEPFRDYVDR
FYKTLRAEQASQDVKNWMTETLLVQNANPDCKTILKALGPAATLEEMMTACQGVGGPGHK
ARVLAEAMSQATGG-NAVMMMQRGNFKGPRKIIKCFNCGKEGHIAKNCRAPRKRGCWKCG
KEGHQMKDCTE-RQANFLGKIWPSCKGRPGNFLQSRP--EPTAP------PAESFGFG-E
EVA-PS-QKQEP----------KDKEQKDQELYPSASLKSLFGNDP*SQ*----
>JX202798/D/UG/2005/0B190049_5_G3
MGARASVLSGGKLDEWEKIQLRPGGNKRYKLKHIVWASRELERFAINPGLLETPEGCKQI
LGQLQPAIQTGSEEIKSLFNTVATLYCVHEKIKVKDTKEALDKIEEEQTKSK-KKVQQAT
ADTKNSNQVSQNYPIVQNLQGQMVHQALSPRTLNAWVKVIEEKAFSPEVIPMFTALSEGA
TPQDLNTMLNTVGGHQAAMQMLKETINEEAAEWDRLHPVHAGPSAPGQMREPRGSDIAGT
TSTLQEQIGWMTSNPPIPVGEIYKRWIILGLNKIVRMYSPVSILDIRQGPKEPFRDYVDR
FYKTLRAEQASQDVKNWMTETLLVQNANPDCKTILKALGPAATLEEMMTACQGVGGPGHK
ARVLAEAMSQATGG-NAVMMMQRGNFKGPRKIIKCFNCGKEGHIAKNCRAPRKRGCWKCG
KEGHQMKDCTE-RQANFLGKIWPSCKGRPGNFLQSRP--EPTAP------PAESFGFG-E
EVA-PS-QKQEP----------KDKEQKDQELYPSASLKSLFGNDP*SQ*----
>JX202799/D/UG/2005/0B190049_5_J1
MGARASVLSGGKLDEWEKIQLRPGGNKRYKLKHIVWASRELERFAINPGLLETPEGCKQI
LGQLQPAIQTGSEEIKSLFNTVATLYCVHEKIKVKDTKEALDKIEEEQTKSK-KKVQQAT
ADTKNSNQVSQNYPIVQNLQGQMVHQALSPRTLNAWVKVIEEKAFSPEVIPMFTALSEGA
TPQDLNTMLNTVGGHQAAMQMLKETINEEAAEWDRLHPVHAGPSAPGQMREPRGSDIAGT
TSTLQEQIGWMTSNPPIPVGEIYKRWIILGLNKIVRMYSPVSILDIRQGPKEPFRDYVDR
FYKTLRAEQASQDVKNWMTETLLVQNANPDCKTILKALGPAATLEEMMTACQGVGGPGHK
ARVLAEAMSQATGG-NAVMMMQRGNFKGPRKIIKCFNCGKEGHIAKNCRAPRKRGCWKCG
KEGHQMKDCTE-RQANFLGKIWPSCKGRPGNFLQSRP--EPTAP------PAESFGFG-E
EVA-PS-QKQEP----------KDKEQKDQELYPSASLKSLFGNDP*SQ*----
>JX202800/D/UG/2005/0B190049_5_J12
MGARASVLSGGKLDEWEKIQLRPGGNKRYKLKHIVWASRELERFAINPGLLETPEGCKQI
LGQLQPAIQTGSEEIKSLFNTVATLYCVHEKIKVKDTKEALDKIEEEQTKSK-KKVQQAT
ADTKNSNQVSQNYPIVQNLQGQMVHQALSPRTLNAWVKVIEEKAFSPEVIPMFTALSEGA
TPQDLNTMLNTVGGHQAAMQMLKETINEEAAEWDRLHPVHAGPSAPGQMREPRGSDIAGT
TSTLQEQIGWMTSNPPIPVGEIYKRWIILGLNKIVRMYSPVSILDIRQGPKEPFRDYVDR
FYKTLRAEQASQDVKNWMTETLLVQNANPDCKTILKALGPAATLEEMMTACQGVGGPGHK
ARVLAEAMSQATGG-NAVMMMQRGNFKGPRKIIKCFNCGKEGHIAKNCRAPRKRGCWKCG
KEGHQMKDCTE-RQANFLGKIWPSCKGRPGNFLQSRP--EPTAP------PAESFGFG-E
EVA-PS-QKQEP----------KDKEQKDQELYPSASLKSLFGNDP*SQ*----
>JX202801/D/UG/2005/0B190049_5_J13
MGARASVLSGGKLDEWEKIQLRPGGNKRYKLKHIVWASRELERFAINPGLLETPEGCKQI
LGQLQPAIQTGSEEIKSLFNTVATLYCVHEKIKVKDTKEALDKIEEEQTKSK-KKVQQAT
ADTKNSNQVSQNYPIVQNLQGQMVHQALSPRTLNAWVKVIEEKAFSPEVIPMFTALSEGA
TPQDLNTMLNTVGGHQAAMQMLKETINEEAAEWDRLHPVHAGPSAPGQMREPRGSDIAGT
TSTLQEQIGWMTSNPPIPVGEIYKRWIILGLNKIVRMYSPVSILDIRQGPKEPFRDYVDR
FYKTLRAEQASQDVKNWMTETLLVQNANPDCKTILKALGPAATLEEMMTACQGVGGPGHK
ARVLAEAMSQATGG-NAVMMMQRGNFKGPRKIIKCFNCGKEGHIAKNCRAPRKRGCWKCG
KEGHQMKDCTE-RQANFLGKIWPSCKGRPGNFLQSRP--EPTAP------PAESFGFG-E
EVA-PS-QKQEP----------KDKEQKDQELYPSASLKSLFGNDP*SQ*----
>JX202802/D/UG/2005/0B190049_5_J14
MGARASVLSGGKLDEWEKIQLRPGGNKRYKLKHIVWASRELERFAINPGLLETPEGCKQI
LGQLQPAIQTGSEEIKSLFNTVATLYCVHEKIKVKDTKEALDKIEEEQTKSK-KKVQQAT
ADTKNSNQVSQNYPIVQNLQGQMVHQALSPRTLNAWVKVIEEKAFSPEVIPMFTALSEGA
TPQDLNTMLNTVGGHQAAMQMLKETINEEAAEWDRLHPVHAGPSAPGQMREPRGSDIAGT
TSTLQEQIGWMTSNPPIPVGEIYKRWIILGLNKIVRMYSPVSILDIRQGPKEPFRDYVDR
FYKTLRAEQASQDVKNWMTETLLVQNANPDCKTILKALGPAATLEEMMTACQGVGGPGHK
ARVLAEAMSQATGG-NAVMMMQRGNFKGPRKIIKCFNCGKEGHIAKNCRAPRKRGCWKCG
KEGHQMKDCTE-RQANFLGKIWPSCKGRPGNFLQSRP--EPTAP------PAESFGFG-E
EVA-PS-QKQEP----------KDKEQKDQELYPSASLKSLFGNDP*SQ*----
>JX202803/D/UG/2005/0B190049_5_J15
MGARASVLSGGKLDEWEKIQLRPGGNKRYKLKHIVWASRELERFAINPGLLETPEGCKQI
LGQLQPAIQTGSEEIKSLFNTVATLYCVHEKIKVKDTKEALDKIEEEQTKSK-KKVQQAT
ADTKNSNQVSQNYPIVQNLQGQMVHQALSPRTLNAWVKVIEEKAFSPEVIPMFTALSEGA
TPQDLNTMLNTVGGHQAAMQMLKETINEEAAEWDRLHPVHAGPSAPGQMREPRGSDIAGT
TSTLQEQIGWMTSNPPIPVGEIYKRWIILGLNKIVRMYSPVSILDIRQGPKEPFRDYVDR
FYKTLRAEQASQDVKNWMTETLLVQNANPDCKTILKALGPAATLEEMMTACQGVGGPGHK
ARVLAEAMSQATGG-NAVMMMQRGNFKGPRKIIKCFNCGKEGHIAKNCRAPRKRGCWKCG
KEGHQMKDCTE-RQANFLGKIWPSCKGRPGNFLQSRP--EPTAP------PAESFGFG-E
EVA-PS-QKQEP----------KDKEQKDQELYPSASLKSLFGNDP*SQ*----
>JX202804/D/UG/2005/0B190049_5_J17
MGARASVLSGGKLDEWEKIQLRPGGNKRYKLKHIVWASRELERFAINPGLLETPEGCKQI
LGQLQPAIQTGSEEIKSLFNTVATLYCVHEKIKVKDTKEALDKIEEEQTKSK-KKVQQAT
ADTKNSNQVSQNYPIVQNLQGQMVHQALSPRTLNAWVKVIEEKAFSPEVIPMFTALSEGA
TPQDLNTMLNTVGGHQAAMQMLKETINEEAAEWDRLHPVHAGPSAPGQMREPRGSDIAGT
TSTLQEQIGWMTSNPPIPVGEIYKRWIILGLNKIVRMYSPVSILDIRQGPKEPFRDYVDR
FYKTLRAEQASQDVKNWMTETLLVQNANPDCKTILKALGPAATLEEMMTACQGVGGPGHK
ARVLAEAMSQATGG-NAVMMMQRGNFKGPRKIIKCFNCGKEGHIAKNCRAPRKRGCWKCG
KEGHQMKDCTE-RQANFLGKIWPSCKGRPGNFLQSRP--EPTAP------PAESFGFG-E
EVA-PS-QKQEP----------KDKEQKDQELYPSASLKSLFGNDP*SQ*----
>JX202805/D/UG/2005/0B190049_5_J18
MGARASVLSGGKLDEWEKIQLRPGGNKRYKLKHIVWASRELERFAINPGLLETPEGCKQI
LGQLQPAIQTGSEEIKSLFNTVATLYCVHEKIKVKDTKEALDKIEEEQTKSK-KKVQQAT
ADTKNSNQVSQNYPIVQNLQGQMVHQALSPRTLNAWVKVIEEKAFSPEVIPMFTALSEGA
TPQDLNTMLNTVGGHQAAMQMLKETINEEAAEWDRLHPVHAGPSAPGQMREPRGSDIAGT
TSTLQEQIGWMTSNPPIPVGEIYKRWIILGLNKIVRMYSPVSILDIRQGPKEPFRDYVDR
FYKTLRAEQASQDVKNWMTETLLVQNANPDCKTILKALGPAATLEEMMTACQGVGGPGHK
ARVLAEAMSQATGG-NAVMMMQRGNFKGPRKIIKCFNCGKEGHIAKNCRAPRKRGCWKCG
KEGHQMKDCTE-RQANFLGKIWPSCKGRPGNFLQSRP--EPTAP------PAESFGFG-E
EVA-PS-QKQEP----------KDKEQKDQELYPSASLKSLFGNDP*SQ*----
>JX202806/D/UG/2005/0B190049_5_J2
MGARASVLSGGKLDEWEKIQLRPGGNKRYKLKHIVWASRELERFAINPGLLETPEGCKQI
LGQLQPAIQTGSEEIKSLFNTVATLYCVHEKIKVKDTKEALDKIEEEQTKSK-KKVQQAT
ADTKNSNQVSQNYPIVQNLQGQMVHQALSPRTLNAWVKVIEEKAFSPEVIPMFTALSEGA
TPQDLNTMLNTVGGHQAAMQMLKETINEEAAEWDRLHPVHAGPSAPGQMREPRGSDIAGT
TSTLQEQIGWMTSNPPIPVGEIYKRWIILGLNKIVRMYSPVSILDIRQGPKEPFRDYVDR
FYKTLRAEQASQDVKNWMTETLLVQNANPDCKTILKALGPAATLEEMMTACQGVGGPGHK
ARVLAEAMSQATGG-NAVMMMQRGNFKGPRKIIKCFNCGKEGHIAKNCRAPRKRGCWKCG
KEGHQMKDCTE-RQANFLGKIWPSCKGRPGNFLQSRP--EPTAP------PAESFGFG-E
EVA-PS-QKQEL----------KDKEQKDQELYPSASLKSLFGNDP*SQ*----
>JX202807/D/UG/2005/0B190049_5_J20
MGARASVLSGGKLDEWEKIQLRPGGNKRYKLKHIVWASRELERFAINPGLLETPEGCKQI
LGQLQPAIQTGSEEIKSLFNTVATLYCVHEKIKVKDTKEALDKIEEEQTKSK-KKVQQAT
ADTKNSNQVSQNYPIVQNLQGQMVHQALSPRTLNAWVKVIEEKAFSPEVIPMFTALSEGA
TPQDLNTMLNTVGGHQAAMQMLKETINEEAAEWDRLHPVHAGPSAPGQMREPRGSDIAGT
TSTLQEQIGWMTSNPPIPVGEIYKRWIILGLNKIVRMYSPVSILDIRQGPKEPFRDYVDR
FYKTLRAEQASQDVKNWMTETLLVQNANPDCKTILKALGPAATLEEMMTACQGVGGPGHK
ARVLAEAMSQATGG-NAVMMMQRGNFKGPRKIIKCFNCGKEGHIAKNCRAPRKRGCWKCG
KEGHQMKDCTE-RQANFLGKIWPSCKGRPGNFLQSRP--EPTAP------PAESFGFG-E
EVA-PS-QKQEP----------KDKEQKDQELYPSASLKSLFGNDP*SQ*----
>JX202808/D/UG/2005/0B190049_5_J22
MGARASVLSGGKLDEWEKIQLRPGGNKRYKLKHIVWASRELERFAINPGLLETPEGCKQI
LGQLQPAIQTGSEEIKSLFNTVATLYCVHEKIKVKDTKEALDKIEEEQTKSK-KKVQQAT
ADTKNSNQVSQNYPIVQNLQGQMVHQALSPRTLNAWVKVIEEKAFSPEVIPMFTALSEGA
TPQDLNTMLNTVGGHQAAMQMLKETINEEAAEWDRLHPVHAGPSAPGQMREPRGSDIAGT
TSTLQEQIGWMTSNPPIPVGEIYKRWIILGLNKIVRMYSPVSILDIRQGPKEPFRDYVDR
FYKTLRAEQASQDVKNWMTETLLVQNANPDCKTILKALGPAATLEEMMTACQGVGGPGHK
ARVLAEAMSQATGG-NAVMMMQRGNFKGPRKIIKCFNCGKEGHIAKNCRAPRKRGCWKCG
KEGHQMKDCTE-RQANFLGKIWPSCKGRPGNFLQSRP--EPTAP------PAESFGFG-E
EVA-PS-QKQEP----------KDKEQKDQELYPSASLKSLFGNDP*SQ*----
>JX202809/D/UG/2005/0B190049_5_J23
MGARASVLSGGKLDEWEKIQLRPGGNKRYKLKHIVWASRELERFAINPGLLETPEGCKQI
LGQLQPAIQTGSEEIKSLFNTVATLYCVHEKIKVKDTKEALDKIEEEQTKSK-KKVQQAT
ADTKNSNQVSQNYPIVQNLQGQMVHQALSPRTLNAWVKVIEEKAFSPEVIPMFTALSEGA
TPQDLNTMLNTVGGHQAAMQMLKETINEEAAEWDRLHPVHAGPSAPGQMREPRGSDIAGT
TSTLQEQIGWMTSNPPIPVGEIYKRWIILGLNKIVRMYSPVSILDIRQGPKEPFRDYVDR
FYKTLRAEQASQDVKNWMTETLLVQNANPDCKTILKALGPAATLEEMMTACQGVGGPGHK
ARVLAEAMSQATGG-NAVMMMQRGNFKGPRKIIKCFNCGKEGHIAKNCRAPRKRGCWKCG
KEGHQMKDCTE-RQANFLGKIWPSCKGRPGNFLQSRP--EPTAP------PAESFGFG-E
EVA-PS-QKQEP----------KDKEQKDQELYPSASLKSLFGNDP*SQ*----
>JX202810/D/UG/2005/0B190049_5_J24
MGARASVLSGGKLDEWEKIQLRPGGNKRYKLKHIVWASRELERFAINPGLLETPEGCKQI
LGQLQPAIQTGSEEIKSLFNTVATLYCVHEKIKVKDTKEALDKIEEEQTKSK-KKVRQAT
ADTKNSNQVSQNYPIVQNLQGQMVHQALSPRTLNAWVKVIEEKAFSPEVIPMFTALSEGA
TPQDLNTMLNTVGGHQAAMQMLKETINEEAAEWDRLHPVHAGPSAPGQMREPRGSDIAGT
TSTLQEQIGWMTSNPPIPVGEIYKRWIILGLNKIVRMYSPVSILDIRQGPKEPFRDYVDR
FYKTLRAEQASQDVKNWMTETLLVQNANPDCKTILKALGPAATLEEMMTACQGVGGPGHK
ARVLAEAMSQATGG-NAVMMMQRGNFKGPRKIIKCFNCGKEGHIAKNCRAPRKRGCWKCG
KEGHQMKDCTE-RQANFLGKIWPSCKGRPGNFLQSRP--EPTAP------PAESFGFG-E
EVA-PS-QKQEP----------KDKEQKDQELYPSASLKSLFGNDP*SQ*----
>JX202811/D/UG/2005/0B190049_5_J3
MGARASVLSGGKLDEWEKIQLRPGGNKRYKLKHIVWASRELERFAINPGLLETPEGCKQI
LGQLQPAIQTGSEEIKSLFNTVATLYCVHEKIKVKDTKEALDKIEEEQTKSK-KKVQQAT
ADTKNSNQVSQNYPIVQNLQGQMVHQALSPRTLNAWVKVIEEKAFSPEVIPMFTALSEGA
TPQDLNTMLNTVGGHQAAMQMLKETINEEAAEWDRLHPVHAGPSAPGQMREPRGSDIAGT
TSTLQEQIGWMTSNPPIPVGEIYKRWIILGLNKIVRMYSPVSILDIRQGPKEPFRDYVDR
FYKTLRAEQASQDVKNWMTETLLVQNANPDCKTILKALGPAATLEEMMTACQGVGGPGHK
ARVLAEAMSQATGG-NAVMMMQRGNFKGPRKIIKCFNCGKEGHIAKNCRAPRKRGCWKCG
KEGHQMKDCTE-RQANFLGKIWPSCKGRPGNFLQSRP--EPTAP------PAESFGFG-E
EVA-PS-QKQEP----------KDKEQKDQELYPSASLKSLFGNDP*SQ*----
>JX202812/D/UG/2005/0B190049_5_J4
MGARASVLSGGKLDEWEKIQLRPGGNKRYKLKHIVWASRELERFAINPGLLETPEGCKQI
LGQLQPAIQTGSEEIKSLFNTVATLYCVHEKIKVKDTKEALDKIEEEQTKSK-KKVQQAT
ADTKNSNQVSQNYPIVQNLQGQMVHQALSPRTLNAWVKVIEEKAFSPEVIPMFTALSEGA
TPQDLNTMLNTVGGHQAAMQMLKETINEEAAEWDRLHPVHAGPSAPGQMREPRGSDIAGT
TSTLQEQIGWMTSNPPIPVGEIYKRWIILGLNKIVRMYSPVSILDIRQGPKEPFRDYVDR
FYKTLRAEQASQDVKNWMTETLLVQNANPDCKTILKALGPAATLEEMMTACQGVGGPGHK
ARVLAEAMSQATGG-NAVMMMQRGNFKGPRKIIKCFNCGKEGHIAKNCRAPRKRGCWKCG
KEGHQMKDCTE-RQANFLGKIWPSCKGRPGNFLQSRP--EPTAP------PAESFGFG-E
EVA-PS-QKQEP----------KDKKQKDQELYPSASLKSLFGNDP*SQ*----
>JX202813/D/UG/2005/0B190049_5_J5
MGARASVLSGGKLDEWEKIQLRPGGNKRYKLKHIVWASRELERFAINPGLLETPEGCKQI
LGQLQPAIQTGSEEIKSLFNTVATLYCVHEKIKVKDTKEALDKIEEEQTKSK-KKVQQAT
ADTKNSNQVSQNYPIVQNLQGQMVHQALSPRTLNAWVKVIEEKAFSPEVIPMFTALSEGA
TPQDLNTMLNTVGGHQAAMQMLKETINEEAAEWDRLHPVHAGPSAPGQMREPRGSDIAGT
TSTLQEQIGWMTSNPPIPVGEIYKRWIILGLNKIVRMYSPVSILDIRQGPKEPFRDYVDR
FYKTLRAEQASQDVKNWMTETLLVQNANPDCKTILKALGPAATLEEMMTACQGVGGPGHK
ARVLAEAMSQATGG-NAVMMMQRGNFKGPRKIIKCFNCGKEGHIAKNCRAPRKRGCWKCG
KEGHQMKDCTE-RQANFLGKIWPSCKGRPGNFLQSRP--EPTAP------PAESFGFG-E
EVA-PS-QKQEP----------KDKEQKDQELYPSASLKSLFGNDP*SQ*----
>JX202814/D/UG/2005/0B190049_5_J6
MGARASVLSGGKLDEWEKIQLRPGGNKRYKLKHIVWASRELERFAINPGLLETPEGCKQI
LGQLQPAIQTGSEEIKSLFNTVATLYCVHEKIKVKDTKEALDKIEEEQTKSK-KKVQQAT
ADTKNSNQVSQNYPIVQNLQGQMVHQALSPRTLNAWVKVIEEKAFSPEVIPMFTALSEGA
TPQDLNTMLNTVGGHQAAMQMLKETINEEAAEWDRLHPVHAGPSAPGQMREPRGSDIAGT
TSTLQEQIGWMTSNPPIPVGEIYKRWIILGLNKIVRMYSPVSILDIRQGPKEPFRDYVDR
FYKTLRAEQASQDVKNWMTETLLVQNANPDCKTILKALGPAATLEEMMTACQGVGGPGHK
ARVLAEAMSQATGG-NAVMMMQRGNFKGPRKIIKCFNCGKEGHIAKNCRAPRKRGCWKCG
KEGHQMKDCTE-RQANFLGKIWPSCKGRPGNFLQSRP--EPTAP------PAESFGFG-E
EVA-PS-QKQEP----------KDKEQKDQELYPSASLKSLFGNDP*SQ*----
>JX202815/D/UG/2005/0B190049_5_J7
MGARASVLSGGKLDEWEKIQLRPGGNKRYKLKHIVWASRELERFAINPGLLETPEGCKQI
LGQLQPAIQTGSEEIKSLFNTVATLYCVHEKIKVKDTKEALDKIEEEQTKSK-KKVQQAT
ADTKNSNQVSQNYPIVQNLQGQMVHQALSPRTLNAWVKVIEEKAFSPEVIPMFTALSEGA
TPQDLNTMLNTVGGHQAAMQMLKETINEEAAEWDRLHPVHAGPSAPGQMREPRGSDIAGT
TSTLQEQIGWMTSNPPIPVGEIYKRWIILGLNKIVRMYSPVSILDIRQGPKEPFRDYVDR
FYKTLRAEQASQDVKNWMTETLLVQNANPDCKTILKALGPAATLEEMMTACQGVGGPGHK
ARVLAEAMSQATGG-NAVMMMQRGNFKGPRKIIKCFNCGKEGHIAKNCRAPRKRGCWKCG
KEGHQMKDCTE-RQANFLGKIWPSCKGRPGNFLQSRP--EPTAP------PAESFGFG-E
EVA-PS-QKQEP----------KDKEQKDQELYPSASLKSLFGNDP*SQ*----
>JX202816/D/UG/2005/0B190049_5_J8
MGARASVLSGGKLDEWEKIQLRPGGNKRYKLKHIVWASRELERFAINPGLLETPEGCKQI
LGQLQPAIQTGSEEIKSLFNTVATLYCVHEKIKVKDTKEALDKIEEEQTKSK-KKVQQAT
ADTKNSNQVSQNYPIVQNLQGQMVHQALSPRTLNAWVKVIEEKAFSPEVIPMFTALSEGA
TPQDLNTMLNTVGGHQAAMQMLKETINEEAAEWDRLHPVHAGPSAPGQMREPRGSDIAGT
TSTLQEQIGWMTSNPPIPVGEIYKRWIILGLNKIVRMYSPVSILDIRQGPKEPFRDYVDR
FYKTLRAEQASQDVKNWMTETLLVQNANPDCKTILKALGPAATLEEMMTACQGVGGPGHK
ARVLAEAMSQATGG-NAVMMMQRGNFKGPRKIIKCFNCGKEGHIAKNCRAPRKRGCWKCG
KEGHQMKDCTE-RQANFLGKIWPSCKGRPGNFLQSRP--EPTAP------PAESFGFG-E
EVA-PS-QKQEP----------KDKEQKDQELYPSASLKSLFGNDP*SQ*----
>JX202817/D/UG/2005/0B190049_5_J9
MGARASVLSGGKLDEWEKIQLRPGGNKRYKLKHIVWASRELERFAINPGLLETPEGCKQI
LGQLQPAIQTGSEEIKSLFNTVATLYCVHEKIKVKDTKEALDKIEEEQTKSK-KKVQQAT
ADTKNSNQVSQNYPIVQNLQGQMVHQALSPRTLNAWVKVIEEKAFSPEVIPMFTALSEGA
TPQDLNTMLNTVGGHQAAMQMLKETINEEAAEWDRLHPVHAGPSAPGQMREPRGSDIAGT
TSTLQEQIGWMTSNPPIPVGEIYKRWIILGLNKIVRMYSPVSILDIRQGPKEPFRDYVDR
FYKTLRAEQASQDVKNWMTETLLVQNANPDCKTILKALGPAATLEEMMTACQGVGGPGHK
ARVLAEAMSQATGG-NAVMMMQRGNFKGPRKIIKCFNCGKEGHIAKNCRAPRKRGCWKCG
KEGHQMKDCTE-RQANFLGKIWPSCKGRPGNFLQSRP--EPTAP------PAESFGFG-E
EVA-PS-QKQEP----------KDKEQKDQELYPSASLKSLFGNDP*SQ*----
>JX202818/D/UG/2007/0B191647_5_C1
MGARASVLRGGSLDEWEKIRLRPGENKKYKLKHLVWASRELERFALDPGLLETSEGCKQI
MGQLQPSIQTGSKEIKSLYNTVATLYCVHERIKVADTKEALDKIEEEQAKSK-KKAQQAT
ADTRTNSQVSQNYPIVQNLQGQMVHQSISPRTLNAWVKVIEEKAFSPEVIPMFSALSEGA
TPQDLNTMLNTVGGHQAAMQMLKETINEEAAEWDRLHPVHAGPVAPGQMREPRGSDIAGT
TSNLQEQIGWMTSNPPIPVGEIYKRWIILGLNKIVRMYSPVSILDIKQGPKEPFRDYVDR
FYKTLRAEQASQDVKNWMTETLLVQNANPDCKTILKALGPAATLEEMMTACQGVGGPSHK
ARVLAEAMSQ-NG--N-VMM-QRGNFRGPRKIIKCFNCGKEGHIAKNCRAPRKRGCWKCG
KEGHQMKDCTE-RQANFLGKIWSSHKGRPGNFLQSRP--EPTAP------PAESFRFG-E
EIT-PS-QKQEQ----------KDKE-----LCPLTSLKSLFGNDPLSQ*----
>JX202819/D/UG/2007/0B191647_5_C10
MGARASVLRGGSLDEWEKIRLRPGENKKYKLKHLVWASRELERFALDPGLLETSEGCKQI
MGQLQPSIQTGSKEIKSLYNTVATLYCVHERIKVADTKEALDKIEEEQAKSK-KKAQQAT
ADTRTNSQVSQNYPIVQNLQGQMVHQSISPRTLNAWVKVIEEKAFSPEVIPMFSALSEGA
TPQDLNTMLNTVGGHQAAMQMLKETINEEAAEWDRLHPVHAGPVAPGQMREPRGSDIAGT
TSNLQEQIGWMTSNPPIPVGEIYKRWIILGLNKIVRMYSPVSILDIKQGPKEPFRDYVDR
FYKTLRAEQASQDVKNWMTETLLVQNANPDCKTILKALGPAATLEEMMTACQGVGGPSHK
ARVLAEAMSQ-NG--N-VMM-QRGNFRGPRKIIKCFNCGKEGHIAKNCRAPRKRGCWKCG
KEGHQMKDCTE-RQANFLGKIWSSHKGRPGNFLQSRP--EPTAP------PAESFRFG-E
EIT-PS-QKQEQ----------KDKE-----LCPLTSLKSLFGNDPLSQ*----
>JX202820/D/UG/2007/0B191647_5_C11
MGARASVLRGGSLDEWEKIRLRPGENKKYKLKHLVWASRELERFALDPGLLETSEGCKQI
MGQLQPSIQTGSKEIKSLYNTVATLYCVHERIKVADTKEALDKIEEEQAKSK-KKAQQAT
ADTRTNSQVSQNYPIVQNLQGQMVHQSISPRTLNAWVKVIEEKAFSPEVIPMFSALSEGA
TPQDLNTMLNTVGGHQAAMQMLKETINEEAAEWDRLHPVHAGPVAPGQMREPRGSDIAGT
TSNLQEQIGWMTSNPPIPVGEIYKRWIILGLNKIVRMYSPVSILDIKQGPKEPFRDYVDR
FYKTLRAEQASQDVKNWMTETLLVQNANPDCKTILKALGPAATLEEMMTACQGVGGPSHK
ARVLAEAMSQ-NG--N-VMM-QRGNFRGPRKIIKCFNCGKEGHIAKNCRAPRKRGCWKCG
KEGHQMKDCTE-RQANFLGKIWSSHKGRPGNFLQSRP--EPTAP------PAESFRFG-E
EIT-PS-QKQEQ----------KDKE-----LCPLTSLKSLFGNDPLSQ*----
>JX202821/D/UG/2007/0B191647_5_C12
MGARASVLRGGSLDEWEKIRLRPGENKKYKLKHLVWASRELERFALDPGLLETSEGCKQI
MGQLQPSIQTGSKEIKSLYNTVATLYCVHERIKVADTKEALDKIEEEQAKSK-KKAQQAT
ADTRTNSQVSQNYPIVQNLQGQMVHQSISPRTLNAWVKVIEEKAFSPEVIPMFSALSEGA
TPQDLNTMLNTVGGHQAAMQMLKETINEEAAEWDRLHPVHAGPVAPGQMREPRGSDIAGT
TSNLQEQIGWMTSNPPIPVGEIYKRWIILGLNKIVRMYSPVSILDIKQGPKEPFRDYVDR
FYKTLRAEQASQDVKNWMTETLLVQNANPDCKTILKALGPAATLEEMMTACQGVGGPSHK
ARVLAEAMSQ-NG--N-VMM-QRGNFRGPRKIIKCFNCGKEGHIAKNCRAPRKRGCWKCG
KEGHQMKDCTE-RQANFLGKIWSSHKGRPGNFLQSRP--EPTAP------PAESFRFG-E
EIT-PS-QKQEQ----------KDKE-----LCPLTSLKSLFGNDPLSQ*----
>JX202822/D/UG/2007/0B191647_5_C2
MGARASVLRGGSLDEWEKIRLRPGENKKYKLKHLVWASRELERFALDPGLLETSEGCKQI
MGQLQPSIQTGSKEIKSLYNTVATLYCVHERIKVADTKEALDKIEEEQAKSK-KKAQQAT
ADTRTNSQVSQNYPIVQNLQGQMVHQSISPRTLNAWVKVIEEKAFSPEVIPMFSALSEGA
TPQDLNTMLNTVGGHQAAMQMLKETINEEAAEWDRLHPVHAGPVAPGQMREPRGSDIAGT
TSNLQEQIGWMTSNPPIPVGEIYKRWIILGLNKIVRMYSPVSILDIKQGPKEPFRDYVDR
FYKTLRAEQASQDVKNWMTETLLVQNANPDCKTILKALGPAATLEEMMTACQGVGGPSHK
ARVLAEAMSQ-NG--N-VMM-QRGNFRGPRKIIKCFNCGKEGHIAKNCRAPRKRGCWKCG
KEGHQMKDCTE-RQANFLGKIWSSHKGRPGNFLQSRP--EPTAP------PAESFRFG-E
EIT-PS-QKQEQ----------KDKE-----LCPLTSLKSLFGNDPLSQ*----
>JX202823/D/UG/2007/0B191647_5_C3
MGARASVLRGGSLDEWEKIRLRPGENKKYKLKHLVWASRELERFALDPGLLETSEGCKQI
MGQLQPSIQTGSKEIKSLYNTVATLYCVHERIKVADTKEALDKIEEEQAKSK-KKAQQAT
ADTRTNSQVSQNYPIVQNLQGQMVHQSISPRTLNAWVKVIEEKAFSPEVIPMFSALSEGA
TPQDLNTMLNTVGGHQAAMQMLKETINEEAAEWDRLHPVHAGPVAPGQMREPRGSDIAGT
TSNLQEQIGWMTSNPPIPVGEIYKRWIILGLNKIVRMYSPVSILDIKQGPKEPFRDYVDR
FYKTLRAEQASQDVKNWMTETLLVQNANPDCKTILKALGPAATLEEMMTACQGVGGPSHK
ARVLAEAMSQ-NG--N-VMM-QRGNFRGPRKIIKCFNCGKEGHIAKNCRAPRKRGCWKCG
KEGHQMKDCTE-RQANFLGKIWSSHKGRPGNFLQSRP--EPTAP------PAESFRFG-E
EIT-PS-QKQEQ----------KDKE-----LCPLTSLKSLFGNDPLSQ*----
>JX202824/D/UG/2007/0B191647_5_C4
MGARASVLRGGSLDEWEKIRLRPGENKKYKLKHLVWASRELERFALDPGLLETSEGCKQI
MGQLQPSIQTGSKEIKSLYNTVATLYCVHERIKVADTKEALDKIEEEQAKSK-KKAQQAT
ADTRTNSQVSQNYPIVQNLQGQMVHQSISPRTLNAWVKVIEEKAFSPEVIPMFSALSEGA
TPQDLNTMLNTVGGHQAAMQMLKETINEEAAEWDRLHPVHAGPVAPGQMREPRGSDIAGT
TSNLQEQIGWMTSNPPIPVGEIYKRWIILGLNKIVRMYSPVSILDIKQGPKEPFRDYVDR
FYKTLRAEQASQDVKNWMTETLLVQNANPDCKTILKALGPAATLEEMMTACQGVGGPSHK
ARVLAEAMSQ-NG--N-VMM-QRGNFRGPRKIIKCFNCGKEGHIAKNCRAPRKRGCWKCG
KEGHQMKDCTE-RQANFLGKIWSSHKGRPGNFLQSRP--EPTAP------PAESFRFG-E
EIT-PS-QKQEQ----------KDKE-----LCPLTSLKSLFGNDPLSQ*----
>JX202825/D/UG/2007/0B191647_5_C6
MGARASVLRGGSLDEWEKIRLRPGENKKYKLKHLVWASRELERFALDPGLLETSEGCKQI
MGQLQPSIQTGSKEIKSLYNTVATLYCV--RIKVADTKEALDKIEEEQAKSK-KKAQQAT
ADTRTNSQVSQNYPIVQNLQGQMVHQSISPRTLNAWVKVIEEKAFSPEVIPMFSALSEGA
TPQDLNTMLNTVGGHQAAMQMLKETINEEAAEWDRLHPVHAGPVAPGQMREPRGSDIAGT
TSNLQEQIGWMTSNPPIPVGEIYKRWIILGLNKIVRMYSPVSILDIKQGPKEPFRDYVDR
FYKTLRAEQASQDVKNWMTETLLVQNANPDCKTILKALGPAATLEEMMTACQGVGGPSHK
ARVLAEAMSQ-NG--N-VMM-QRGNFRGPRKIIKCFNCGKEGHIAKNCRAPRKRGCWKCG
KEGHQMKDCTE-RQANFLGKIWSSHKGRPGNFLQSRP--EPTAP------PAESFRFG-E
EIT-PS-QKQEQ----------KDKE-----LCPLTSLKSLFGNDPLSQ*----
>JX202826/D/UG/2007/0B191647_5_C7
MGARASVLRGGSLDEWKKIRLRPGENKKYKLKHLVWASRELERFALDPGLLETSEGCKQI
MGQLQPSIQTGSKEIKSLYNTVATLYCVHERIKVADTKEALDKIEEEQAKSK-KKAQQAT
ADTRTNSQVSQNYPIVQNLQGQMVHQSISPRTLNAWVKVIEEKAFSPEVIPMFSALSEGA
TPQDLNTMLNTVGGHQAAMQMLKETINEEAAEWDRLHPVHAGPVAPGQMREPRGSDIAGT
TSNLQEQIGWMTSNPPIPVGEIYKRWIILGLNKIVRMYSPVSILDIKQGPKEPFRDYVDR
FYKTLRAEQASQDVKNWMTETLLVQNANPDCKTILKALGPAATLEEMMTACQGVGGPSHK
ARVLAEAMSQ-NG--N-VMM-QRGNFRGPRKIIKCFNCGKEGHIAKNCRAPRKRGCWKCG
KEGHQMKDCTE-RQANFLGKIWSSHKGRPGNFLQSRP--EPTAP------PAESFRFG-E
EIT-PS-QKQEQ----------KDKE-----LCPLTSLKSLFGNDPLSQ*----
>JX202827/D/UG/2007/0B191647_5_C8
MGARASVLRGGSLDEWEKIRLRPGENKKYKLKHLVWASRELERFALDPGLLETSEGCKQI
MGQLQPSIQTGSKEIKSLYNTVATLYCVHERIKVADTKEALDKIEEEQAKSK-KKAQQAT
ADTRTNSQVSQNYPIVQNLQGQMVHQSISPRTLNAWVKVIEEKAFSPEVIPMFSALSEGA
TPQDLNTMLNTVGGHQAAMQMLKETINEKAAEWDRLHPVHAGPVAPGQMREPRGSDIAGT
TSNLQEQIGWMTSNPPIPVGEIYKRWIILGLNKIVRMYSPVSILDIKQGPKEPFRDYVDR
FYKTLRAEQASQDVKNWMTETLLVQNANPDCKTILKALGPAATLEEMMTACQGVGGPSHK
ARVLAEAMSQ-NG--N-VMM-QRGNFRGPRKIIKCFNCGKEGHIAKNCRASRKRGCWKCG
KEGHQMKDCTE-RQANFLGKIWSSHKGRPGNFLQSRP--EPTAP------PAESFRFG-E
EIT-PS-QKQEQ----------KDKE-----LCPLTSLKSLFGNDPLSQ*----
>JX202828/D/UG/2007/0B191647_5_C9
MGARASVLRGGSLDEWEKIRLRPGENKKYKLKHLVWASRELERFALDPGLLETSEGCKQI
MGQLQPSIQTGSKEIKSLYNTVATLYCVHERIKVADTKEALDKIEEEQAKSK-KKAQQAT
ADTRTNSQVSQNYPIVQNLQGQMVHQSISPRTLNAWVKVIEEKAFSPEVIPMFSALSEGA
TPQDLNTMLNTVGGHQAAMQMLKETINEEAAEWDRLHPVHAGPVAPGQMREPRGSDIAGT
TSNLQEQIGWMTSNPPIPVGEIYKRWIILGLNKIVRMYSPVSILDIKQGPKEPFRDYVDR
FYKTLRAEQASQDVKNWMTETLLVQNANPDCKTILKALGPAATLEEMMTACQGVGGPSHK
ARVLAEAMSQ-NG--N-VMM-QRGNFRGPRKIIKCFNCGKEGHIAKNCRAPRKRGCWKCG
KEGHQMKDCTE-RQANFLGKIWSSHKGRPGNFLQSRP--EPTAP------PAESFRFG-E
EIT-PS-QKQEQ----------KDKE-----LCPLTSLKSLFGNDPLSQ*----
>JX202829/D/UG/2007/0B191647_5_F1
MGARASVLRGGSLDEWEKIRLRPGENKKYKLKHLVWASRELERFALDPGLLETSEGCKQI
MGQLQPSIQTGSKEIKSLYNTVATLYCVHERIKVADTKEALDKIEEEQAKSK-KKAQQAT
ADTRTNSQVSQNYPIVQNLQGQMVHQSISPRTLNAWVKVIEEKAFSPEVIPMFSALSEGA
TPQDLNTMLNTVGGHQAAMQMLKETINEEAAEWDRLHPVHAGPVAPGQMREPRGSDIAGT
TSNLQEQIGWMTSNPPIPVGEIYKRWIILGLNKIVRMYSPVSILDIKQGPKEPFRDYVDR
FYKTLRAEQASQDVKNWMTETLLVQNANPDCKTILKALGPAATLEEMMTACQGVGGPSHK
ARVLAEAMSQ-NG--N-VMM-QRGNFRGPRKIIKCFNCGKEGHIAKNCRAPRKRGCWKCG
KEGHQMKDCTE-RQANFLGKIWSSHKGRPGNFLQSRP--EPTAP------PAESFRFG-E
EIT-PS-QKQEQ----------KDKE-----LCPLTSLKSLFGNDPLSQ*----
>JX202830/D/UG/2007/0B191647_5_F2
MGARASVLRGGSLDEWEKIRLRPGENKKYKLKHLVWASRELERFALDPGLLETSESCKQI
MGQLQPSIQTGSKEIKSLYNTVATLYCVHERIKVADTKEALDKIEEEQAKSK-KKAQQAT
ADTRTNSQVSQNYPIVQNLQGQMVHQSISPRTLNAWVKVIEEKAFSPEVIPMFSALSEGA
TPQDLNTMLNTVGGHQAAMQMLKETINEEAAEWDRLHPVHAGPVAPGQMREPRGSDIAGT
TSNLQEQIGWMTSNPPIPVGEIYKRWIILGLNKIVRMYSPVSILDIKQGPKEPFRDYVDR
FYKTLRAEQASQDVKNWMTETLLVQNANPDCKTILKALGPAATLEEMMTACQGVGGPSHK
ARVLAEAMSQ-NG--N-VMM-QRGNFRGPRKIIKCFNCGKEGHIAKNCRAPRKRGCWKCG
KEGHQMKDCTE-RQANFLGKIWSSHKGRPGNFLQSRP--EPTAP------PAESFRFG-E
EIT-PS-QKQEQ----------KDKE-----LCPLTSLKSLFGNDPLSQ*----
>JX202831/D/UG/2007/0B191647_5_F3
MGARASVLRGGSLDEWEKIRLRPGENKKYKLKHLVWASRELERFALDPGLLETSEGCKQI
MGQLQPSIQTGSKEIKSLYNTVATLYCVHERIKVADTKEALDKIEEEQAKSK-KKAQQAT
ADTRTNSQVSQNYPIVQNLQGQMVHQSISPRTLNAWVKVIEEKAFSPEVIPMFSALSEGA
TPQDLNTMLNTVGGHQAAMQMLKETINEEAAEWDRLHPVHAGPVAPGQMREPRGSDIAGT
TSNLQEQIGWMTSNPPIPVGKIYKRWIILGLNKIVRMYSPVSILDIKQGPKEPFRDYVDR
FYKTLRAEQASQDVKNWMTETLLVQNANPDCKTILKALGPAATLEEMMTACQGVGGPSHK
ARVLAEAMSQ-NG--N-VMM-QRGNFRGPRKIIKCFNCGKEGHIAKNCRAPRKRGCWKCG
KEGHQMKDCTE-RQANFLGKIWSSHKGRPGNFLQSRP--EPTAP------PAESFRFG-E
EIT-PS-QKQEQ----------KDKE-----LCPLTSLKSLFGNDPLSQ*----
>JX202832/D/UG/2007/0B191647_5_F5
MGARASVLRGGSLDEWEKIRLRPGENKKYKLKHLVWASRELERFALDPGLLETSEGCKQI
MGQLQPSIQTGSKEIKSLYNTVATLYCVHERIKVADTKEALDKIEEEQAKSK-KKAQQAT
ADTRTNSQVSQNYPIVQNLQGQMVHQSISPRTLNAWVKVIEEKAFSPEVIPMFSALSEGA
TPQDLNTMLNTVGGHQAAMQMLKETINEEAAEWDRLHPVHAGPVAPGQMREPRGSDIAGT
TSNLQEQIGWMTSNPPIPVGEIYKRWIILGLNKIVRMYSPVSILDIKQGPKEPFRDYVDR
FYKTLRAEQASQDVKNWMTETLLVQNANPDCKTILKALGPAATLEEMMTACQGVGGPSHK
ARVLAEAMSQ-NG--N-VMM-QRGNFRGPRKIIKCFNCGKEGHIVKNCRAPRKRGCWKCG
KEGHQMKDCTE-RQANFLGKIWSSHKGRPGNFLQSRP--EPTAP------PAESFRFG-E
EIT-PS-QKQEQ----------KDKE-----LCPLTSLKSLFGNDPLSQ*----
>JX202833/D/UG/2007/0B191647_5_F6
MGARASVLRGGSLDEWEKIRLRPGENKKYKLKHLVWASRELERFALDPGLLETSEGCKQI
MGQLQPSIQTGSKEIKSLYNTVATLYCVHERIKVADTKEALDKIEEEQAKSK-KKAQQAT
ADTRTNSQVSQNYPIVQNLQGQMVHQSISPRTLNAWVKVIEEKAFSPEVIPMFSALSEGA
TPQDLNTMLNTVGGHQAAMQMLKETINEEAAEWDRLHPVHAGPVAPGQMREPRGSDIAGT
TSNLQEQIGWMTSNPPIPVGEIYKRWIILGLNKIVRMYSPVSILDIKQGPKEPFRDYVDR
FYKTLRAEQASQDVKNWMTETLLVQNANPDCKTILKALGPAATLEEMMTACQGVGGPSHK
ARVLAEAMSQ-NG--N-VMM-QRGNFRGPRKIIKCFNCGKEGHIAKNCRAPRKRGCWKCG
KEGHQMKDCTE-RQANFLGKIWSSHKGRPGNFLQSRP--EPTAP------PAESFRFG-E
EIT-PS-QKQEQ----------KDKE-----LCPLTSLKSLFGNDPLSQ*----
>JX202834/D/UG/2007/0B191647_5_F7
MGARASVLRGGSLDEWEKIRLRPGENKKYKLKHLVWASRELERFALDPGLLETSEGCKQI
MGQLQPSIQTGSKEIKSLYNTVATLYCVHERIKVADTKEALDKIEEEQAKSK-KKAQQAT
ADTRTNSQVSQNYPIVQNLQGQMVHQSISPRTLNAWVKVIEEKAFSPEVIPMFSALSEGA
TPQDLNTMLNTVGGHQAAMQMLKETINEEAAEWDRLHPVHAGPVAPGQMREPRGSDIAGT
TSNLQEQIGWMTSNPPIPVGEIYKRWIILGLNKIVRMYSPVSILDIKQGPKEPFRDYVDR
FYKTLRAEQASQDVKNWMTETLLVQNANPDCKTILKALGPAATLEEMMTACQGVGGPSHK
ARVLAEAMSQ-NG--N-VMM-QRGNFRGPRKIIKCFNCGKEGHIAKNCRAPRKRGCWKCG
KEGHQMKDCTE-RQANFLGKIWSSHKGRPGNFLQSRP--EPTAP------PAESFRFG-E
EIT-PS-QKQEQ----------KDKE-----LCPLTSLKSLFGNDPLSQ*----
>JX202835/D/UG/2007/0B191647_5_F8
MGARASVLRGGSLDEWEKIRLRPGENKKYKLKHLVWASRELERFALDPGLLETSEGCKQI
MGQLQPSIQTGSKEIKSLYNTVATLYCVHERIKVADTKEALDKIEEEQAKSK-KKAQQAT
ADTRTNSQVSQNYPIVQNLQGQMVHQSISPRTLNAWVKVIEEKAFSPEVIPMFSALSEGA
TPQDLNTMLNTVGGHQAAMQMLKETINEEAAEWDRLHPVHAGPVAPGQMREPRGSDIAGT
TSNLQEQIGWMTSNPPIPVGEIYKRWIILGLNKIVRMYSPVSILDIKQGPKEPFRDYVDR
FYKTLRAEQASQDVKNWMTETLLVQNANPDCKTILKALGPAATLEEMMTACQGVGGPSHK
ARVLAEAMSQ-NG--N-VMM-QRGNFRGPRKIIKCFNCGKEGHIAKNCRAPRKRGCWKCG
KEGHQMKDCTE-RQANFLGKIWSSHKGRPGNFLQSRP--EPTAP------PAESFRFG-E
EIT-PS-QKQEQ----------KDKE-----LCPLTSLKSLFGNDPLSQ*----
>JX202836/D/UG/2007/0B191647_5_F9
MGARASVLRGGSLDEWEKIRLRPGENKKYKLKHLVWASRELERFALDPGLLETSEGCKQI
MGQLQPSIQTGSKEIKSLYNTVATLYCVHERIKVADTKEALDKIEEEQAKSK-KKAQQAT
ADTRTNSQVSQNYPIVQNLQGQMVHQSISPRTLNAWVKVIEEKAFSPEVIPMFSALSEGA
TPQDLNTMLNTVGGHQAAMQMLKETINEEAAEWDRLHPVHAGPVAPGQMREPRGSDIAGT
TSNLQEQIGWMTSNPPIPVGEIYKRWIILGLNKIVRMYSPVSILDIKQGPKEPFRDYVDR
FYKTLRAEQASQDVKNWMTETLLVQNANPDCKTILKALGPAATLEEMMTACQGVGGPSHK
ARVLAEAMSQ-NG--N-VMM-QRGNFRGPRKIIKCFNCGKEGHIAKNCRAPRKRGCWKCG
KEGHQMKDCTE-RQANFLGKIWSSHKGRPGNFLQSRP--EPTAP------PAESFRFG-E
EIT-PS-QKQEQ----------KDKE-----LCPLTSLKSLFGNDPLSQ*----
>JX202837/D/UG/2007/0B191727_5_C1
MGARASVLSGGQLDEWEKIRLRPGGSKKYKLKHIVWASRELERFALNPGLLETSGGCKQI
MKQLQPAIQTGSEELKSLFNTVATLYCVHEKIKVADTKEALDKIEEEQTKSK-EKAQQA-
ADTRNSSQVSQNYPIVQNMQGQMVHQALTPRTLNAWVKVIEEKNFSPEVIPMFSALSEGA
TPTDLNTMLNTVGGHQAAMQMLKETINEEAAEWDRTHPVHAGPVAPGQMREPRGSDIAGT
TSTLQEQIAWMTSNPPIPVGEIYKRWIILGLNKIVRMYSPVSILDIRQGPKEPFRDYVDR
FYKTLRAEQASQDVKNWMTETLLVQNANPDCKTILKSLGPGATLEEMMTACQGVGGPGHK
ARVLAEAMSQLSGTNASVMM-QRGNFKGPKRNIKCFNCGKEGHTAKNCRAPRKRGCWKCG
KEGHQMKDCTE-RQANFLGKFWPSHKGRPGNFLQSRP--EPSAP------PAEIFGFG-E
EMT-LP-QKQEQ----------KDKE-----TCPLASLKSLFGNDPSSQ*----
>JX202838/D/UG/2007/0B191727_5_C2
MGARASVLSGGQLDEWEKIRLRPGGSKKYKLKHIVWASRELERFALNPGLLETSGGCKQI
MKQLQPAIQTGSEELKSLFNTVATLYCVHEKIKVADTKEALDKIEEEQTKSK-EKAQQA-
ADTRNSSQVSQNYPIVQNMQGQMVHQALTPRTLNAWVKVIEEKNFSPEVIPMFSALSEGA
TPTDLNTMLNTVGGHQAAMQMLKETINEEAAEWDRTHPVHAGPVAPGQMREPRGSDIAGT
TSTLQEQIAWMTSNPPIPVGEIYKRWIILGLNKIVRMYSPVSILDIRQGPKEPFRDYVDR
FYKTLRAEQASQDVKNWMTETLLVQNANPDCKTILKSLGPGATLEEMMTACQGVGGPGHK
ARVLAEAMSQLSGTNASVMM-QRGNFKGPKRNIKCFNCGKEGHTAKNCRAPRKRGCWKCG
KEGHQMKDCTE-RQANFLGKFWPSHKGRPGNFLQSRP--EPSAP------PAEIFGFG-E
EMT-LP-QKQEQ----------KDKE-----TCPLASLKSLFGNDPSSQ*----
>JX202839/D/UG/2007/0B191727_5_C3
MGARASVLSGGQLDEWEKIRLRPGGSKKYKLKHIVWASRELERFALNPGLLETSGGCKQI
MKQLQPAIQTGSEELKSLFNTVATLYCVHEKIKVADTKEALDKIEEEQTKSK-EKAQQA-
ADTRNSSQVSQNYPIVQNMQGQMVHQALTPRTLNAWVKVIEEKNFSPEVIPMFSALSEGA
TPTDLNTMLNTVGGHQAAMQMLKETINEEAAEWDRTHPVHAGPVAPGQMREPRGSDIAGT
TSTLQEQIAWMTSNPPIPVGEIYKRWIILGLNKIVRMYSPVSILDIRQGPKEPFRDYVDR
FYKTLRAEQASQDVKNWMTETLLVQNANPDCKTILKSLGPGATLEEMMTACQGVGGPGHK
ARVLAEAMSQLSGTNASVMM-QRGNFKGPKRNIKCFNCGKEGHTAKNCRAPRKRGCWKCG
KEGHQMKDCTE-RQANFLGKFWPSHKGRPGNFLQSRP--EPSAP------PAEIFGFG-E
EMT-LP-QKQEQ----------KDKE-----TCPLASLKSLFGNDPSSQ*----
>JX202840/D/UG/2007/0B191727_5_C4
MGARASVLSGGQLDEWEKIRLRPGGSKKYKLKHIVWASRELERFALNPGLLETSGGCKQI
MKQLQPAIQTGSEELKSLFNTVATLYCVHEKIKVADTKEALDKIEEEQTKSK-EKAQQA-
ADTRNSSQVSQNYPIVQNMQGQMVHQALTPRTLNAWVKVIEEKNFSPEVIPMFSALSEGA
TPTDLNTMLNTVGGHQAAMQMLKETINEEAAEWDRTHPVHAGPVAPGQMREPRGSDIAGT
TSTLQEQIAWMTSNPPIPVGEIYKRWIILGLNKIVRMYSPVSILDIRQGPKEPFRDYVDR
FYKTLRAEQASQDVKNWMTETLLVQNANPDCKTILKSLGPGATLEEMMTACQGVGGPGHK
ARVLAEAMSQLSGTNASVMM-QRGNFKGPKRNIKCFNCGKEGHTAKNCRAPRKRGCWKCG
KEGHQMKDCTE-RQANFLGKFWPSHKGRPGNFLQSRP--EPSAP------PAEIFGFG-E
EMT-LP-QKQEQ----------KDKE-----TCPLASLKSLFGNDPSSQ*----
>JX202841/D/UG/2007/0B191727_5_C5
MGARASVLSGGQLDEWEKIRLRPGGSKKYKLKHIVWASRELERFALNPGLLETSGGCKQI
MKQLQPAIQTGSEELKSLFNTVATLYCVHEKIKVADTKEALDKIEEEQTKSK-EKAQQA-
ADTRNSSQVSQNYPIVQNMQGQMVHQALTPRTLNAWVKVIEEKNFSPEVIPMFSALSEGA
TPTDLNTMLNTVGGHQAAMQMLKETINEEAAEWDRTHPVHAGPVAPGQMREPRGSDIAGT
TSTLQEQIAWMTSNPPIPVGEIYKRWIILGLNKIVRMYSPVSILDIRQGPKEPFRDYVDR
FYKTLRAEQASQDVKNWMTETLLVQNANPDCKTILKSLGPGATLEEMMTACQGVGGPGHK
ARVLAEAMSQLSGTNASVMM-QRGNFKGPKRNIKCFNCGKEGHTAKNCRAPRKRGCWKCG
KEGHQMKDCTE-RQANFLGKFWPSHKGRPGNFLQSRP--EPSAP------PAEIFGFG-E
EMT-LP-QKQEQ----------KDKE-----TCPLASLKSLFGNDPSSQ*----
>JX202842/D/UG/2007/0B191727_5_C6
MGARASVLSGGQLDEWEKIRLRPGGSKKYKLKHIVWASRELERFALNPGLLETSGGCKQI
MKQLQPAIQTGSEELKSLFNTVATLYCVHEKIKVADTKEALDKIEEEQTKSK-EKAQQA-
ADTRNSSQVSQNYPIVQNMQGQMVHQALTPRTLNAWVKVIEEKNFSPEVIPMFSALSEGA
TPTDLNTMLNTVGGHQAAMQMLKETINEEAAEWDRTHPVHAGPVAPGQMREPRGSDIAGT
TSTLQEQIAWMTSNPPIPVGEIYKRWIILGLNKIVRIYSPVSILDIRQGPKEPFRDYVDR
FYKTLRAEQASQDVKNWMTETLLVQNANPDCKTILKSLGPGATLEEMMTACQGVGGPGHK
ARVLAEAMSQLSGTNASVMM-QRGNFKGPKRNIKCFNCGKEGHTAKNCRAPRKRGCWKCG
KEGHQMKDCTE-RQANFLGKFWPSHKGRPGNFLQSRP--EPSAP------PAEIFGFG-E
EMT-LP-QKQEQ----------KDKE-----TCPLASLKSLFGNDPSSQ*----
>JX202843/D/UG/2007/0B191727_5_C7
MGARASVLSGGQLDEWEKIRLRPGGSKKYKLKHIVWASRELERFALNPGLLETSGGCKQI
MKQLQPAIQTGSEELKSLFNTVATLYCVHEKIKVADTKEALDKIEEEQTKSK-EKAQQA-
ADTRNSSQVSQNYPIVQNMQGQMVHQALTPRTLNAWVKVIEEKNFSPEVIPMFSALSEGA
TPTDLNTMLNTVGGHQAAMQMLKETINEEAAEWDRTHPVHAGPVAPGQMREPRGSDIAGT
TSTLQEQIAWMTSNPPIPVGEIYKRWIILGLNKIVRMYSPVSILDIRQGPKEPFRDYVDR
FYKTLRAEQASQDVKNWMTETLLVQNANPDCKTILKSLGPGATLEEMMTACQGVGGPGHK
ARVLAEAMSQLSGTNASVMM-QRGNFKGPKRNIKCFNCGKEGHTAKNCRAPRKRGCWKCG
KEGHQMKDCTE-RQANFLGKFWPSHKGRPGNFLQSRP--EPSAP------PAEIFGFG-E
EMT-LP-QKQEQ----------KDKE-----TCPLASLKSLFGNDPSSQ*----
>JX202844/D/UG/2007/0B191727_5_E1
MGARASVLSGGQLDEWEKIRLRPGGSKKYKLKHIVWASRELERFALNPGLLETSGGCKQI
MKQLQPAIQTGSEELKSLFNTVATLYCVHEKIKVADTKEALDKIEEEQTKSK-EKAQQA-
ADTRNSSQVSQNYPIVQNMQGQMVHQALTPRTLNAWVKVIEEKNFSPEVIPMFSALSEGA
TPTDLNTMLNTVGGHQAAMQMLKETINEEAAEWDRTHPVHAGPVAPGQMREPRGSDIAGT
TSTLQEQIAWMTSNPPIPVGEIYKRWIILGLNKIVRMYSPVSILDIRQGPKEPFRDYVDR
FYKTLRAEQASQDVKNWMTETLLVQNANPDCKTILKSLGPGATLEEMMTACQGVGGPGHK
ARVLAEAMSQLSGTNASVMM-QRGNFKGPKRNIKCFNCGKEGHTAKNCRAPRKRGCWKCG
KEGHQMKDCTE-RQANFLGKFWPSHKGRPGNFLQSRP--EPSAP------PAEIFGFG-E
EMT-LP-QKQEQ----------KDKE-----TCPLASLKSLFGNDPSSQ*----
>JX202845/D/UG/2007/0B191727_5_E10
MGARASVLSGGQLDEWEKIRLRPGGSKKYKLKHIVWASRELERFALNPGLLETSGGCKQI
MKQLQPAIQTGSEELKSLFNTVATLYCVHEKIKVADTKEALDKIEEEQTKSK-EKAQQA-
ADTRNSSQVSQNYPIVQNMQGQMVHQALTPRTLNAWVKVIEEKNFSPEVIPMFSALSEGA
TPTDLNTMLNTVGGHQAAMQMLKETINEEAAEWDRTHPVHAGPVAPGQMREPRGSDIAGT
TSTLQEQIAWMTSNPPIPVGEIYKRWIILGLNKIVRMYSPVSILDIRQGPKEPFRDYVDR
FYKTLRAEQASQDVKNWMTETLLVQNANPDCKTILKSLGPGATLEEMMTACQGVGGPGHK
ARVLAEAMSQLSGTNASVMM-QRGNFKGPKRNIKCFNCGKEGHTAKNCRAPRKRGCWKCG
KEGHQMKDCTE-RQANFLGKFWPSHKGRPGNFLQSRP--EPSAP------PAEIFGFG-E
EMT-LP-QKQEQ----------KDKE-----TCPLASLKSLFGNDPSSQ*----
>JX202846/D/UG/2007/0B191727_5_E11
MGARASVLSGGQLDEWEKIRLRPGGSKKYKLKHIVWASRELERFALNPGLLETSGGCKQI
MKQLQPAIQTGSEELKSLFNTVATLYCVHEKIKVADTKEALDKIEEEQTKSK-EKAQQA-
ADTRNSSQVSQNYPIVQNMQGQMVHQALTPRTLNAWVKVIEEKNFSPEVIPMFSALSEGA
TPTDLNTMLNTVGGHQAAMQMLKETINEEAAEWDRTHPVHAGPVAPGQMREPRGSDIAGT
TSTLQEQIAWMTSNPPIPVGEIYKRWIILGLNKIVRMYSPVSILDIRQGPKEPFRDYVDR
FYKTLRAEQASQDVKNWMTETLLVQNANPDCKTILKSLGPGATLEEMMTACQGVGGPGHK
ARVLAEAMSQLSGTNASVMM-QRGNFKGPKRNIKCFNCGKEGHTAKNCRAPRKRGCWKCG
KEGHQMKDCTE-RQANFLGKFWPSHKGRPGNFLQSRP--EPSAP------PAEIFGFG-E
EMT-LP-QKQEQ----------KDKE-----TCPLASLKSLFGNDPSSQ*----
>JX202847/D/UG/2007/0B191727_5_E12
MGARASVLSGGQLDEWEKIRLRPGGSKKYKLKHIVWASRELERFALNPGLLETSGGCKQI
MKQLQPAIQTGSEELKSLFNTVATLYCVHEKIKVADTKEALDKIEEEQTKSK-EKAQQA-
ADTRNSSQVSQNYPIVQNMQGQMVHQALTPRTLNAWVKVIEEKNFSPEVIPMFSALSEGA
TPTDLNTMLNTVGGHQAAMQMLKETINEEAAEWDRTHPVHAGPVAPGQMREPRGSDIAGT
TSTLQEQIAWMTSNPPIPVGEIYKRWIILGLNKIVRMYSPVSILDIRQGPKEPFRDYVDR
FYKTLRAEQASQDVKNWMTETLLVQNANPDCKTILKSLGPGATLEEMMTACQGVGGPGHK
ARVLAEAMSQLSGTNASVMM-QRGNFKGPKRNIKCFNCGKEGHTAKNCRAPRKRGCWKCG
KEGHQMKDCTE-RQANFLGKFWPSHKGRPGNFLQSRP--EPSAP------PAEIFGFG-E
EMT-LP-QKQEQ----------KDKE-----TCPLASLKSLFGNDPSSQ*----
>JX202848/D/UG/2007/0B191727_5_E13
MGARASVLSGGQLDEWEKIRLRPGGSKKYKLKHIVWASRELERFALNPGLLETSGGCKQI
MKQLQPAIQTGSEELKSLFNTVATLYCVHEKIKVADTKEALDKIEEEQTKSK-EKAQQA-
ADTRNSSQVSQNYPIVQNMQGQMVHQALTPRTLNAWVKVIEEKNFSPEVIPMFSALSEGA
TPTDLNTMLNTVGGHQAAMQMLKETINEEAAEWDRTHPVHAGPVAPGQMREPRGSDIAGT
TSTLQEQIAWMTSNPPIPVGEIYKRWIILGLNKIVRMYSPVSILDIRQGPKEPFRDYVDR
FYKTLRAEQASQDVKNWMTETLLVQNANPDCKTILKSLGPGATLEEMMTACQGVGGPGHK
ARVLAEAMSQLSGTNASVMM-QRGNFKGPKRNIKCFNCGKEGHTAKNCRAPRKRGCWKCG
KEGHQMKDCTE-RQANFLGKFWPSHKGRPGNFLQSRP--EPSAP------PAEIFGFG-E
EMT-LP-QKQEQ----------KDKE-----TCPLASLKSLFGNDPSSQ*----
>JX202849/D/UG/2007/0B191727_5_E15
MGARASVLSGGQLDEWEKIRLRPGGSKKYKLKHIVWASRELERFALNPGLLETSGGCKQI
MKQLQPAIQTGSEELKSLFNTVATLYCVHEKIKVADTKEALDKIEEEQTKSK-EKAQQA-
ADTRNSSQVSQNYPIVQNMQGQMVHQALTPRTLNAWVKVIEEKNFSPEVIPMFSALSEGA
TPTDLNTMLNTVGGHQAAMQMLKETINEEAAEWDRTHPVHAGPVAPGQMREPRGSDIAGT
TSTLQEQIAWMTSNPPIPVGEIYKRWIILGLNKIVRMYSPVSILDIRQGPKEPFRDYVDR
FYKTLRAEQASQDVKNWMTETLLVQNANPDCKTILKSLGPGATLEEMMTACQGVGGPGHK
ARVLAEAMSQLSGTNASVMM-QRGNFKGPKRNIKCFNCGKEGHTAKNCRAPRKRGCWKCG
KEGHQMKDCTE-RQANFLGKFWPSHKGRPGNFLQSRP--EPSAP------PAEIFGFG-E
EMT-LP-QKQEQ----------KDKE-----TCPLASLKSLFGNDPSSQ*----
>JX202850/D/UG/2007/0B191727_5_E16
MGARASVLSGGQLDEWEKIRLRPGGSKKYKLKHIVWASRELERFALNPGLLETSGGCKQI
MKQLQPAIQTGSEELKSLFNTVATLYCVHEKIKVADTKEALDKIEEEQTKSK-EKAQQA-
ADTRNSSQVSQNYPIVQNMQGQMVHQALTPRTLNAWVKVIEEKNFSPEVIPMFSALSEGA
TPTDLNTMLNTVGGHQAAMQMLKETINEEAAEWDRTHPVHAGPVAPGQMREPRGSDIAGT
TSTLQEQIAWMTSNPPIPVGEIYKRWIILGLNKIVRMYSPVSILDIRQGPKEPFRDYVDR
FYKTLRAEQASQDVKNWMTETLLVQNANPDCKTILKSLGPGATLEEMMTACQGVGGPGHK
ARVLAEAMSQLSGTNASVMM-QRGNFKGPKRNIKCFNCGKEGHTAKNCRAPRKRGCWKCG
KEGHQMKDCTE-RQANFLGKFWPSHKGRPGNFLQSRP--EPSAP------PAEIFGFG-E
EMT-LP-QKQEQ----------KDKE-----TCPLASLKSLFGNDPSSQ*----
>JX202851/D/UG/2007/0B191727_5_E17
MGARASVLSGGQLDEWEKIRLRPGGSKKYKLKHIVWASRELERFALNPGLLETSGGCKQI
MKQLQPAIQTGSEELKSLFNTVATLYCVHEKIKVADTKEALDKIEEEQTKSK-EKAQQA-
ADTRNSSQVSQNYPIVQNMQGQMVHQALTPRTLNAWVKVIEEKNFSPEVIPMFSALSEGA
TPTDLNTMLNTVGGHQAAMQMLKETINEEAAEWDRTHPVHAGPVAPGQMREPRGSDIAGT
TSTLQEQIAWMTSNPPIPVGEIYKRWIILGLNKIVRMYSPVSILDIRQGPKEPFRDYVDR
FYKTLRAEQASQDVKNWMTETLLVQNANPDCKTILKSLGPGATLEEMMTACQGVGGPGHK
ARVLAEAMSQLSGTNASVMM-QRGNFKGPKRNIKCFNCGKEGHTAKNCRAPRKRGCWKCG
KEGHQMKDCTE-RQANFLGKFWPSHKGRPGNFLQSRP--EPSAP------PAEIFGFG-E
EMT-LP-QKQEQ----------KDKE-----TCPLASLKSLFGNDPSSQ*----
>JX202852/D/UG/2007/0B191727_5_E18
MGARASVLSGGQLDEWEKIRLRPGGSKKYKLKHIVWASRELERFALNPGLLETSGGCKQI
MKQLQPAIQTGSEELKSLFNTVATLYCVHEKIKVADTKEALDKIEEEQTKSK-EKAQQA-
ADTRNSSQVSQNYPIVQNMQGQMVHQALTPRTLNAWVKVIEEKNFSPEVIPMFSALSEGA
TPTDLNTMLNTVGGHQAAMQMLKETINEEAAEWDRTHPVHAGPVAPGQMREPRGSDIAGT
TSTLQEQIAWMTSNPPIPVGEIYKRWIILGLNKIVRMYSPVSILDIRQGPKEPFRDYVDR
FYKTLRAEQASQDVKNWMTETLLVQNANPDCKTILKSLGPGATLEEMMTACQGVGGPGHK
ARVLAEAMSQLSGTNASVMM-QRGNFKGPKRNIKCFNCGKEGHTAKNCRAPRKRGCWKCG
KEGHQMKDCTE-RQANFLGKFWPSHKGRPGNFLQSRP--EPSAP------PAEIFGFG-E
EMT-LP-QKQEQ----------KDKE-----TCPLASLKSLFGNDPSSQ*----
>JX202853/D/UG/2007/0B191727_5_E19
MGARASVLSGGQLDEWEKIRLRPGGSKKYKLKHIVWASRELERFALNPGLLETSGGCKQI
MKQLQPAIQTGSEELKSLFNTVATLYCVHEKIKVADTKEALDKIEEEQTKSK-EKAQQA-
ADTRNSSQVSQNYPIVQNMQGQMVHQALTPRTLNAWVKVIEEKNFSPEVIPMFSALSEGA
TPTDLNTMLNTVGGHQAAMQMLKETINEEAAEWDRTHPVHAGPVAPGQMREPRGSDIAGT
TSTLQEQIAWMTSNPPIPVGEIYKRWIILGLNKIVRMYSPVSILDIRQGPKEPFRDYVDR
FYKTLRAEQASQDVKNWMTETLLVQNANPDCKTILKSLGPGATLEEMMTACQGVGGPGHK
ARVLAEAMSQLSGTNASVMM-QRGNFKGPKRNIKCFNCGKEGHTAKNCRAPRKRGCWKCG
KEGHQMKDCTE-RQANFLGKFWPSHKGRPGNFLQSRP--EPSAP------PAEIFGFG-E
EMT-LP-QKQEQ----------KDKE-----TCPLASLKSLFGNDPSSQ*----
>JX202854/D/UG/2007/0B191727_5_E2
MGARASVLSGGQLDEWEKIRLRPGGSKKYKLKHIVWASRELERFALNPGLLETSGGCKQI
MKQLQPAIQTGSEELKSLFNTVATLYCVHEKIKVADTKEALDKIEEEQTKSK-EKAQQA-
ADTRNSSQVSQNYPIVQNMQGQMVHQALTPRTLNAWVKVIEEKNFSPEVIPMFSALSEGA
TPTDLNTMLNTVGGHQAAMQMLKETINEEAAEWDRTHPVHAGPVAPGQMREPRGSDIAGT
TSTLQEQIAWMTSNPPIPVGEIYKRWIILGLNKIVRMYSPVSILDIRQGPKEPFRDYVDR
FYKTLRAEQASQDVKNWMTETLLVQNANPDCKTILKSLGPGATLEEMMTACQGVGGPGHK
ARVLAEAMSQLSGTNASVMM-QRGNFKGPKRNIKCFNCGKEGHTAKNCRAPRKRGCWKCG
KEGHQMKDCTE-RQANFLGKFWPSHKGRPGNFLQSRP--EPSAP------PAEIFGFG-E
EMT-LP-QKQEQ----------KDKE-----TCPLASLKSLFGNDPSSQ*----
>JX202855/D/UG/2007/0B191727_5_E20
MGARASVLSGGQLDEWEKIRLRPGGSKKYKLKHIVWASRELERFALNPGLLETSGGCKQI
MKQLQPAIQTGSEELKSLFNTVATLYCVHEKIKVADTKEALDKIEEEQTKSK-EKAQQA-
ADTRNSSQVSQNYPIVQNMQGQMVHQALTPRTLNAWVKVIEEKNFSPEVIPMFSALSEGA
TPTDLNTMLNTVGGHQAAMQMLKETINEEAAEWDRTHPVHAGPVAPGQMREPRGSDIAGT
TSTLQEQIAWMTSNPPIPVGEIYKRWIILGLNKIVRMYSPVSILDIRQGPKEPFRDYVDR
FYKTLRAEQASQDVKNWMTETLLVQNANPDCKTILKSLGPGATLEEMMTACQGVGGPGHK
ARVLAEAMSQLSGTNASVMM-QRGNFKGPKRNIKCFNCGKEGHTAKNCRAPRKRGCWKCG
KEGHQMKDCTE-RQANFLGKFWPSHKGRPGNFLQSRP--EPSAP------PAEIFGFG-E
EMT-LP-QKQEQ----------KDKE-----TCPLASLKSLFGNDPSSQ*----
>JX202856/D/UG/2007/0B191727_5_E21
MGARASVLSGGQLDEWEKIRLRPGGSKKYKLKHIVWASRELERFALNPGLLETSGGCKQI
MKQLQPAIQTGSEELKSLFNTVATLYCVHEKIKVADTKEALDKIEEEQTKSK-EKAQQA-
ADTRNSSQVSQNYPIVQNMQGQMVHQALTPRTLNAWVKVIEEKNFSPEVIPMFSALSEGA
TPTDLNTMLNTVGGHQAAMQMLKETINEEAAEWDRTHPVHAGPVAPGQMREPRGSDIAGT
TSTLQEQIAWMTSNPPIPVGEIYKRWIILGLNKIVRMYSPVSILDIRQGPKEPFRDYVDR
FYKTLRAEQASQDVKNWMTETLLVQNANPDCKTILKSLGPGATLEEMMTACQGVGGPGHK
ARVLAEAMSQLSGTNASVMM-QRGNFKGPKRNIKCFNCGKEGHTAKNCRAPRKRGCWKCG
KEGHQMKDCTE-RQANFLGKFWPSHKGRPGNFLQSRP--EPSAP------PAEIFGFG-E
EMT-LP-QKQEQ----------KDKE-----TCPLASLKSLFGNDPSSQ*----
>JX202857/D/UG/2007/0B191727_5_E22
MGARASVLSGGQLDEWEKIRLRPGGSKKYKLKHIVWASRELERFALNPGLLETSGGCKQI
MKQLQPAIQTGSEELKSLFNTVATLYCVHEKIKVADTKEALDKIEEEQTKSK-EKAQQA-
ADTRNSSQVSQNYPIVQNMQGQMVHQALTPRTLNAWVKVIEEKNFSPEVIPMFSALSEGA
TPTDLNTMLNTVGGHQAAMQMLKETINEEAAEWDRTHPVHAGPVAPGQMREPRGSDIAGT
TSTLQEQIAWMTSNPPIPVGEIYKRWIILGLNKIVRMYSPVSILDIRQGPKEPFRDYVDR
FYKTLRAEQASQDVKNWMTETLLVQNANPDCKTILKSLGPGATLEEMMTACQGVGGPGHK
ARVLAEAMSQLSGTNASVMM-QRGNFKGPKRNIKCFNCGKEGHTAKNCRAPRKRGCWKCG
KEGHQMKDCTE-RQANFLGKFWPSHKGRPGNFLQSRP--EPSAP------PAEIFGFG-E
EMT-LP-QKQEQ----------KDKE-----TCPLASLKSLFGNDPSSQ*----
>JX202858/D/UG/2007/0B191727_5_E25
MGARASVLSGGQLDEWEKIRLRPGGSKKYKLKHIVWASRELERFALNPGLLETSGGCKQI
MKQLQPAIQTGSEELKSLFNTVATLYCVHEKIKVADTKEALDKIEEEQTKSK-EKAQQA-
ADTRNSSQVSQNYPIVQNMQGQMVHQALTPRTLNAWVKVIEEKNFSPEVIPMFSALSEGA
TPTDLNTMLNTVGGHQAAMQMLKETINEEAAEWDRTHPVHAGPVAPGQMREPRGSDIAGT
TSTLQEQIAWMTSNPPIPVGEIYKRWIILGLNKIVRMYSPVSILDIRQGPKEPFRDYVDR
FYKTLRAEQASQDVKNWMTETLLVQNANPDCKTILKSLGPGATLEEMMTACQGVGGPGHK
ARVLAEAMSQLSGTNASVMM-QRGNFKGPKRNIKCFNCGKEGHTAKNCRAPRKRGCWKCG
KEGHQMKDCTE-RQANFLGKFWPSHKGRPGNFLQSRP--EPSAP------PAEIFGFG-E
EMT-LP-QKQEQ----------KDKE-----TCPLASLKSLFGNDPSSQ*----
>JX202859/D/UG/2007/0B191727_5_E26
MGARASVLSGGQLDEWEKIRLRPGGSKKYKLKHIVWASRELERFALNPGLLETSGGCKQI
MKQLQPAIQTGSEELKSLFNTVATLYCVHEKIKVADTKEALDKIEEEQTKSK-EKAQQA-
ADTRNSSQVSQNYPIVQNMQGQMVHQALTPRTLNAWVKVIEEKNFSPEVIPMFSALSEGA
TPTDLNTMLNTVGGHQAAMQMLKETINEEAAEWDRTHPVHAGPVAPGQMREPRGSDIAGT
TSTLQEQIAWMTSNPPIPVGEIYKRWIILGLNKIVRMYSPVSILDIRQGPKEPFRDYVDR
FYKTLRAEQASQDVKNWMTETLLVQNANPDCKTILKSLGPGATLEEMMTACQGVGGPGHK
ARVLAEAMSQLSGTNASVMM-QRGNFKGPKRNIKCFNCGKEGHTAKNCRAPRKRGCWKCG
KEGHQMKDCTE-RQANFLGKFWPSHKGRPGNFLQSRP--EPSAP------PAEIFGFG-E
EMT-LP-QKQEQ----------KDKE-----TCPLASLKSLFGNDPSSQ*----
>JX202860/D/UG/2007/0B191727_5_E4
MGARASVLSGGQLDEWEKIRLRPGGSKKYKLKHIVWASRELERFALNPGLLETSGGCKQI
MKQLQPAIQTGSEELKSLFNTVATLYCVHEKIKVADTKEALDKIEEEQTKSK-EKAQQA-
ADTRNSSQVSQNYPIVQNMQGQMVHQALTPRTLNAWVKVIEEKNFSPEVIPMFSALSEGA
TPTDLNTMLNTVGGHQAAMQMLKETINEEAAEWDRTHPVHAGPVAPGQMREPRGSDIAGT
TSTLQEQIAWMTSNPPIPVGEIYKRWIILGLNKIVRMYSPVSILDIRQGPKEPFRDYVDR
FYKTLRAEQASQDVKNWMTETLLVQNANPDCKTILKSLGPGATLEEMMTACQGVGGPGHK
ARVLAEAMSQLSGTNASVMM-QRGNFKGPKRNIKCFNCGKEGHTAKNCRAPRKRGCWKCG
KEGHQMKDCTE-RQANFLGKFWPSHKGRPGNFLQSRP--EPSAP------PAEIFGFG-E
EMT-LP-QKQEQ----------KDKE-----TCPLASLKSLFGNDPSSQ*----
>JX202861/D/UG/2007/0B191727_5_E5
MGARASVLSGGQLDEWEKIRLRPGGSKKYKLKHIVWASRELERFALNPGLLETSGGCKQI
MKQLQPAIQTGSEELKSLFNTVATLYCVHEKIKVADTKEALDKIEEEQTKSK-EKAQQA-
ADTRNSSQVSQNYPIVQNMQGQMVHQALTPRTLNAWVKVIEEKNFSPEVIPMFSALSEGA
TPTDLNTMLNTVGGHQAAMQMLKETINEEAAEWDRTHPVHAGPVAPGQMREPRGSDIAGT
TSTLQEQIAWMTSNPPIPVGEIYKRWIILGLNKIVRMYSPVSILDIRQGPKEPFRDYVDR
FYKTLRAEQASQDVKNWMTETLLVQNANPDCKTILKSLGPGATLEEMMTACQGVGGPGHK
ARVLAEAMSQLSGTNASVMM-QRGNFKGPKRNIKCFNCGKEGHTAKNCRAPRKRGCWKCG
KEGHQMKDCTE-RQANFLGKFWPSHKGRPGNFLQSRP--EPSAP------PAEIFGFG-E
EMT-LP-QKQEQ----------KDKE-----TCPLASLKSLFGNDPSSQ*----
>JX202862/D/UG/2007/0B191727_5_E6
MGARASVLSGGQLDEWEKIRLRPGGSKKYKLKHIVWASRELERFALNPGLLETSGGCKQI
MKQLQPAIQTGSEELKSLFNTVATLYCVHEKIKVADTKEALDKIEEEQTKSK-EKAQQA-
ADTRNSSQVSQNYPIVQNMQGQMVHQALTPRTLNAWVKVIEEKNFSPEVIPMFSALSEGA
TPTDLNTMLNTVGGHQAAMQMLKETINEEAAEWDRTHPVHAGPVAPGQMREPRGSDIAGT
TSTLQEQIAWMTSNPPIPVGEIYKRWIILGLNKIVRMYSPVSILDIRQGPKEPFRDYVDR
FYKTLRAEQASQDVKNWMTETLLVQNANPDCKTILKSLGPGATLEEMMTACQGVGGPGHK
ARVLAEAMSQLSGTNASVMM-QRGNFKGPKRNIKCFNCGKEGHTAKNCRAPRKRGCWKCG
KEGHQMKDCTE-RQANFLGKFWPSHKGRPGNFLQSRP--EPSAP------PAEIFGFG-E
EMT-LP-QKQEQ----------KDKE-----TCPLASLKSLFGNDPSSQ*----
>JX202863/D/UG/2007/0B191727_5_E9
MGARASVLSGGQLDEWEKIRLRPGGSKKYKLKHIVWASRELERFALNPGLLETSGGCKQI
MKQLQPAIQTGSEELKSLFNTVATLYCVHEKIKVADTKEALDKIEEEQTKSK-EKAQQA-
ADTRNSSQVSQNYPIVQNMQGQMVHQALTPRTLNAWVKVIEEKNFSPEVIPMFSALSEGA
TPTDLNTMLNTVGGHQAAMQMLKETINEEAAEWDRTHPVHAGPVAPGQMREPRGSDIAGT
TSTLQEQIAWMTSNPPIPVGEIYKRWIILGLNKIVRMYSPVSILDIRQGPKEPFRDYVDR
FYKTLRAEQASQDVKNWMTETLLVQNANPDCKTILKSLGQGATLEEMMTACQGVGGPGHK
ARVLAEAMSQLSGTNASVMM-QRGNFKGPKRNIKCFNCGKEGHTAKNCRAPRKRGCWKCG
KEGHQMKDCTE-RQANFLGKFWPSHKGRPGNFLQSRP--EPSAP------PAEIFGFG-E
EMT-LP-QKQEQ----------KDKE-----TCPLVSLKSLFGNDPSSQ*----
>JX202864/D/UG/2007/0B191727_5_J1
MGARASVLSGGQLDEWEKIRLRPGGSKKYKLKHIVWASRELERFALNPGLLETSGGCKQI
MKQLQPAIQTGSEELKSLFNTVATLYCVHEKIKVADTKEALDKIEEEQTKSK-EKAQQA-
ADTRNSSQVSQNYPIVQNMQGQMVHQALTPRTLNAWVKVIEEKNFSPEVIPMFSALSEGA
TPTDLNTMLNTVGGHQAAMQMLKETINEEAAEWDRTHPVHAGPVAPGQMREPRGSDIAGT
TSTLQEQIAWMTSNPPIPVGEIYKRWIILGLNKIVRMYSPVSILDIRQGPKEPFRDYVDR
FYKTLRAEQASQDVKNWMTETLLVQNANPDCKTILKSLGPGATLEEMMTACQGVGGPGHK
ARVLAEAMSQLSGTNASVMM-QRGNFKGPKRNIKCFNCGKEGHTAKNCRAPRKRGCWKCG
KEGHQMKDCTE-RQANFLGKFWPSHKGRPGNFLQSRP--EPSAP------PAEIFGFG-E
EMT-LP-QKQEQ----------KDKE-----TCPLASLKSLFGNDPSSQ*----
>JX202865/D/UG/2007/0B191727_5_J2
MGARASVLSGGQLDEWEKIRLRPGGSKKYKLKHIVWASRELERFALNPGLLETSGGCKQI
MKQLQPAIQTGSEELKSLFNTVATLYCVHEKIKVADTKEALDKIEEEQTKSK-EKAQQA-
ADTRNSSQVSQNYPIVQNMQGQMVHQALTPRTLNAWVKVIEEKNFSPEVIPMFSALSEGA
TPTDLNTMLNTVGGHQAAMQMLKETINEEAAEWDRTHPVHAGPVAPGQMREPRGSDIAGT
TSTLQEQIAWMTSNPPIPVGEIYKRWIILGLNKIVRMYSPVSILDIRQGPKEPFRDYVDR
FYKTLRAEQASQDVKNWMTETLLVQNANPDCKTILKSLGPGATLEEMMTACQGVGGPGHK
ARVLAEAMSQLSGTNASVMM-QRGNFKGPKRNIKCFNCGKEGHTAKNCRAPRKRGCWKCG
KEGHQMKDCTE-RQANFLGKFWPSHKGRPGNFLQSRP--EPSAP------PAEIFGFG-E
EMT-LP-QKQEQ----------KDKE-----TCPLASLKSLFGNDPSSQ*----
>JX202866/D/UG/2007/0B191727_5_J4
MGARASVLSGGQLDEWEKIRLRPGGSKKYKLKHIVWASRELERFALNPGLLETSGGCKQI
MKQLQPAIQTGSEELKSLFNTVATLYCVHEKIKVADTKEALDKIEEEQTKSK-EKAQQA-
ADTRNSSQVSQNYPIVQNMQGQMVHQALTPRTLNAWVKVIEEKNFSPEVIPMFSALSEGA
TPTDLNTMLNTVGGHQAAMQMLKETINEEAAEWDRTHPVHAGPVAPGQMREPRGSDIAGT
TSTLQEQIAWMTSNPPIPVGEIYKRWIILGLNKIVRMYSPVSILDIRQGPKEPFRDYVDR
FYKTLRAEQASQDVKNWMTETLLVQNANPDCKTILKSLGPGATLEEMMTACQGVGGPGHK
ARVLAEAMSQLSGTNASVMM-QRGNFKGPKRNIKCFNCGKEGHTAKNCRAPRKRGCWKCG
KEGHQMKDCTE-RQANFLGKFWPSHKGRPGNFLQSRP--EPSAP------PAEIFGFG-E
EMT-LP-QKQEQ----------KDKE-----TCPLASLKSLFGNDPSSQ*----
>JX202867/D/UG/2007/0B191727_5_J6
MGARASVLSGGQLDEWEKIRLRPGGSKKYKLKHIVWASRELERFALNPGLLETSGGCKQI
MKQLQPAIQTGSEELKSLFNTVATLYCVHEKIKVADTKEALDKIEEEQTKSK-EKAQQA-
ADTRNSSQVSQNYPIVQNMQGQMVHQALTPRTLNAWVKVIEEKNFSPEVIPMFSALSEGA
TPTDLNTMLNTVGGHQAAMQMLKETINEEAAEWDRTHPVHAGPVAPGQMREPRGSDIAGT
TSTLQEQIAWMTSNPPIPVGEIYKRWIILGLNKIVRMYSPVSILDIRQGPKEPFRDYVDR
FYKTLRAEQASQDVKNWMTETLLVQNANPDCKTILKSLGPGATLEEMMTACQGVGGPGHK
ARVLAEAMSQLSGTNASVMM-QRGNFKGPKRNIKCFNCGKEGHTAKNCRAPRKRGCWKCG
KEGHQMKDCTE-RQANFLGKFWPSHKGRPGNFLQSRP--EPSAP------PAEIFGFG-E
EMT-LP-QKQEQ----------KDKE-----TCPLASLKSLFGNDPSSQ*----
>JX202880/D/UG/2008/0B191859_5_C1
MGARASVISGEELNEWEKIRLRPGGSKKYKLKHIVWASRELERYALNPGLLETSEGCKQI
IAQLQPAIQTGSEGLKSLYNTVATLYCVHARIKVADTKEALDKIEEEQAKSK-KKAQQAA
ADTKNSSQVSQNFPIVQNLQGQMVHQAISPRTLNAWVKVIEEKAFSPEVIPMFTALSEGA
TPQDLNTMLNTVGGHQAAMQMLKETINEEAAEWDRLHPVQAGPNPPGQIREPRGSDIAGT
TSNLQEQIAWMTSNPPIPVGEIYKRWIILGLNKIVRMYSPVSILDIRQGPKEPFRDYVDR
FYKTLRAEQASQDVKNWMTETLLVQNANPDCKTLLKALGPAATLEEMMTACQGVGGPGHK
ARVLAEAMSQ-NGNT-VMMM-QRGNFKGPRKTIKCFNCGKEGHIAKNCRAPRKKGCWKCG
REGHQMKDCTE-RQANFLGKIWPSQKGRPGNFLQNRT--EPTAP------PAESFGFG-E
EITPPS-QNQEK----------KDKE-----LYPSAALKSLFGSDPLLQ*----
>JX202881/D/UG/2008/0B191859_5_C10
MGARASVISGEELDEWEKIRLRPGGSKKYKLKHIVWASRELERYALNPGLLETSEGCKQI
IAQLQPAIQTGSEGLKSLYNTVATLYCVHARIKVADTKEALDKIEEEQAKSK-KKAQQAA
ADTKNSSQVSQNFPIVQNLQGQMVHQAISPRTLNAWVKVIEEKAFSPEVIPMFTALSEGA
TPQDLNTMLNTVGGHQAAMQMLKETINEEAAEWDRLHPVQAGPNPPGQIREPRGSDIAGT
TSNLQEQIAWMTSNPPIPVGEIYKRWIILGLNKIVRMYSPVSILDIRQGPKEPFRDYVDR
FYKTLRAEQASQDVKNWMTETLLVQNANPDCKTLLKALGPAATLEEMMTACQGVGGPGHK
ARVLAEAMSQ-NGNT-VMMM-QRGNFKGPRKTIKCFNCGKEGHIAKNCRAPRKKGCWKCG
REGHQMKDCTE-RQANFLGKIWPSQKGRPGNFLQNRT--EPTAP------PAESFGFG-E
EITPPS-QNQEK----------KDKE-----LYPSAALKSLFGSDPLLQ*----
>JX202882/D/UG/2008/0B191859_5_C11
MGARASVISGEELDEWEKIRLRPGGSKKYKLKHIVWASRELERYALNPGLLETSEGCKQI
IAQLQPAIQTGSEGLKSLYNTVATLYCVHARIKVADTKEALDKIEEEQAKSK-KKAQQAA
ADTKNSSQVSQNFPIVQNLQGQMVHQAISPRTLNAWVKVIEEKAFSPEVIPMFTALSEGA
TPQDLNTMLNTVGGHQAAMQMLKETINEEAAEWDRLHPVQAGPNPPGQIREPRGSDIAGT
TSNLQEQIAWMTSNPPIPVGEIYKRWIILGLNKIVRMYSPVSILDIRQGPKEPFRDYVDR
FYKTLRAEQASQDVKNWMTETLLVQNANPDCKTLLKALGPAATLEEMMTACQGVGGPGHK
ARVLAEAMSQ-NGNT-VMMM-QRGNFKGPRKTIKCFNCGKEGHIAKNCRAPRKKGCWKCG
REGHQMKDCTE-RQANFLGKIWPSQKGRPGNFLQNRT--EPTAP------PAESFGFG-E
EITPPS-QNQEK----------KDKE-----LYPSAALKSLFGSDPLLQ*----
>JX202883/D/UG/2008/0B191859_5_C4
MGARASVISGEELDEWEKIRLRPGGSKKYKLKHIVWASRELERYALNPGLLETSEGCKQI
IAQLQPAIQTGSEGLKSLYNTVATLYCVHARIKVADTKEALDKIEEEQAKSK-KKAQQAA
ADTKNSSQVSQNFPIVQNLQGQMVHQAISPRTLNAWVKVIEEKAFSPEVIPMFTALSEGA
TPQDLNTMLNTVGGHQAAMQMLKETINEEAAEWDRLHPVQAGPNPPGQIREPRGSDIAGT
TSNLQEQIAWMTSNPPIPVGEIYKRWIILGLNKIVRMYSPVSILDIRQGPKEPFRDYVDR
FYKTLRAEQASQDVKNWMTETLLVQNANPDCKTLLKALGPAATLEEMMTACQGVGGPGHK
ARVLAEAMSQ-NGNT-VMMM-QRGNFKGPRKTIKCFNCGKEGHIAKNCRAPRKKGCWKCG
REGHQMKDCTE-RQANFLGKIWPSQKGRPGNFLQNRT--EPTAP------PAESFGFG-E
EITPPS-QNQEK----------KDKE-----LYPSAALKSLFGSDPLLQ*----
>JX202884/D/UG/2008/0B191859_5_C6
MGARASVISGEELDEWEKIRLRPGGSKKYKLKHIVWASRELERYALNPGLLETSEGCKQI
IAQLQPAIQTGSEGLKSLYNTVATLYCVHARIKVADTKEALDKIEEEQAKSK-KKAQQAA
ADTKNSSQVSQNFPIVQNLQGQMVHQAISPRTLNAWVKVIEEKAFSPEVIPMFTALSEGA
TPQDLNTMLNTVGGHQAAMQMLKETINEEAAEWDRLHPVQAGPNPPGQIREPRGSDIAGT
TSNLQEQIAWMTSNPPIPVGEIYKRWIILGLNKIVRMYSPVSILDIRQGPKEPFRDYVDR
FYKTLRAEQASQDVKNWMTETLLVQNANPDCKTLLKALGPAATLEEMMTACQGVGGPGHK
ARVLAEAMSQ-NGNT-VMMM-QRGNFKGPRKTIKCFNCGKEGHIAKNCRAPRKKGCWKCG
REGHQMKDCTE-RQANFLGKIWPSQKGRPGNFLQNRT--EPTAP------PAESFGFG-E
EITPPS-QNQEK----------KDKE-----LYPSAALKSLFGSDPLLQ*----
>JX202885/D/UG/2008/0B191859_5_C7
MGARASVISGEELDEWEKIRLRPGGSKKYKLKHIVWASRELERYALNPGLLETSEGCKQI
IAQLQPAIQTGSEGLKSLYNTVATLYCVHARIKVADTKEALDKIEEEQAKSK-KKAQQAA
ADTKNSSQVSQNFPIVQNLQGQMVHQAISPRTLNAWVKVIEEKAFSPEVIPMFTALSEGA
TPQDLNTMLNTVGGHQAAMQMLKETINEEAAEWDRLHPVQAGPNPPGQIREPRGSDIAGT
TSNLQEQIAWMTSNPPIPVGEIYKRWIILGLNKIVRMYSPVSILDIRQGPKEPFRDYVDR
FYKTLRAEQASQDVKNWMTETLLVQNANPDCKTLLKALGPAATLEEMMTACQGVGGPGHK
ARVLAEAMSQ-NGNT-VMMM-QRGNFKGPRKTIKCFNCGKEGHIAKNCRAPRKKGCWKCG
REGHQMKDCTE-RQANFLGKIWPSQKGRPGNFLQNRT--EPTAP------PAESFGFG-E
EITPPS-QNQEK----------KDKE-----LYPSAALKSLFGSDPLLQ*----
>JX202886/D/UG/2008/0B191859_5_C8
MGARASVISGEELDEWEKIRLRPGGSKKYKLKHIVWASRELERYALNPGLLETSEGCKQI
IAQLQPAIQTGSEGLKSLYNTVATLYCVHARIKVADTKEALDKIEEEQAKSK-KKAQQAA
ADTKNSSQVSQNFPIVQNLQGQMVHQAISPRTLNAWVKVIEEKAFSPEVIPMFTALSEGA
TPQDLNTMLNTVGGHQAAMQMLKETINEEAAEWDRLHPVQAGPNPPGQIREPRGSDIAGT
TSNLQEQIAWMTSNPPIPVGEIYKRWIILGLNKIVRMYSPVSILDIRQGPKEPFRDYVDR
FYKTLRAEQASQDVKNWMTETLLVQNANPDCKTLLKALGPAATLEEMMTACQGVGGPGHK
ARVLAEAMSQ-NGNT-VMMM-QRGNFKGPRKTIKCFNCGKEGHIAKNCRAPRKKGCWKCG
REGHQMKDCTE-RQANFLGKIWPSQKGRPGNFLQNRT--EPTAP------PAESFGFG-E
EITPPS-QNQEK----------KDKE-----LYPSAALKSLFGSDPLLQ*----
>JX202887/D/UG/2008/0B191859_5_C9
MGARASVISGEELDEWEKIRLRPGGSKKYKLKHIVWASRELERYALNPGLLETSEGCKQI
IAQLQPAIQTGSEGLKSLYNTVATLYCVHARIKVADTKEALDKIEEEQAKSK-KKAQQAA
ADTKNSSQVSQNFPIVQNLQGQMVHQAISPRTLNAWVKVIEEKAFSPEVIPMFTALSEGA
TPQDLNTMLNTVGGHQAAMQMLKETINEEAAEWDRLHPVQAGPNPPGQIREPRGSDIAGT
TSNLQEQIAWMTSNPPIPVGEIYKRWIILGLNKIVRMYSPVSILDIRQGPKEPFRDYVDR
FYKTLRAEQASQDVKNWMTETLLVQNANPDCKTLLKALGPAATLEEMMTACQGVGGPGHK
ARVLAEAMSQ-NGNT-VMMM-QRGNFKGPRKTIKCFNCGKEGHIAKNCRAPRKKGCWKCG
REGHQMKDCTE-RQANFLGKIWPSQKGRPGNFLQNRT--EPTAP------PAESFGFG-E
EITPPS-QNQEK----------KDKE-----LYPSAALKSLFGSDPLLQ*----
>JX202888/D/UG/2008/0B191859_5_F1
MGARASVISGEELDEWEKIRLRPGGSKKYKLKHIVWASRELERYALNPGLLETSEGCKQI
IAQLQPAIQTGSEGLKSLYNTVATLYCVHARIKVADTKEALDKIEEEQAKSK-KKAQQAA
ADTKNSSQVSQNFPIVQNLQGQMVHQAISPRTLNAWVKVIEEKAFSPEVIPMFTALSEGA
TPQDLNTMLNTVGGHQAAMQMLKETINEEAAEWDRLHPVQAGPNPPGQIREPRGSDIAGT
TSNLQEQIAWMTSNPPIPVGEIYKRWIILGLNKIVRMYSPVSILDIRQGPKEPFRDYVDR
FYKTLRAEQASQDVKNWMTETLLVQNANPDCKTLLKALGPAATLEEMMTACQGVGGPGHK
ARVLAEAMSQ-NGNT-VMMM-QRGNFKGPRKTIKCFNCGKEGHIAKNCRAPRKKGCWKCG
REGHQMKDCTE-RQANFLGKIWPSQKGRPGNFLQNRT--EPTAP------PAESFGFG-E
EITPPS-QNQEK----------KDKE-----LYPSAALKSLFGSDPLLQ*----
>JX202889/D/UG/2008/0B191859_5_F2
MGARASVISGEELDEWEKIRLRPGGSKKYKLKHIVWASRELERYALNPGLLETSEGCKQI
IAQLQPAIQTGSEGLKSLYNTVATLYCVHARIKVADTKEALDKIEEEQAKSK-KKAQQAA
ADTKNSSQVSQNFPIVQNLQGQMVHQAISPRTLNAWVKVIEEKAFSPEVIPMFTALSEGA
TPQDLNTMLNTVGGHQAAMQMLKETINEEAAEWDRLHPVQAGPNPPGQIREPRGSDIAGT
TSNLQEQIAWMTSNPPIPVGEIYKRWIILGLNKIVRMYSPVSILDIRQGPKEPFRDYVDR
FYKTLRAEQASQDVKNWMTETLLVQNANPDCKTLLKALGPAATLEEMMTACQGVGGPGHK
ARVLAEAMSQ-NGNT-VMMM-QRGNFKGPRKTIKCFNCGKEGHIAKNCRAPRKKGCWKCG
REGHQMKDCTE-RQANFLGKIWPSQKGRPGNFLQNRT--EPTAP------PAESFGFG-E
EITPPS-QNQEK----------KDKE-----LYPSAALKSLFGSDPLLQ*----
>JX202890/D/UG/2008/0B191859_5_F3
MGARASVISGEELDEWEKIRLRPGGSKKYKLKHIVWASRELERYALNPGLLETSEGCKQI
IAQLQPAIQTGSEGLKSLYNTVATLYCVHARIKVADTKEALDKIEEEQAKSK-KKAQQAA
ADTKNSSQVSQNFPIVQNLQGQMVHQAISPRTLNAWVKVIEEKAFSPEVIPMFTALSEGA
TPQDLNTMLNTVGGHQAAMQMLKETINEEAAEWDRLHPVQAGPNPPGQIREPRGSDIAGT
TSNLQEQIAWMTSNPPIPVGEIYKRWIILGLNKIVRMYSPVSILDIRQGPKEPFRDYVDR
FYKTLRAEQASQDVKNWMTETLLVQNANPDCKTLLKALGPAATLEEMMTACQGVGGPGHK
ARVLAEAMSQ-NGNT-VMMM-QRGNFKGPRKTIKCFNCGKEGHIAKNCRAPRKKGCWKCG
REGHQMKDCTE-RQANFLGKIWPSQKGRPGNFLQNRT--EPTAP------PAESFGFG-E
EITPPS-QNQEK----------KDKE-----LYPSAALKSLFGSDPLLQ*----
>JX202891/D/UG/2008/0B191859_5_F4
MGARASVISGEELDEWEKIRLRPGGSKKYKLKHIVWASRELERYALNPGLLETSEGCKQI
IAQLQPAIQTGSEGLKSLYNTVATLYCVHARIKVADTKEALDKIEEEQAKSK-KKAQQAA
ADTKNSSQVSQNFPIVQNLQGQMVHQAISPRTLNAWVKVIEEKAFSPEVIPMFTALSEGA
TPQDLNTMLNTVGGHQAAMQMLKETINEEAAEWDRLHPVQAGPNPPGQIREPRGSDIAGT
TSNLQEQIAWMTSNPPIPVGEIYKRWIILGLNKIVRMYSPVSILDIRQGPKEPFRDYVDR
FYKTLRAEQASQDVKNWMTETLLVQNANPDCKTLLKALGPAATLEEMMTACQGVGGPGHK
ARVLAEAMSQ-NGNT-VMMM-QRGNFKGPRKTIKCFNCGKEGHIAKNCRAPRKKGCWKCG
REGHQMKDCTE-RQANFLGKIWPSQKGRPGNFLQNRT--EPTAP------PAESFGFG-E
EITPPS-QNQEK----------KDKE-----LYPSAALKSLFGSDPLLQ*----
>JX202892/D/UG/2007/0B191882_5_G1
MGARASVLSGGRLDAWERIRLRPGGNKKYRLKHLVWASRELERFALNPGLLETEEGCKQL
IAALQPSINTGSEEIRSLYNTLATLYCVHKRIEIKDTKEALEKLEEEQNKSK-KKAQQAT
ADTKNSSQVSQNYPVVQNLQGQMVYQNLSPRTLNAWVKVVEEKAFSPEVIPMFTALSEGA
TPADLNTMLNTVGGHQAAMQMLKETINEEAAEWDRIHPVHAGPVAPGQMREPRGSDIAGT
TSTPQEQIGWMTSNPPIPVGEIYKRWIILGLNKIVRMYSPVSILDIRQGPKEPFRDYVDR
FYKTLRAEQASQDVKNWMTETLLIQNANPDCKIILKGLGAGATLEEMMTACQGVGGPSHK
ARVLAEAMSQATNS-KAIMM-QGGNFKGPRKNVKCFNCGKEGHIARNCRAPRKKGCWKCG
REGHQMKDCTE-RQANFLGKIWPSHKGRPGNFLQNRP--EPTAP------PAESFGFG-E
EIT-PS-QKQEQ----------KDKE-----LYPLTSLRSLFGNDPLSQ*----
>JX202893/D/UG/2007/0B191882_5_G3
MGARASVLSGGRLDAWERIRLRPGGNKKYRLKHLVWASRELERFALNPGLLETEEGCKQL
IAALQPSINTGSEEIRSLYNTLATLYCVHKRIEIKDTKEALEKLEEEQNKSK-KKAQQAT
ADTKNSSQVSQNYPVVQNLQGQMVYQNLSPRTLNAWVKVVEEKAFSPEVIPMFTALSEGA
TPADLNTMLNTVGGHQAAMQMLKETINEEAAEWDRIHPVHAGPVAPGQMREPRGSDIAGT
TSTPQEQIGWMTSNPPIPVGEIYKRWIILGLNKIVRMYSPVSILDIRQGPKEPFRDYVDR
FYKTLRAEQASQDVKNWMTETLLIQNANPDCKIILKGLGAGATLEEMMTACQGVGGPSHK
ARVLAEAMSQATNS-KAIMM-QGGNFKGPRKNVKCFNCGKEGHIARNCRAPRK-GCWKCG
REGHQMKDCTE-RQANFLGKIWPSHKGRPGNFLQNRP--EPTAP------PAESFGFG-E
EIT-PS-QKQEQ----------KDKE-----LYPLTSLRSLFGNDPLSQ*----
>JX202894/D/UG/2007/0B191882_5_J10
MGARASVLSGGRLDAWERIRLRPGGNKKYRLKHLVWASRELERFALNPGLLETEEGCKQL
IAALQPSINTGSEEIRSLYNTLATLYCVHKRIEIKDTKEALEKLEEEQNKSK-KKAQQAT
ADTKNSSQVSQNYPVVQNLQGQMVYQNLSPRTLNAWVKVVEEKAFSPEVIPMFTALSEGA
TPADLNTMLNTVGGHQAAMQMLKETINEEAAEWDRIHPVHAGPVAPGQMREPRGSDIAGT
TSTPQEQIGWMTSNPPIPVGEIYKRWIILGLNKIVRMYSPVSILDIRQGPKEPFRDYVDR
FYKTLRAEQASQDVKNWMTETLLIQNANPDCKIILKGLGAGATLEEMMTACQGVGGPSHK
ARVLAEAMSQATNS-KAIMM-QGGNFKGPRKNVKCFNCGKEGHIARNCRAPRKKGCWKCG
REGHQMKDCTE-RQANFLGKIWPSHKGRPGNFLQNRP--EPTAP------PAESFGFG-E
EIT-PS-QKQEQ----------KDKE-----LYPLTSLRSLFGNDPLSQ*----
>JX202895/D/UG/2007/0B191882_5_J11
MGARASVLSGGRLDAWERIRLRPGGNKKYRLKHLVWASRELERFALNPGLLETEEGCKQL
IAALQPSINTGSEEIRSLYNTLATLYCVHKRIEIKDTKEALEKLEEEQNKSK-KKAQQAT
ADTKNSSQVSQNYPVVQNLQGQMVYQNLSPRTLNAWVKVVEEKAFSPEVIPMFTALSEGA
TPADLNTMLNTVGGHQAAMQMLKETINEEAAEWDRIHPVHAGPVAPGQMREPRGSDIAGT
TSTPQEQIGWMTSNPPIPVGEIYKRWIILGLNKIVRMYSPVSILDIRQGPKEPFRDYVDR
FYKTLRAEQASQDVKNWMTETLLIQNANPDCKIILKGLGAGATLEEMMTACQGVGGPSHK
ARVLAEAMSQATNS-KAIMM-QGGNFKGPRKNVKCFNCGKEGHIARNCRAPRKKGCWKCG
REGHQMKDCTE-RQANFLGKIWPSHKGRPGNFLQNRP--EPTAP------PAESFGFG-E
EIT-PS-QKQEQ----------KDKE-----LYPLTSLRSLFGNDPLSQ*----
>JX202896/D/UG/2007/0B191882_5_J12
MGARASVLSGGRLDAWERIRLRPGGNKKYRLKHLVWASRELERFALNPGLLETEEGCKQL
IAALQPSINTGSEEIRSLYNTLATLYCVHKRIEIKDTKEALEKLEEEQNKSK-KKAQQAT
ADTKNSSQVSQNYPVVQNLQGQMVYQNLSPRTLNAWVKVVEEKAFSPEVIPMFTALSEGA
TPADLNTMLNTVGGHQAAMQMLKETINEEAAEWDRIHPVHAGPVAPGQMREPRGSDIAGT
TSTPQEQIGWMTSNPPIPVGEIYKRWIILGLNKIVRMYSPVSILDIRQGPKEPFRDYVDR
FYKTLRAEQASQDVKNWMTETLLIQNANPDCKIILKGLGAGATLEEMMTACQGVGGPSHK
ARVLAEAMSQATNS-KAIMM-QGGNFKGPRKNVKCFNCGKEGHIARNCRAPRKKGCWKCG
REGHQMKDCTE-RQANFLGKIWPSHKGRPGNFLQNRP--EPTAP------PAESFGFG-E
EIT-PS-QKQEQ----------KDKE-----LYPLTSLRSLFGNDPLSQ*----
>JX202897/D/UG/2007/0B191882_5_J13
MGARASVLSGGRLDAWERIRLRPGGNKKYRLKHLVWASRELERFALNPGLLETEEGCKQL
IAALQPSINTGSEEIRSLYNTLATLYCVHKRIEIKDTKEALEKLEEEQNKSK-KKAQQAT
ADTKNSSQVSQNYPVVQNLQGQMVYQNLSPRTLNAWVKVVEEKAFSPEVIPMFTALSEGA
TPADLNTMLNTVGGHQAAMQMLKETINEEAAEWDRIHPVHAGPVAPGQMREPRGSDIAGT
TSTPQEQIGWMTSNPPIPVGEIYKRWIILGLNKIVRMYSPVSILDIRQGPKEPFRDYVDR
FYKTLRAEQASQDVKNWMTETLLIQNANPDCKIILKGLGAGATLEEMMTACQGVGGPSHK
ARVLAEAMSQATNS-KAIMM-QGGNFKGPRKNVKCFNCGKEGHIARNCRAPRKKGCWKCG
REGHQMKDCTE-RQANFLGKIWPSHKGRPGNFLQNRP--EPTAP------PAESFGFG-E
EIT-PS-QKQEQ----------KDKE-----LYPLTSLRSLFGNDPLSQ*----
>JX202898/D/UG/2007/0B191882_5_J14
MGARASVLSGGRLDAWERIRLRPGGNKKYRLKHLVWASRELERFALNPGLLETEEGCKQL
IAALQPSINTGSEEIRSLYNTLATLYCVHKRIEIKDTKEALEKLEEEQNKSK-KKAQQAT
ADTKNSSQVSQNYPVVQNLQGQMVYQNLSPRTLNAWVKVVEEKAFSPEVIPMFTALSEGA
TPADLNTMLNTVGGHQAAMQMLKETINEEAAEWDRIHPVHAGPVAPGQMREPRGSDIAGT
TSTPQEQIGWMTSNPPIPVGEIYKRWIILGLNKIVRMYSPVSILDIRQGPKEPFRDYVDR
FYKTLRAEQASQDVKNWMTETLLIQNANPDCKIILKGLGAGATLEEMMTACQGVGGPSHK
ARVLAEAMSQATNS-KAIMM-QGGNFKGPRKNVKCFNCGKEGHIARNCRAPRKKGCWKCG
REGHQMKDCTE-RQANFLGKIWPSHKGRPGNFLQNRP--EPTAP------PAESFGFG-E
EIT-PS-QKQEQ----------KDKE-----LYPLTSLRSLFGNDPLSQ*----
>JX202899/D/UG/2007/0B191882_5_J15
MGARASVLSGGRLDAWERIRLRPGGNKKYRLKHLVWASRELERFALNPGLLETEEGCKQL
IAALQPSINTGSEEIRSLYNTLATLYCVHKRIEIKDTKEALEKLEEEQNKSK-KKAQQAT
ADTKNSSQVSQNYPVVQNLQGQMVYQNLSPRTLNAWVKVVEEKAFSPEVIPMFTALSEGA
TPADLNTMLNTVGGHQAAMQMLKETINEEAAEWDRIHPVHAGPVAPGQMREPRGSDIAGT
TSTPQEQIGWMTSNPPIPVGEIYKRWIILGLNKIVRMYSPVSILDIRQGPKEPFRDYVDR
FYKTLRAEQASQDVKNWMTETLLIQNANPDCKIILKGLGAGATLEEMMTACQGVGGPSHK
ARVLAEAMSQATNS-KAIMM-QGGNFKGPRKNVKCFNCGKEGHIARNCRAPRKKGCWKCG
REGHQMKDCTE-RQANFLGKIWPSHKGRPGNFLQNRP--EPTAP------PAESFGFG-E
EIT-PS-QKQEQ----------KDKE-----LYPLTSLRSLFGNDPLSQ*----
>JX202900/D/UG/2007/0B191882_5_J17
MGARASVLSGGRLDAWERIRLRPGGNKKYRLKHLVWASRELERFALNPGLLETEEGCKQL
IAALQPSINTGSEEIRSLYNTLATLYCVHKRIEIKDTKEALEKLEEEQNKSK-KKAQQAT
ADTKNSSQVSQNYPVVQNLQGQMVYQNLSPRTLNAWVKVVEEKAFSPEVIPMFTALSEGA
TPADLNTMLNTVGGHQAAMQMLKETINEEAAEWDRIHPVHAGPVAPGQMREPRGSDIAGT
TSTPQEQIGWMTSNPPIPVGEIYKRWIILGLNKIVRMYSPVSILDIRQGPKEPFRDYVDR
FYKTLRAEQASQDVKNWMTETLLIQNANPDCKIILKGLGAGATLEEMMTACQGVGGPSHK
ARVLAEAMSQATNS-KAIMM-QGGNFKGPRKNVKCFNCGKEGHIARNCRAPRKKGCWKCG
REGHQMKDCTE-RQANFLGKIWPSHKGRPGNFLQNRP--EPTAP------PAESFGFG-E
EIT-PS-QKQEQ----------KDKE-----LYPLTSLRSLFGNDPLSQ*----
>JX202901/D/UG/2007/0B191882_5_J18
MGARASVLSGGRLDAWERIRLRPGGNKKYRLKHLVWASRELERFALNPGLLETEEGCKQL
IAALQPSINTGSEEIRSLYNTLATLYCVHKRIEIKDTKEALEKLEEEQNKSK-KKAQQAT
ADTKNSSQVSQNYPVVQNLQGQMVYQNLSPRTLNAWVKVVEEKAFSPEVIPMFTALSEGA
TPADLNTMLNTVGGHQAAMQMLKETINEEAAEWDRIHPVHAGPVAPGQMREPRGSDIAGT
TSTPQEQIGWMTSNPPIPVGEIYKRWIILGLNKIVRMYSPVSILDIRQGPKEPFRDYVDR
FYKTLRAEQASQDVKNWMTETLLIQNANPDCKIILKGLGAGATLEEMMTACQGVGGPSHK
ARVLAEAMSQATNS-KAIMM-QGGNFKGPRKNVKCFNCGKEGHIARNCRAPRKKGCWKCG
REGHQMKDCTE-RQANFLGKIWPSHKGRPGNFLQNRP--EPTAP------PAESFGFG-E
EIT-PS-QKQEQ----------KDKE-----LYPLTSLRSLFGNDPLSQ*----
>JX202902/D/UG/2007/0B191882_5_J2
MGARASVLSGGRLDAWERIRLRPGGNKKYRLKHLVWASRELERFALNPGLLETEEGCKQL
IAALQPSINTGSEEIRSLYNTLATLYCVHKRIEIKDTKEALEKLEEEQNKSK-KKAQQAT
ADTKNSSQVSQNYPVVQNLQGQMVYQNLSPRTLNAWVKVVEEKAFSPEVIPMFTALSEGA
TPADLNTMLNTVGGHQAAMQMLKETINEEAAEWDRIHPVHAGPVAPGQMREPRGSDIAGT
TSTPQEQIGWMTSNPPIPVGEIYKRWIILGLNKIVRMYSPVSILDIRQGPKEPFRDYVDR
FYKTLRAEQASQDVKNWMTETLLIQNANPDCKIILKGLGAGATLEEMMTACQGVGGPSHK
ARVLAEAMSQATNS-KAIMM-QGGNFKGPRKNVKCFNCGKEGHIARNCRAPRKKGCWKCG
REGHQMKDCTE-RQANFLGKIWPSHKGRPGNFLQNRP--EPTAP------PAESFGFG-E
EIT-PS-QKQEQ----------KDKE-----LYPLTSLRSLFGNDPLSQ*----
>JX202903/D/UG/2007/0B191882_5_J20
MGARASVLSGGRLDAWERIRLRPGGNKKYRLKHLVWASRELERFALNPGLLETEEGCKQL
IAALQPSINTGSEEIRSLYNTLATLYCVHKRIEIKDTKEALEKLEEEQNKSE-KKAQQAT
ADTKNSSQVSQNYPVVQNLQGQMVYQNLSPRTLNAWVKVVEEKAFSPEVIPMFTALSEGA
TPADLNTMLNTVGGHQAAMQMLKETINEEAAEWDRIHPVHAGPVAPGQMREPRGSDIAGT
TSTPQEQIGWMTSNPPIPVGEIYKRWIILGLNKIVRMYSPVSILDIRQGPKEPFRDYVDR
FYKTLRAEQASQDVKNWMTETLLIQNANPDCKIILKGLGAGATLEEMMTACQGVGGPSHK
ARVLAEAMSQATNS-KAIMM-QGGNFKGPRKNVKCFNCGKEGHIARNCRAPRKKGCWKCG
REGHQMKDCTE-RQANFLGKIWPSHKGRPGNFLQNRP--EPTAP------PAESFGFG-E
EIT-PS-QKQEQ----------KDKE-----LYPLTSLRSLFGNDPLSQ*----
>JX202904/D/UG/2007/0B191882_5_J21
MGARASVLSGGRLDAWERIRLRPGGNKKYRLKHLVWASRELERFALNPGLLETEEGCKQL
IAALQPSINTGSEEIRSLYNTLATLYCVHKRIEIKDTKEALEKLEEEQNKSK-KKAQQAT
ADTKNSSQVSQNYPVVQNLQGQMVYQNLSPRTLNAWVKVVEEKAFSPEVIPMFTALSEGA
TPADLNTMLNTVGGHQAAMQMLKETINEEAAEWDRIHPVHAGPVAPGQMREPRGSDIAGT
TSTPQEQIGWMTSNPPIPVGEIYKRWIILGLNKIVRMYSPVSILDIRQGPKEPFRDYVDR
FYKTLRAEQASQDVKNWMTETLLIQNANPDCKIILKGLGAGATLEEMMTACQGVGGPSHK
ARVLAEAMSQATNS-KAIMM-QGGNFKGPRKNVKCFNCGKEGHIARNCRAPRKKGCWKCG
REGHQMKDCTE-RQANFLGKIWPSHKGRPGNFLQNRP--EPTAP------PAESFGFG-E
EIT-PS-QKQEQ----------KDKE-----LYPLTSLRSLFGNDPLSQ*----
>JX202905/D/UG/2007/0B191882_5_J24
MGARASVLSGGRLDAWERIRLRPGGNKKYRLKHLVWASRELERFALNPGLLETEEGCKQL
IAALQPSINTGSEEIRSLYNTLATLYCVHKRIEIKDTKEALEKLEEEQNKSK-KKAQQAT
ADTKNSSQVSQNYPVVQNLQGQMVYQNLSPRTLNAWVKVVEEKAFSPEVIPMFTALSEGA
TPADLNTMLNTVGGHQAAMQMLKETINEEAAEWDRIHPVHAGPVAPGQMREPRGSDIAGT
TSTPQEQIGWMTSNPPIPVGEIYKRWIILGLNKIVRMYSPVSILDIRQGPKEPFRDYVDR
FYKTLRAEQASQDVKNWMTETLLIQNANPDCKIILKGLGAGATLEEMMTACQGVGGPSHK
ARVLAEAMSQATNS-KAIMM-QGGNFKGPRKNVKCFNCGKEGHIARNCRAPRKKGCWKCG
REGHQMKDCTE-RQANFLGKIWPSHKGRPGNFLQNRP--EPTAP------PAESFGFG-E
EIT-PS-QKQEQ----------KDKE-----LYPLTSLRSLFGNDPLSQ*----
>JX202906/D/UG/2007/0B191882_5_J3
MGARASVLSGGRLDAWERIRLRPGGNKKYRLKHLVWASRELERFALNPGLLETEEGCKQL
IAALQPSINTGSEEIRSLYNTLATLYCVHKRIEIKDTKEALEKLEEEQNKSK-KKAQQAT
ADTKNSSQVSQNYPVVQNLQGQMVYQNLSPRTLNAWVKVVEEKAFSPEVIPMFTALSEGA
TPADLNTMLNTVGGHQAAMQMLKETINEEAAEWDRIHPVHAGPVAPGQMREPRGSDIAGT
TSTPQEQIGWMTSNPPIPVGEIYKRWIILGLNKIVRMYSPVSILDIRQGPKEPFRDYVDR
FYKTLRAEQASQDVKNWMTETLLIQNANPDCKIILKGLGAGATLEEMMTACQGVGGPSHK
ARVLAEAMSQATNS-KAIMM-QGGNFKGPRKNVKCFNCGKEGHIARNCRAPRKKGCWKCG
REGHQMKDCTE-RQANFLGKIWPSHKGRPGNFLQNRP--EPTAP------PAESFGFG-E
EIT-PS-QKQEQ----------KDKE-----LYPLTSLRSLFGNDPLSQ*----
>JX202907/D/UG/2007/0B191882_5_J4
MGARASVLSGGRLDAWERIRLRPGGNKKYRLKHLVWASRELERFALNPGLLETEEGCKQL
IAALQPSINTGSEEIRSLYNTLATLYCVHKRIEIKDTKEALEKLEEEQNKSK-KKAQQAT
ADTKNSSQVSQNYPVVQNLQGQMVYQNLSPRTLNAWVKVVEEKAFSPEVIPMFTALSEGA
TPADLNTMLNTVGGHQAAMQMLKETINEEAAEWDRIHPVHAGPVAPGQMREPRGSDIAGT
TSTPQEQIGWMTSNPPIPVGEIYKRWIILGLNKIVRMYSPVSILDIRQGPKEPFRDYVDR
FYKTLRAEQASQDVKNWMTETLLIQNANPDCKIILKGLGAGATLEEMMTACQGVGGPSHK
ARVLAEAMSQATNS-KAIMM-QGGNFKGPRKNVKCFNCGKEGHIARNCRAPRKKGCWKCG
REGHQMKDCTE-RQANFLGKIWPSHKGRPGNFLQNRP--EPTAP------PAESFGFG-E
EIT-PS-QKQEQ----------KDKE-----LYPLTSLRSLFGNDPLSQ*----
>JX202908/D/UG/2007/0B191882_5_J7
MGARASVLSGGRLDAWERIRLRPGGNKKYRLKHLVWASRELERFALNPGLLETEEGCKQL
IAALQPSINTGSEEIRSLYNTLATLYCVHKRIEIKDTKEALEKLEEEQNKSK-KKAQQAT
ADTKNSSQVSQNYPVVQNLQGQMVYQNLSPRTLNAWVKVVEEKAFSPEVIPMFTALSEGA
TPADLNTMLNTVGGHQAAMQMLKETINEEAAEWDRIHPVHAGPVAPGQMREPRGSDIAGT
TSTPQEQIGWMTSNPPIPVGEIYKRWIILGLNKIVRMYSPVSILDIRQGPKEPFRDYVDR
FYKTLRAEQASQDVKNWMTETLLIQNANPDCKIILKGLGAGATLEEMMTACQGVGGPSHK
ARVLAEAMSQATNS-KAIMM-QGGNFKGPRKNVKCFNCGKEGHIARNCRAPRKKGCWKCG
REGHQMKDCTE-RQANFLGKIWPSHKGRPGNFLQNRP--EPTAP------PAESFGFG-E
EIT-PS-QKQEQ----------KDKE-----LYPLTSLRSLFSNDPLSQ*----
>JX236668/D/UG/2005/p190049
MGARASVLSGGKLDEWEKIQLRPGGNKRYKLKHIVWASRELERFAINPGLLETPEGCKQI
LGQLQPAIQTGSEEIKSLFNTVATLYCVHEKIKVKDTKEALDKIEEEQTKSK-KKVQQAT
ADTKNSNQVSQNYPIVQNLQGQMVHQALSPRTLNAWVKVIEEKAFSPEVIPMFTALSEGA
TPQDLNTMLNTVGGHQAAMQMLKETINEEAAEWDRLHPVHAGPSAPGQMREPRGSDIAGT
TSTLQEQIGWMTSNPPIPVGEIYKRWIILGLNKIVRMYSPVSILDIRQGPKEPFRDYVDR
FYKTLRAEQASQDVKNWMTETLLVQNANPDCKTILKALGPAATLEEMMTACQGVGGPGHK
ARVLAEAMSQATGGNAVMMM-QRGNFKGPRKIIKCFNCGKEGHIAKNCRAPRKRGCWKCG
KEGHQMKDCTE-RQANFLGKIWPSCKGRPGNFLQSRP--EPTAP------PAESFGFG-E
EVA-PS-QKQEP----------KDKEQKDQELYPSASLKSLFGNDP*SQ*----
>JX236670/D/UG/2007/p191647
MGARASVLRGGSLDEWEKIRLRPGENKKYKLKHLVWASRELERFALDPGLLETSEGCKQI
MGQLQPSIQTGSKEIKSLYNTVATLYCVHERIKVADTKEALDKIEEEQAKSK-KKAQQAT
ADTRTNSQVSQNYPIVQNLQGQMVHQSISPRTLNAWVKVIEEKAFSPEVIPMFSALSEGA
TPQDLNTMLNTVGGHQAAMQMLKETINEEAAEWDRLHPVHAGPVAPGQMREPRGSDIAGT
TSNLQEQIGWMTSNPPIPVGEIYKRWIILGLNKIVRMYSPVSILDIKQGPKEPFRDYVDR
FYKTLRAEQASQDVKNWMTETLLVQNANPDCKTILKALGPAATLEEMMTACQGVGGPSHK
ARVLAEAMSQ-NGN---VMM-QRGNFRGPRKIIKCFNCGKEGHIAKNCRAPRKRGCWKCG
KEGHQMKDCTE-RQANFLGKIWSSHKGRPGNFLQSRP--EPTAP------PAESFRFG-E
EIT-PS-QKQEQ----------KDKE-----LCPLTSLKSLFGNDPLSQ*----
>JX236672/D/UG/2008/p191859
MGARASVISGEELDEWEKIRLRPGGSKKYKLKHIVWASRELERYALNPGLLETSEGCKQI
IAQLQPAIQTGSEGLKSLYNTVATLYCVHARIKVADTKEALDKIEEEQAKSK-KKAQQAA
ADTKNSSQVSQNFPIVQNLQGQMVHQAISPRTLNAWVKVIEEKAFSPEVIPMFTALSEGA
TPQDLNTMLNTVGGHQAAMQMLKETINEEAAEWDRLHPVQAGPNPPGQIREPRGSDIAGT
TSNLQEQIAWMTSNPPIPVGEIYKRWIILGLNKIVRMYSPVSILDIRQGPKEPFRDYVDR
FYKTLRAEQASQDVKNWMTETLLVQNANPDCKTLLKALGPAATLEEMMTACQGVGGPGHK
ARVLAEAMSQ-NGNT-VMMM-QRGNFKGPRKTIKCFNCGKEGHIAKNCRAPRKKGCWKCG
REGHQMKDCTE-RQANFLGKIWPSQKGRPGNFLQNRT--EPTAP------PAESFGFG-E
EITPPS-QNQEK----------KDKE-----LYPSAALKSLFGSDPLLQ*----
>JX236673/D/UG/2007/p191882
MGARASVLSGGRLDAWERIRLRPGGNKKYRLKHLVWASRELERFALNPGLLETEEGCKQL
IAALQPSINTGSEEIRSLYNTLATLYCVHKRIEIKDTKEALEKLEEEQNKSK-KKAQQAT
ADTKNSSQVSQNYPVVQNLQGQMVYQNLSPRTLNAWVKVVEEKAFSPEVIPMFTALSEGA
TPADLNTMLNTVGGHQAAMQMLKETINEEAAEWDRIHPVHAGPVAPGQMREPRGSDIAGT
TSTPQEQIGWMTSNPPIPVGEIYKRWIILGLNKIVRMYSPVSILDIRQGPKEPFRDYVDR
FYKTLRAEQASQDVKNWMTETLLIQNANPDCKIILKGLGAGATLEEMMTACQGVGGPSHK
ARVLAEAMSQATNS-KAIMM-QGGNFKGPRKNVKCFNCGKEGHIARNCRAPRKKGCWKCG
REGHQMKDCTE-RQANFLGKIWPSHKGRPGNFLQNRP--EPTAP------PAESFGFG-E
EIT-PS-QKQEQ----------KDKE-----LYPLTSLRSLFGNDPLSQ*----
>JX236679/D/UG/2007/pSC191727
MGARASVLSGGQLDEWEKIRLRPGGSKKYKLKHIVWASRELERFALNPGLLETSGGCKQI
MKQLQPAIQTGSEELKSLFNTVATLYCVHEKIKVADTKEALDKIEEEQTKSK-EKAQQA-
ADTRNSSQVSQNYPIVQNMQGQMVHQALTPRTLNAWVKVIEEKNFSPEVIPMFSALSEGA
TPTDLNTMLNTVGGHQAAMQMLKETINEEAAEWDRTHPVHAGPVAPGQMREPRGSDIAGT
TSTLQEQIAWMTSNPPIPVGEIYKRWIILGLNKIVRMYSPVSILDIRQGPKEPFRDYVDR
FYKTLRAEQASQDVKNWMTETLLVQNANPDCKTILKSLGPGATLEEMMTACQGVGGPGHK
ARVLAEAMSQLSGTNASVMM-QRGNFKGPKRNIKCFNCGKEGHTAKNCRAPRKRGCWKCG
KEGHQMKDCTE-RQANFLGKFWPSHKGRPGNFLQSRP--EPSAP------PAEIFGFG-E
EMT-LP-QKQEQ----------KDKE-----TCPLASLKSLFGNDPSSQ*----
>JX244921/D/CM/2007/BS30
MGARASVLSGGKLDDWEKIRLRPGGKKRYKLKHIVWASRELERFALNPGLLETSEGCKQI
IGQLQPAVKTGSEELKSLYNTVAALYCVHERIGIKDTKEALEKIEEEQNKSQ-KKAQQAA
ADTGNSNQVSQNYPIVQNLQGQMVHQALSPRTLNAWVKVIEEKAFNPEVIPMFSALSEGA
TPQDLNTMLNTVGGHQAAMQMLKETINEEAAEWDRLHPVHAGPAAPGQLREPRGSDIAGT
TSTLQEQIGWMTSNPPIPVGEIYKRWIILGLNKIVRMYSPVSILDIRQGPKEPFRDYVDR
FYKTLRAEQATQEVKNWMTETLLVQNANPDCKTILKALGPGATLEEMMTACQGVGGPSHK
ARVLAEAMSQATSANAAIMM-QRGNFKGPRRIIKCFNCGKEGHIAKNCRAPRKKGCWKCG
KEGHQMKDCTE-RQANFLGRIWPSNKGRPGNFLQSRP--EPTAP------PMESFGFG-E
EIT-PS-QKQEQRD--------KDKE-----VYPLASLKSLFGNDPLSQ*----
>JX244936/D/CM/2007/BS54
MGARASVLSGGKLDAWKKIRLRPGGSKRYKLKHIIWASRELERFALNPGLLETSDGCKQI
IAQLQPALKTGSEEFRSLYNTVATLYCVHKRIEVQDTKEALDKIEEEQNKSK-KLVQQAA
ADTGNNSQVSQNYPIVQNLQGQMVHQALSPRTLNAWVKVIEEKAFSPEVIPMFTALSEGA
TPSDLNTMLNTVGGHQAAMQMLKETINEEAAEWDRLHPVQAGPVAPGQMREPRGSDIAGT
TSTLQEQIGWMTSNPPIPVGEIYKRWIILGLNKIVRMYSPVSILDIRQGPKEPFRDYVDR
FYKTLRAEQASQDVKNWMTETLLVQNANPDCKTILKALGPGATLEEMMTACQGVGGPGHK
ARVLAEAMSQVTSSNAAIMM-QRGNFKGSRKIVKCFNCGKEGHIARNCRAPRKKGCWKCG
KEGHQMKDCPESRQANFLGKIWPSNKGRPGNFLQSRT--EPTAP------PAESFGFG--
EIA-PP-QKQEQ----------KDND---QGLYPLASLKSLFGNDPLSQ*----
>K03454/D/CD/1983/ELI
MGARASVLSGGKLDKWEKIRLRPGGKKKYRLKHIVWASRELERYALNPGLLETSEGCKQI
IGQLQPAIQTGTEELRSLYNTVATLYCVHKGIDVKDTKEALEKMEEEQNKSK-KKAQQAA
ADTGNNSQVSQNYPIVQNLQGQMVHQAISPRTLNAWVKVIEEKAFSPEVIPMFSALSEGA
TPQDLNTMLNTVGGHQAAMQMLKETINEEAAEWDRLHPVHAGPIAPGQMREPRGSDIAGT
TSTLQEQIAWMTSNPPIPVGEIYKRWIIVGLNKIVRMYSPVSILDIRQGPKEPFRDYVDR
FYKTLRAEQASQDVKNWMTETLLVQNANPDCKTILKALGPQATLEEMMTACQGVGGPSHK
ARVLAEAMSQATNSVTTAMM-QRGNFKGPRKIIKCFNCGKEGHIAKNCRAPRKKGCWRCG
KEGHQLKDCTE-RQANFLGRIWPSHKGRPGNFLQSRP--EPTAP------PAESFGFG-E
EIT-PS-QKQEQ----------KDKE-----LYPLTSLKSLFGNDPLSQ*----
>KC596071/D/UG/2007/DEMD07UG002
MGARASVLRGGSLDEWEKIRLRPGENKKYKLKHLVWASRELERFALDPGLLETSEGCKQI
MGQLQPSIQTGSKEIKSLYNTVATLYCVHERIKVVDTKEALDKIEEEQAKSK-KKAQQAT
ADTRTNSQVSQNYPIVQNLQGQMVHQSISPRTLNAWVKVIEEKAFSPEVIPMFSALSEGA
TPQDLNTMLNTVGGHQAAMQMLKETINEEAAEWDRLHPVHAGPVAPGQMREPRGSDIAGT
TSNLQEQIGWMTSNPPIPVGEIYKRWIILGLNKIVRMYSPVSILDIKQGPKEPFRDYVDR
FYKTLRAEQASQDVKNWMTETLLVQNANPDCKTILKALGPAATLEEMMTACQGVGGPSHK
ARVLAEAMSQ-NGN---VMM-QRGNFRGPRKIIKCFNCGKEGHIAKNCRAPRKRGCWKCG
KEGHQMKDCTE-RQANFLGKIWSSHKGRPGNFLQSRP--EPTAP------PAESFRFG-E
EIT-PS-QKQEQ----------KDKE-----LCPLTSLKSLFGNDPLSQ*----
>KC596072/D/UG/2008/DEMD08UG001
MGARASVISGEELDEWEKIRLRPGGSKKYKLKHIVWASRELERYALNPGLLETSEGCKQI
IAQLQPAIQTGSEGLKSLYNTVATLYCVHARIKVADTKEALDKIEEEQAKSK-KKAQQAA
ADTKNSSQVSQNFPIVQNLQGQMVHQAISPRTLNAWVKVIEEKAFSPEVIPMFTALSEGA
TPQDLNTMLNTVGGHQAAMQMLKETINEEAAEWDRLHPVQAGPNPPGQIREPRGSDIAGT
TSNLQEQIAWMTSNPPIPVGEIYKRWIILGLNKIVRMYSPVSILDIRQGPKEPFRDYVDR
FYKTLRAEQASQDVKNWMTETLLVQNANPDCKTLLKALGPAATLEEMMTACQGVGGPGHK
ARVLAEAMSQ-NGNT-VMMM-QRGNFKGPRKTIKCFNCGKEGHIAKNCRAPRKKGCWKCG
REGHQMKDCTE-RQANFLGKIWPSQKGRPGNFLQNRT--EPTAP------PAESFGFG-E
EITPPS-QNQEK----------KDKE-----LYPSAALKSLFGSDPLLQ*----
>M22639/D/CD/1985/Z2Z6_Z2_CDC_Z34
MGARASVLSGGKLDAWEKIRLRPGGKKKYRLKHLVWASRELERFALNPGLLETSDGCKQI
IGQLQPAIRTGSEELRSLFNTVATLYCVHERIEVKDTKEALEKMEEEQNKSKNKKAQQAA
ADAGNNSQVSQNYPIVQNLQGQMVHQAISPRTLNAWVKVIEEKAFSPEVIPMFSALSEGA
TPQDLNTMLNTVGGHQAAMQMLKETINEEAAEWDRLHPVHAGPIAPGQMREPRGSDIAGT
TSTLQEQIAWMTSNPPIPVGEIYKRWIILGLNKIVRMYSPVSILDIRQGPKEPFRDYVDR
FYKTLRAEQASQEVKGWMTETLLVQNANPDCKTILKALGPQATLEEMMTACQGVGGPSHK
ARVLAEAMSQATNSAAAVMM-QRGNFKGPRKTIKCFNCGKEGHIAKNCRAPRRKGCWKCG
KEGHQLKDCTE-RQANFLGKIWPSHKGRPGNFLQSRP--EPTAP------PAESFGFG-E
EIT-PS-QKQEQ----------KDKE-----LYPSTALKSLFGNDPLLQ*----
>M27323/D/CD/1983/NDK
MGARASVLSGGKLDTWERIRLRPGGKKKYALKHLIWASRELERFTLNPGLLETSEGCKQI
IGQLQPSIQTGSEEIRSLYNTVATLYCVHERIEVKDTKEAVEKMEEEQNKSK-KKTQQAA
AD---SSQVSQNYPIVQNLQGQMVHQAISPRTLNAWVKVIEEKAFSPEVIPMFSALSEGA
TPQDLNTMLNTVGGHQAAMQMLKETINDEAAEWDRLHPVHAGPVAPGQMREPRGSDIAGT
TSTLQEQIAWMTSNPPIPVGEIYKRWIILGLNKIVRMYSPVSILDIRQGPKEPFRDYVDR
FYKTLRAEQASQDVKNWMTETLLVQNANPDCKTILKALGPQATLEEMMTACQGVGGPGHK
ARVLAEAMSQVTGSATAVMM-QRGNFKGPRKSIKCFNCGKEGHTAKNCRAPRKKGCWKCG
REGHQMKDCTE-RQANFLGKIWPSHKGRPGNFLQSRP--EPTAP------PAESFGFG-E
EIT-PS-QKQEQ----------KDKE-----LYPLASLKSLFGNDPSSQ*----
>U88822/D/CD/1984/84ZR085
MGARASVLSGGKLDAWEKIRLRPGGKKKYKLKHIVWASRELERFALNPGLLETSEGCKQI
MEQLQPALKTGSEELRSIYNTVATLYCVHKRIEIKDTKEALDKIEEEQNNSK-KRAQQAA
AGTGNSSQVSQNYPIVQNLQGQMVHQALSPRTLNAWVKVIEEKAFNPEVIPMFSALSEGA
TPQDLNTMLNTVGGHQAAMQMLKETINEEAAEWDRLHPVQAGPVAPGQMREPRGSDIAGT
TSTLQEQIGWMTSNPPIPVGEIYKRWIILGLNKIVRMYSPVSILDIRQGPKEPFRDYVDR
FYKTLRAEQASQEVKNWMTETLLVQNANPDCKTILKALGPGATLEEMMTACQGVGGPSHK
ARVLAEAMSQATSASAAIMM-QKSNFKGTRKIVKCFNCGKEGHIARNCRAPRKKGCWKCG
KEGHQMKDCTE-RQANFLGKIWPSHKGRPGNFLQSRP--EPTAP------PAE-FGFG-E
EIT-PS-QKQEQKD--------KDKE-----LYPLASLKSLFGNDPLSQ*----
>U88824/D/UG/1994/94UG114
MGARASVLSGGKLDEWEKIRLRPGGKKKYRLKHLVWASRELERFALNPGLLETSEGCRQI
IRQLQPSIQTGSEEIKSLYNTVVTLYCVHERIKVASTKEALDKIEEEQAKSK-KKAQQAT
ADTRNSSQVSQNYPIVQNLQGQMVHHPLSPRTLNAWVKVIEEKAFNPEVIPMFSALSEGA
TPQDLNTMLNTVGGHQAAMQMLKDTINEEAAEWDRLHPVHAGPVAPGQLREPRGSDIAGT
TSNLQEQIGWMTSNPPIPVGEIYKRWIILGLNKIVRMYSPVSILDIRQGPKEPFRDYVDR
FYKTLRAEQASQDVKNWMTETLLVQNANPDCKTILKALGPAATLEEMMTACQGVGGPSHK
ARVLAEAMSQATNANTAIMM-QRGNFKGPKKIIKCFNCGKEGHTAKNCRAPRKKGCWKCG
REGHQMKDCTE-RQANFLGKIWPSHNGRPGNFLQSRPPAEPTAP------PAEIFGLG-E
EIT-PP-QKQEQ----------KDKE-----LYPLTSLKSLFGNDPLSQ*----
