# Supplementary material for: Functional conservation of HIV-1 Gag: implications for rational drug design
Source: Retrovirology. 2013 Oct 31;10:126. doi: 10.1186/1742-4690-10-126 (PMC4228425; doi:10.1186/1742-4690-10-126)
Supplement: Additional file 4 — The Matlab toolbox developed for conservation analysis, inter- and intra-subtype diversity analysis. The full-length gag sequence datasets are also included. [file 1742-4690-10-126-S4.zip › Gag_J_FinalAA.fasta]

>K03455/B/FR/1983/HXB2-LAI-IIIB-BRU
MGARASVLSGGELDRWEKIRLRPGGKKKYKLKHIVWASRELERFAVNPGLLETSEGCRQILGQLQPSLQTGSEELRSLYN
TVATLYCVHQRIEIKDTKEALDKIEEEQNKSKKKAQQAAADTGHSNQVSQNYPIVQNIQGQMVHQAISPRTLNAWVKVVE
EKAFSPEVIPMFSALSEGATPQDLNTMLNTVGGHQAAMQMLKETINEEAAEWDRVHPVHAGPIAPGQMREPRGSDIAGTT
STLQEQIGWMTNNPPIPVGEIYKRWIILGLNKIVRMYSPTSILDIRQGPKEPFRDYVDRFYKTLRAEQASQEVKNWMTET
LLVQNANPDCKTILKALGPAATLEEMMTACQGVGGPGHKARVLAEAMSQVTNSATIMMQRGNFRNQRKIVKCFNCGKEGH
TARNCRAPRKKGCWKCGKEGHQMKDCTERQANFLGKIWPSYKGRPGNFLQSRPEPTAPPEESFRSGVETTTPPQKQEPID
KELYPLTSLRSLFGNDPSSQ*
>AF082394/J/SE/1993/SE9280_7887
MGARASILSGGKLDDWEKIRLRPGGKKKYRIKHLVWASRELDRFALNPGLLESAKGCQQILVQLQPALQTGTQEIKSLYN
TVATLYCVHQRIEIKDTMEALEKIEEIQNKNKQQAQKAETDKKDNSQVSQNYPIVQNLQGQPVHQALSPRTLNAWVKVIE
EKAFSPEVIPMFSALSEGATPQDLNTMLNTIGGHQAAMQMLKDTINEEAAEWDRVHPVHAGPIAPGQVREPRGSDIAGTT
STLQEQIGWMTGNPPIPVGEIYKRWIILGLNKIVRMYSPVSILDIRQGPKEPFRDYVDRFFKALRAEQATQDVKNWMTDT
LLVQNANPDCKTILKALGSGATLEEMMTACQGVGGPGHKARVLAEAMSQVTNT-NIMMQRGNFRDHKRIVKCFNCGKQGH
IAKNCRAPRKKGCWKCGKEGHQMKDCTERQANFLGKIWPSSKGRPGNFLQSRPEPTAPPAESLGLGEEI--PSPKQEPKD
KELYPLTSLKSLFGSDPLSQ*
>AF082395/J/SE/1994/SE9173_7022
MGARASILSGGKLDDWEKIRLRPGGKKQYRIKHLVWASRELDRFALNPGLLESAKGCQQILVQLQPALQTGTEEIKSLYN
TVATLYCVHQRIEIKDTKEALDKIEEIQNKNKQQTQKAETDKKDNSQVSQNYPIVQNLQGQPVHQALSPRTLNAWVKVIE
EKAFSPEVIPMFSALSEGATPQDLNTMLNTIGGHQAAMQMLKDTINEEAAEWDRVHPVHAGPVAPGQVREPRGSDIAGTT
SNLQEQIGWMTGNPPIPVGEIYKRWIILGLNKIVRMYSPVSILDIRQGPKEPFRDYVDRFFKALRAEQATQDVKNWMTDT
LLVQNANPDCKTILKALGSGATLEEMMTACQGVGGPGHKARVLAEAMSQVTNT-NIMMQRGNFRDHKRIVKCFNCGKQGH
IAKNCRAPRKKGCWKCGKEGHQMKDCTERQANFLGKIWPSSKGRPGNFLQSRPEPTAPPAESLGFGEEI--PSPKQEPKD
KELYPLTSLRSLFGSDPLSQ*
>GU237072/J/CM/2004/04CMU11421
MGARASVLSGGKLDTWEKIRLRPGGKKRYRLKHLVWASRELDRFALNPXLLETSKGCQQILVQLQPSYQTGTEEIKSLYN
TVATLYCVHEXIEVKDTKEXLDKIEELQKKNKQQAQKAEXDKRBXSQVSQNYPIVQNMQGQPVHQALSPRTLNAWVKVXE
EKAFSPEVIPMFSALSEGATPQDLNTMLNTVGGHQAAMQMLKDTINEEAAEWDRXHPVHAGPPAPGQAREPRGSDIAGTT
STLQEQIAWMTGNPPIPVGEIYKRWIILGLNKIVRMYSPVSILDIRQGPKEPFRDYVDRFFKTLRAEQATQEVKNWMTDT
LLIQNANPDCRTILKALGPGATLEEMMTACQGVGGPGHKARVLAEAMSQMTNTANIMMQXGNFKGQKRMIKCFNCGKPGH
LARNCRAPRKKGCWKCGQEGHQMKDCTERQANFLGKIWPSNKGRPGNFLQSRPEPTAPPAESFGFGEET--XXPKQEA--
KELYPLTSLKSLFGXDPXSQ*
